# Supplementary material for: The combination treatment of RC48 and STAT3 inhibitor acts as a promising therapeutic strategy for basal bladder cancer
Source: Front Immunol. 2025 Jan 7;15:1432586. doi: 10.3389/fimmu.2024.1432586 (PMC11747467; doi:10.3389/fimmu.2024.1432586)
Supplement: Supplementary file 2 [file Table1.xlsx]

## Sheet: Table S1
Table S1 Differential expression genes of MIBC and adjacent normal tissues.
Gene	logFC	AveExpr	t	P.Value	adj.P.Val	B
CLEC3B	-4.95668	0.314769	-14.8174	1.93627e-40	2.69916e-36	81.006
KIF18B	3.85046	3.6973	14.1137	1.88936e-37	1.31689e-33	74.2275
UBE2C	3.82824	5.38656	13.9903	6.24229e-37	2.90058e-33	73.0506
CDK1	3.14345	4.94701	13.8323	2.86787e-36	9.99454e-33	71.549
TROAP	3.62014	3.89585	13.4876	7.79602e-35	2.17353e-31	68.2969
IQGAP3	3.53981	4.45055	13.008	7.30639e-33	1.69752e-29	63.8266
C16orf59	3.16331	2.39474	12.9786	9.62974e-33	1.91769e-29	63.5548
UHRF1	3.09847	3.81603	12.7925	5.49279e-32	9.57119e-29	61.8407
KIF20A	3.30433	4.31049	12.6354	2.36795e-31	3.66769e-28	60.4023
HJURP	3.05807	3.64068	12.5057	7.86804e-31	1.0968e-27	59.2203
ASF1B	2.8716	4.34038	12.4323	1.54709e-30	1.96058e-27	58.5548
CDCA8	3.00372	4.07127	12.4044	2.00025e-30	2.32362e-27	58.3019
CRY2	-1.66582	4.03956	-12.3691	2.76893e-30	2.96914e-27	57.9819
SKA3	2.99516	2.96301	12.3438	3.49004e-30	3.47508e-27	57.7541
TK1	3.06934	5.62524	12.3257	4.12052e-30	3.82933e-27	57.5906
TCF21	-4.24003	0.488633	-12.2649	7.19511e-30	6.26874e-27	57.042
GTSE1	3.03852	3.32242	12.2491	8.31551e-30	6.81871e-27	56.8996
NEK2	3.32306	3.3744	12.2324	9.68124e-30	7.49758e-27	56.7499
KIF2C	3.006	4.6155	12.1779	1.59365e-29	1.16924e-26	56.2594
FAM107A	-4.86744	0.790682	-12.0956	3.37156e-29	2.34998e-26	55.5219
TPX2	3.39736	5.79214	12.0334	5.92929e-29	3.93592e-26	54.9664
BIRC5	3.22756	5.10466	11.9599	1.15315e-28	7.21735e-26	54.3119
ZWINT	2.74423	4.74225	11.9564	1.19081e-28	7.21735e-26	54.2802
CDCA3	2.881	3.79726	11.9123	1.77308e-28	9.62956e-26	53.8885
CFD	-4.49508	3.06503	-11.9119	1.77985e-28	9.62956e-26	53.8848
AURKB	3.25654	4.10057	11.9108	1.79604e-28	9.62956e-26	53.8759
CDT1	2.96289	4.21165	11.8985	2.00767e-28	1.03655e-25	53.7663
TTK	3.13572	3.37312	11.8775	2.42687e-28	1.20823e-25	53.5797
MKI67	3.18089	6.01135	11.8528	3.03166e-28	1.45729e-25	53.3607
OTX1	3.75328	1.15452	11.7084	1.10748e-27	5.14609e-25	52.0861
PKMYT1	3.15499	3.66318	11.6935	1.26538e-27	5.69012e-25	51.9549
CDC20	3.34628	5.31297	11.66	1.70611e-27	7.43225e-25	51.6609
SRF	-1.4935	5.48666	-11.5858	3.30548e-27	1.39632e-24	51.0103
ITGA8	-3.82062	1.86094	-11.5641	4.00979e-27	1.64401e-24	50.8203
TNXB	-4.83638	1.63682	-11.5551	4.34467e-27	1.73042e-24	50.7414
MYBL2	3.80925	5.48693	11.5394	4.99332e-27	1.93353e-24	50.6045
POLQ	2.90572	2.85404	11.5025	6.93054e-27	2.61113e-24	50.282
AURKA	2.71535	4.13292	11.4962	7.32383e-27	2.63395e-24	50.2277
CSRNP1	-2.64635	4.52769	-11.4956	7.36903e-27	2.63395e-24	50.2216
MYOM1	-3.77806	0.355862	-11.486	8.01984e-27	2.79492e-24	50.1384
RECQL4	2.58026	4.67494	11.4755	8.80425e-27	2.99344e-24	50.0466
TOP2A	3.24108	6.46625	11.472	9.07887e-27	3.01332e-24	50.0164
CDC25C	2.98349	1.9781	11.4169	1.47734e-26	4.78934e-24	49.5375
NCAPH	2.91819	3.56542	11.2534	6.22886e-26	1.97342e-23	48.1222
SDPR	-4.24044	2.11489	-11.2506	6.38273e-26	1.97723e-23	48.0982
BUB1B	2.82907	3.63413	11.2457	6.66517e-26	2.01984e-23	48.0556
CDC6	2.5799	4.36446	11.2241	8.0475e-26	2.38519e-23	47.8703
ORC6	2.70824	3.06404	11.2218	8.21301e-26	2.38519e-23	47.8503
NUSAP1	2.79831	4.79121	11.203	9.68615e-26	2.65437e-23	47.688
SKA1	2.97978	2.82305	11.2026	9.71842e-26	2.65437e-23	47.6847
KIAA0101	2.68268	4.04777	11.2008	9.8743e-26	2.65437e-23	47.6691
SGOL1	2.96399	2.2902	11.2004	9.90153e-26	2.65437e-23	47.6664
CENPA	3.33092	2.44644	11.1891	1.09293e-25	2.87462e-23	47.5693
NCAPG	2.96081	3.6119	11.1839	1.14379e-25	2.95268e-23	47.5245
SLC25A25	-2.3668	3.5565	-11.1528	1.50105e-25	3.80447e-23	47.2572
SPAG5	2.52119	4.81203	11.1487	1.55566e-25	3.87248e-23	47.2221
NUF2	3.18134	3.47182	11.1456	1.59779e-25	3.90758e-23	47.1958
CDC45	2.89528	3.46207	11.1362	1.73522e-25	4.12746e-23	47.1147
KIF4A	2.92669	3.99679	11.1354	1.74692e-25	4.12746e-23	47.1081
CBX7	-2.4364	3.79906	-11.1162	2.0647e-25	4.79699e-23	46.9437
RCAN2	-3.28029	2.44776	-11.1023	2.33042e-25	5.32558e-23	46.8247
GINS1	2.50311	3.85076	11.0699	3.09002e-25	6.94756e-23	46.5472
PDE2A	-2.93159	1.82097	-11.0494	3.68901e-25	8.16266e-23	46.373
NR4A1	-4.14104	5.05474	-10.9683	7.45067e-25	1.62285e-22	45.6819
MELK	3.21228	3.81882	10.9401	9.50904e-25	2.03932e-22	45.442
XRCC2	2.60271	2.13333	10.9312	1.02598e-24	2.167e-22	45.3673
CEP55	2.86051	4.14047	10.9112	1.21991e-24	2.53813e-22	45.1971
CKAP2L	3.06553	3.10054	10.8937	1.4178e-24	2.9065e-22	45.0493
RAD54L	2.78876	2.63153	10.8674	1.77838e-24	3.59284e-22	44.8265
KLF2	-3.10454	2.98378	-10.8657	1.80486e-24	3.59424e-22	44.812
RAD51	2.38381	3.07225	10.8548	1.98138e-24	3.89019e-22	44.7203
CENPF	2.94201	5.44868	10.8384	2.28099e-24	4.41625e-22	44.5818
CCNB2	2.67718	4.4513	10.8248	2.56433e-24	4.89682e-22	44.4667
MEN1	1.25128	5.26267	10.8192	2.69028e-24	5.0679e-22	44.4196
GPRASP1	-2.87602	1.46014	-10.7533	4.73074e-24	8.79287e-22	43.8647
PLCD4	-2.18703	0.9691	-10.7342	5.56808e-24	1.0213e-21	43.7045
PLAC9	-3.5579	0.738969	-10.7319	5.68188e-24	1.02864e-21	43.6847
MEF2D	-1.23383	5.15541	-10.7231	6.12459e-24	1.09457e-21	43.6109
GNG7	-3.30779	0.76014	-10.7181	6.39242e-24	1.12798e-21	43.5688
PPP1R12B	-3.1889	4.80887	-10.6971	7.6418e-24	1.33158e-21	43.3934
JAM2	-2.99334	1.62506	-10.6878	8.27493e-24	1.4241e-21	43.3151
SOX17	-2.86401	0.340283	-10.6718	9.48393e-24	1.61227e-21	43.1811
HSPB6	-5.87326	1.70326	-10.6565	1.0805e-23	1.79764e-21	43.0529
MYOCD	-5.14104	0.132592	-10.6562	1.08323e-23	1.79764e-21	43.0504
FANCA	2.26597	3.61451	10.6441	1.19972e-23	1.96754e-21	42.95
HMGB3	2.07878	5.83091	10.623	1.43547e-23	2.3268e-21	42.7737
CCNA2	2.60115	4.22288	10.5953	1.81585e-23	2.8845e-21	42.5427
BLM	2.07467	2.91559	10.595	1.82092e-23	2.8845e-21	42.54
CCNB1	2.5279	5.2336	10.585	1.98187e-23	3.10418e-21	42.4567
UBE2T	2.19094	3.66466	10.583	2.01573e-23	3.12214e-21	42.4401
MOGS	1.2484	6.06702	10.5803	2.06339e-23	3.16085e-21	42.4171
PLK1	2.76117	4.69598	10.5767	2.12585e-23	3.22113e-21	42.3878
ITIH5	-3.87113	3.11107	-10.5684	2.2818e-23	3.42024e-21	42.3182
RCC2	1.33764	7.4089	10.5459	2.76075e-23	4.09414e-21	42.131
SPC24	2.61996	3.41267	10.5429	2.8302e-23	4.15294e-21	42.1065
CDCA5	2.79898	4.38226	10.5265	3.25028e-23	4.71968e-21	41.9705
BUB1	2.47514	4.29996	10.5216	3.38964e-23	4.8713e-21	41.9293
PAMR1	-3.10049	2.09067	-10.5098	3.74292e-23	5.32412e-21	41.8319
PER2	-2.08585	3.33322	-10.4854	4.59738e-23	6.47348e-21	41.6298
NR4A3	-4.48881	1.83423	-10.4675	5.34739e-23	7.45426e-21	41.4813
DLGAP5	2.94739	3.6728	10.464	5.50831e-23	7.5931e-21	41.4522
ASPM	3.07917	3.89153	10.463	5.55593e-23	7.5931e-21	41.4437
PID1	-3.5959	0.523064	-10.4522	6.08242e-23	8.19821e-21	41.3547
KIFC1	2.63606	4.64591	10.4515	6.11631e-23	8.19821e-21	41.3493
FAXDC2	-2.7419	1.73867	-10.44	6.73904e-23	8.94688e-21	41.254
TPPP	-4.00091	0.957349	-10.4263	7.56444e-23	9.94795e-21	41.1405
FOXM1	2.97052	4.86399	10.4173	8.15635e-23	1.06261e-20	41.0664
RCC1	1.53769	5.80348	10.4133	8.43671e-23	1.08896e-20	41.0332
EME1	2.68563	1.60553	10.4104	8.64187e-23	1.10521e-20	41.0096
FOXF1	-3.4609	2.46622	-10.4017	9.30042e-23	1.17862e-20	40.9375
EGR3	-4.11689	1.73536	-10.3712	1.20088e-22	1.50098e-20	40.6863
FILIP1	-3.70205	0.868042	-10.3707	1.20595e-22	1.50098e-20	40.6822
SYNM	-5.00956	3.37393	-10.3664	1.25005e-22	1.54209e-20	40.6469
NR4A2	-3.05958	3.04931	-10.3473	1.46667e-22	1.79346e-20	40.4899
DTL	2.56819	3.34522	10.338	1.58451e-22	1.9207e-20	40.414
ADAMTS1	-3.60544	4.75356	-10.3342	1.63663e-22	1.96678e-20	40.3822
CASP2	1.21325	5.17987	10.3045	2.09728e-22	2.49882e-20	40.1385
HMMR	2.7382	3.32882	10.2872	2.42104e-22	2.86011e-20	39.9975
FANCI	1.84085	4.9634	10.2862	2.44305e-22	2.86186e-20	39.9886
LIG1	1.5236	5.30171	10.2583	3.08196e-22	3.58021e-20	39.7604
TMEM132A	2.60456	5.43819	10.2102	4.59377e-22	5.29232e-20	39.3683
CASC5	2.52973	3.29797	10.1874	5.55181e-22	6.34363e-20	39.1822
TACC3	2.23305	5.76987	10.1751	6.14464e-22	6.96392e-20	39.0825
PDK4	-4.24364	3.13757	-10.1704	6.38954e-22	7.18308e-20	39.0441
SYNPO2	-4.84337	3.84814	-10.166	6.62898e-22	7.39264e-20	39.008
NEGR1	-4.46473	0.676578	-10.1608	6.92172e-22	7.65784e-20	38.9656
EXO1	2.73717	2.65177	10.1393	8.26379e-22	9.07065e-20	38.7915
TONSL	1.83672	4.5091	10.1241	9.36889e-22	1.01313e-19	38.6682
ITPKB	-1.63689	4.5767	-10.124	9.37544e-22	1.01313e-19	38.6675
STIL	2.30684	3.14986	10.1171	9.93294e-22	1.06512e-19	38.6108
MBNL1-AS1	-3.01871	0.904172	-10.1126	1.03004e-21	1.09276e-19	38.5751
PPAP2B	-2.22782	4.80869	-10.1121	1.03475e-21	1.09276e-19	38.5706
SMTN	-2.37208	5.69311	-10.0871	1.27197e-21	1.33318e-19	38.3679
LRRN4CL	-3.20593	0.176027	-10.0862	1.28155e-21	1.33319e-19	38.3605
DEPDC1B	2.72771	2.55812	10.0839	1.30514e-21	1.34768e-19	38.3426
RRM2	2.86737	5.47919	10.0631	1.54909e-21	1.5831e-19	38.1743
KIF23	2.4739	4.13824	10.0626	1.55584e-21	1.5831e-19	38.1701
CPED1	-3.63933	1.24969	-10.0613	1.57181e-21	1.58776e-19	38.16
CENPM	2.45856	3.05795	10.0585	1.60969e-21	1.61432e-19	38.1366
HN1	1.86195	7.07736	10.0489	1.74157e-21	1.7341e-19	38.0593
SLC52A2	1.52563	5.98411	10.0264	2.09438e-21	2.07062e-19	37.8781
CSGALNACT1	-2.23134	2.68916	-10.0231	2.15217e-21	2.11276e-19	37.8514
FAM64A	3.10281	2.59703	9.98665	2.90188e-21	2.82883e-19	37.5579
ACACB	-2.67477	2.66525	-9.9816	3.02429e-21	2.92768e-19	37.5173
CSRP1	-2.30686	7.15487	-9.96505	3.46287e-21	3.32913e-19	37.3843
CALR	1.29713	9.53924	9.96303	3.52063e-21	3.36148e-19	37.3681
ESM1	4.187	2.1412	9.95209	3.84978e-21	3.65074e-19	37.2803
NME1	1.58818	5.67237	9.92151	4.94159e-21	4.65445e-19	37.0352
TNS2	-2.12326	4.42673	-9.88326	6.74847e-21	6.31367e-19	36.7292
PSD	-3.47555	1.91712	-9.86936	7.55646e-21	7.02247e-19	36.6182
PGM5	-5.67038	1.77064	-9.86483	7.84011e-21	7.20909e-19	36.582
MCM10	2.84107	2.95273	9.8645	7.8607e-21	7.20909e-19	36.5794
GNAL	-2.94242	1.58451	-9.86131	8.06727e-21	7.35018e-19	36.5539
PTBP1	0.832199	7.80878	9.848	8.98864e-21	8.13647e-19	36.4478
ADAM33	-4.01294	0.929955	-9.84221	9.42124e-21	8.47304e-19	36.4016
SLMAP	-1.7679	5.23983	-9.81281	1.19575e-20	1.06851e-18	36.1676
KIF11	2.25913	4.47571	9.78979	1.44076e-20	1.27925e-18	35.9846
SAPCD2	2.94339	3.85387	9.77517	1.62155e-20	1.43066e-18	35.8685
CGNL1	-3.16183	1.73866	-9.75425	1.92006e-20	1.68337e-18	35.7026
EPM2A	-1.76763	1.42285	-9.71803	2.57114e-20	2.24011e-18	35.416
ARHGAP39	1.66256	3.31442	9.71697	2.59334e-20	2.24541e-18	35.4076
RAI2	-3.06271	1.40783	-9.69869	3.00433e-20	2.58521e-18	35.2632
CFL2	-2.53871	3.33827	-9.69755	3.03201e-20	2.59302e-18	35.2542
LGI4	-2.73539	0.965991	-9.68508	3.35168e-20	2.83348e-18	35.1558
MTFR2	2.36859	1.87436	9.685	3.35383e-20	2.83348e-18	35.1552
SOBP	-2.98532	0.899431	-9.65658	4.21339e-20	3.53823e-18	34.9312
ABI3BP	-3.84032	2.00746	-9.62798	5.29877e-20	4.42305e-18	34.7063
FENDRR	-4.52043	1.33726	-9.62412	5.46518e-20	4.5348e-18	34.6759
LIMS2	-3.16669	3.34467	-9.62332	5.50045e-20	4.53705e-18	34.6696
TMEM206	1.56817	3.18996	9.61595	5.83466e-20	4.78442e-18	34.6117
SPC25	2.57511	2.16583	9.60766	6.23434e-20	5.08226e-18	34.5467
SPARCL1	-3.15492	5.70217	-9.60346	6.44745e-20	5.22543e-18	34.5137
PLK4	1.98806	2.99537	9.59062	7.14409e-20	5.75656e-18	34.413
CDCA2	2.67806	2.34438	9.58973	7.19465e-20	5.76399e-18	34.4061
PJA2	-1.54032	5.35202	-9.57266	8.24529e-20	6.56796e-18	34.2723
KIF14	2.83985	2.72037	9.56257	8.93592e-20	7.07766e-18	34.1934
EZH2	2.08856	4.06552	9.55488	9.50139e-20	7.48302e-18	34.1332
C21orf58	2.31613	2.65001	9.55277	9.66197e-20	7.56673e-18	34.1167
FANCD2	1.79615	4.14329	9.54692	1.01227e-19	7.88324e-18	34.071
CCNF	1.69282	4.29091	9.53556	1.10809e-19	8.58151e-18	33.9823
ABCA8	-4.40509	0.0646177	-9.53383	1.12353e-19	8.65301e-18	33.9687
FHL1	-4.48854	3.49365	-9.52553	1.20019e-19	9.19263e-18	33.9039
SLC26A6	1.86466	3.77219	9.52482	1.20694e-19	9.19384e-18	33.8984
FBXL6	1.69894	4.40641	9.52092	1.24494e-19	9.43177e-18	33.868
POLR2H	1.14919	5.47564	9.50674	1.39347e-19	1.04542e-17	33.7574
EIF2AK1	0.996411	6.99259	9.50661	1.39489e-19	1.04542e-17	33.7564
SYNE1	-2.54527	3.78545	-9.50466	1.41668e-19	1.05607e-17	33.7412
CENPK	2.35897	2.37108	9.50058	1.46336e-19	1.08506e-17	33.7094
DIXDC1	-2.8261	2.42256	-9.49976	1.47297e-19	1.08641e-17	33.703
TMOD1	-3.92152	0.0731625	-9.48927	1.60075e-19	1.17444e-17	33.6213
LMOD1	-4.68515	3.31694	-9.48578	1.64578e-19	1.20116e-17	33.5941
CENPO	1.60974	3.21962	9.46737	1.90436e-19	1.38265e-17	33.4509
ADCY5	-4.20507	1.31447	-9.45025	2.18074e-19	1.57511e-17	33.318
SVEP1	-3.082	2.21501	-9.44432	2.28555e-19	1.6423e-17	33.2719
TP53INP2	-2.15106	4.44907	-9.43269	2.50564e-19	1.78803e-17	33.1817
HGH1	1.42521	4.77452	9.43227	2.51402e-19	1.78803e-17	33.1784
BRIP1	2.37045	2.62663	9.4156	2.86788e-19	2.02936e-17	33.0492
CCDC69	-2.62366	4.22171	-9.40253	3.17934e-19	2.23838e-17	32.9481
COX7A1	-2.71176	1.47864	-9.38299	3.70883e-19	2.59805e-17	32.797
DCUN1D3	-1.36554	3.23671	-9.37886	3.83142e-19	2.6652e-17	32.7651
HAAO	-2.60298	1.27679	-9.37848	3.84293e-19	2.6652e-17	32.7621
ASB2	-3.59761	0.995961	-9.35556	4.60246e-19	3.17616e-17	32.5852
RASL12	-3.03646	1.99351	-9.35298	4.69681e-19	3.21569e-17	32.5653
APOLD1	-2.50344	3.78816	-9.35273	4.70588e-19	3.21569e-17	32.5634
DEPDC1	2.83878	2.9805	9.34801	4.88377e-19	3.32096e-17	32.527
KCNMB1	-3.85101	1.53032	-9.34233	5.10698e-19	3.4471e-17	32.4832
LTBP4	-2.58038	5.39185	-9.34203	5.11873e-19	3.4471e-17	32.4809
CHTF18	1.86219	4.2658	9.33883	5.24921e-19	3.51798e-17	32.4562
ALG3	1.21601	5.54567	9.33614	5.36122e-19	3.57586e-17	32.4355
GINS2	2.15683	3.59775	9.31614	6.27204e-19	4.16344e-17	32.2816
HELLS	1.77235	3.79457	9.31505	6.32608e-19	4.17941e-17	32.2732
P2RX1	-4.7327	0.155605	-9.31025	6.56879e-19	4.31929e-17	32.2363
NCAM1	-5.11507	0.480823	-9.30187	7.01445e-19	4.59068e-17	32.1719
NDC80	2.41084	3.66798	9.29339	7.49593e-19	4.88286e-17	32.1068
PDE5A	-2.39247	2.86359	-9.28274	8.14777e-19	5.28279e-17	32.025
ESPL1	2.47463	3.88319	9.28035	8.3011e-19	5.35728e-17	32.0067
PRR11	2.44139	3.78904	9.2789	8.39578e-19	5.39342e-17	31.9956
VSTM4	-2.75103	2.31208	-9.27803	8.45354e-19	5.40561e-17	31.9888
KIF15	2.41879	3.03368	9.2759	8.59529e-19	5.47116e-17	31.9725
AQP1	-2.54903	5.30146	-9.27133	8.90797e-19	5.64441e-17	31.9375
JAM3	-2.62501	3.17807	-9.26801	9.14232e-19	5.76669e-17	31.912
EBF1	-2.67642	1.29967	-9.24093	1.12946e-18	7.09221e-17	31.7047
PSMG3	1.46718	5.02386	9.23795	1.15604e-18	7.22655e-17	31.6819
AUNIP	2.35807	1.86292	9.22891	1.24049e-18	7.71985e-17	31.6127
PRC1	2.15372	4.94433	9.22024	1.32718e-18	8.22261e-17	31.5465
FNBP1	-1.92353	4.70757	-9.21964	1.33334e-18	8.22423e-17	31.5419
PDE1A	-2.93874	0.449114	-9.21428	1.39023e-18	8.53735e-17	31.501
AOC3	-3.50274	3.65917	-9.21074	1.42902e-18	8.73709e-17	31.474
TNS1	-3.42287	5.41662	-9.19784	1.57991e-18	9.61745e-17	31.3755
SHMT2	1.35768	6.38615	9.19384	1.62984e-18	9.87827e-17	31.345
TIMELESS	1.55735	5.20339	9.17385	1.90363e-18	1.14598e-16	31.1927
SLC38A7	1.20277	4.2827	9.17335	1.91099e-18	1.14598e-16	31.189
TRAIP	1.87737	2.61795	9.17305	1.91545e-18	1.14598e-16	31.1867
C17orf53	2.03026	2.4761	9.16447	2.04736e-18	1.21967e-16	31.1214
LRRC45	1.58678	4.6743	9.16005	2.11875e-18	1.25682e-16	31.0878
DUSP1	-3.21465	6.50409	-9.15762	2.15918e-18	1.27538e-16	31.0692
CKS2	1.95571	4.57881	9.15689	2.17131e-18	1.27713e-16	31.0637
RAP1A	-1.06506	5.52965	-9.15329	2.2328e-18	1.30778e-16	31.0364
ITM2A	-3.11812	1.90397	-9.14384	2.40253e-18	1.40131e-16	30.9645
KANK2	-2.26596	5.28427	-9.14227	2.43183e-18	1.41249e-16	30.9526
FAM96A	0.967055	4.49014	9.12793	2.71745e-18	1.57184e-16	30.8437
NACC2	-1.9533	3.8212	-9.09875	3.40508e-18	1.96144e-16	30.6226
OLFM1	-3.49677	0.501905	-9.09582	3.48305e-18	1.99084e-16	30.6004
MYO19	1.40064	5.10735	9.09576	3.48468e-18	1.99084e-16	30.5999
AP000892.6	-3.74878	1.24327	-9.09102	3.61443e-18	2.05654e-16	30.5641
SORBS1	-3.84691	3.6055	-9.0848	3.79203e-18	2.14882e-16	30.517
C11orf96	-3.38391	3.67627	-9.07212	4.18161e-18	2.35302e-16	30.4212
PER1	-2.41173	4.69812	-9.07198	4.18616e-18	2.35302e-16	30.4201
RNASEH2A	1.63005	4.6884	9.0582	4.65501e-18	2.60606e-16	30.316
KLF9	-2.68883	3.80832	-9.04775	5.04489e-18	2.81303e-16	30.2372
SLC19A1	1.88161	4.15115	9.03948	5.37629e-18	2.98588e-16	30.1748
LMNB1	1.95177	5.27983	9.02505	6.00679e-18	3.3228e-16	30.0661
CACNA1H	-3.35237	2.84042	-9.01571	6.45347e-18	3.55578e-16	29.9958
SLIT3	-3.55472	3.76907	-9.01167	6.65637e-18	3.65314e-16	29.9654
FGF2	-3.27025	0.690848	-9.00495	7.00853e-18	3.83133e-16	29.9149
COL14A1	-3.42358	3.84581	-8.99801	7.39166e-18	4.02499e-16	29.8627
SPRY1	-2.15584	4.09031	-8.98643	8.07761e-18	4.3814e-16	29.7757
FBXL7	-2.56425	1.67968	-8.97903	8.54825e-18	4.61871e-16	29.7202
H2AFX	1.69921	5.65928	8.95519	1.02587e-17	5.52147e-16	29.5415
CENPU	2.06251	3.7626	8.95377	1.03705e-17	5.56017e-16	29.5308
PBK	2.65179	2.78846	8.94882	1.07695e-17	5.74206e-16	29.4938
MRGPRF	-3.574	2.25484	-8.94855	1.07921e-17	5.74206e-16	29.4918
CBX8	1.51713	2.91368	8.94469	1.11154e-17	5.89158e-16	29.4628
FAM83H	2.31079	6.95261	8.94295	1.12635e-17	5.94746e-16	29.4499
GSN	-2.07333	7.81577	-8.94118	1.14165e-17	6.00553e-16	29.4366
POC1A	1.90964	3.42341	8.93946	1.15673e-17	6.06198e-16	29.4238
TTYH3	1.52809	6.38775	8.93739	1.17516e-17	6.13549e-16	29.4083
HDAC4	-1.66302	2.91452	-8.93457	1.20077e-17	6.24579e-16	29.3872
PCSK7	-1.48742	4.0185	-8.92637	1.27829e-17	6.62427e-16	29.3259
CD34	-2.12329	4.48153	-8.92451	1.29656e-17	6.69411e-16	29.3119
TRIP13	2.48937	3.91486	8.92311	1.31042e-17	6.7407e-16	29.3015
EGR1	-3.21771	6.46747	-8.9218	1.32354e-17	6.78317e-16	29.2918
RNF150	-3.31213	1.02319	-8.91585	1.38498e-17	7.07204e-16	29.2473
PQLC2	1.20983	3.87595	8.90185	1.54078e-17	7.83884e-16	29.1428
NUP85	0.957249	5.32727	8.89431	1.63177e-17	8.2716e-16	29.0866
MYH11	-5.68162	5.72255	-8.88141	1.79988e-17	9.09069e-16	28.9905
KNTC1	1.66274	4.35227	8.86493	2.03992e-17	1.02659e-15	28.8678
ZFP36	-2.58511	7.11638	-8.86387	2.05635e-17	1.03114e-15	28.86
ZCCHC24	-2.62474	3.39639	-8.85281	2.23645e-17	1.11742e-15	28.7777
PTTG1	2.24637	4.45649	8.85215	2.24764e-17	1.119e-15	28.7728
NFASC	-2.87686	2.19616	-8.83879	2.48722e-17	1.23387e-15	28.6735
ITPR1	-2.36056	3.52566	-8.83327	2.5934e-17	1.28198e-15	28.6326
CDC25A	2.13163	2.94602	8.82557	2.74892e-17	1.35406e-15	28.5755
SHCBP1	2.29692	3.15987	8.82381	2.7858e-17	1.3674e-15	28.5625
MRVI1	-3.03301	3.29049	-8.80872	3.12265e-17	1.52736e-15	28.4506
NAA40	1.15207	4.4098	8.80233	3.27696e-17	1.59723e-15	28.4034
PAFAH1B3	2.02649	5.26526	8.79984	3.33917e-17	1.62188e-15	28.3849
RP11-553L6.5	-1.81159	2.2495	-8.78937	3.61383e-17	1.74919e-15	28.3075
PDIA4	1.38744	7.66849	8.78839	3.64086e-17	1.75618e-15	28.3002
GEN1	1.45577	3.61572	8.78377	3.77005e-17	1.81222e-15	28.266
WDR62	2.28749	3.11178	8.77806	3.93575e-17	1.88537e-15	28.2239
SORBS2	-3.51199	2.84921	-8.77638	3.98601e-17	1.90291e-15	28.2114
ARHGAP11A	1.99625	3.8363	8.77119	4.14504e-17	1.96679e-15	28.1731
FGL2	-3.53671	2.88647	-8.77109	4.14804e-17	1.96679e-15	28.1724
C7	-6.15848	0.78549	-8.76161	4.45509e-17	2.10522e-15	28.1024
MGME1	1.12546	4.32794	8.7578	4.58489e-17	2.15365e-15	28.0743
PARPBP	1.77357	2.45191	8.7577	4.58848e-17	2.15365e-15	28.0735
ECE2	1.81966	3.14753	8.75707	4.6103e-17	2.15663e-15	28.0689
CIT	1.97057	4.0247	8.75457	4.69771e-17	2.19017e-15	28.0505
TSPYL2	-1.63771	4.06662	-8.7501	4.85854e-17	2.2576e-15	28.0175
NR3C2	-3.62233	0.491937	-8.74858	4.91443e-17	2.27599e-15	28.0063
C19orf48	1.51485	5.70479	8.73673	5.37233e-17	2.47981e-15	27.919
PCOLCE2	-4.56942	0.0799391	-8.72177	6.01126e-17	2.76558e-15	27.809
RPN1	0.958044	8.06167	8.71914	6.13105e-17	2.81141e-15	27.7896
SEC61A1	0.846695	8.21911	8.6927	7.47547e-17	3.41666e-15	27.5954
CENPE	2.1449	3.69218	8.68658	7.82621e-17	3.56527e-15	27.5505
ORC1	2.28901	2.4555	8.68252	8.06785e-17	3.66338e-15	27.5207
RP11-166D19.1	-3.63064	1.47002	-8.66297	9.3383e-17	4.21704e-15	27.3775
WNT2B	-2.01773	1.23531	-8.66283	9.34767e-17	4.21704e-15	27.3765
FAM110A	1.61964	4.75409	8.66134	9.45225e-17	4.25046e-15	27.3656
WFDC1	-2.91988	2.47272	-8.64931	1.03414e-16	4.63533e-15	27.2776
OIP5	2.3372	1.16012	8.63177	1.17868e-16	5.26629e-15	27.1494
TXNDC12	0.866923	5.92351	8.626	1.23051e-16	5.48031e-15	27.1073
FOSB	-4.32514	5.07285	-8.61968	1.28984e-16	5.72625e-15	27.0612
RGS2	-3.12016	4.21982	-8.61825	1.30364e-16	5.76913e-15	27.0507
KNOP1	1.13694	3.83436	8.61614	1.32423e-16	5.84171e-15	27.0354
PABPC1L	2.40433	4.45638	8.60267	1.46391e-16	6.43749e-15	26.9372
ERCC6L	2.42145	1.92167	8.59249	1.57894e-16	6.92151e-15	26.8631
CNN1	-5.28393	3.83089	-8.58331	1.69046e-16	7.38716e-15	26.7963
GEM	-3.48447	2.6278	-8.57821	1.75573e-16	7.62221e-15	26.7592
ZBTB4	-1.14341	5.7818	-8.57798	1.75864e-16	7.62221e-15	26.7576
PDE4D	-2.08625	3.54469	-8.57783	1.76066e-16	7.62221e-15	26.7565
USP12	-1.18411	4.15287	-8.57612	1.78314e-16	7.69567e-15	26.744
CHEK1	1.67179	3.76717	8.57222	1.83552e-16	7.89725e-15	26.7157
POLD1	1.3895	4.72846	8.56686	1.90999e-16	8.19238e-15	26.6767
FBXL22	-2.58088	0.18033	-8.55998	2.00996e-16	8.59472e-15	26.6268
MYLK	-3.5042	5.18279	-8.55382	2.10382e-16	8.96858e-15	26.5821
PFKFB4	2.10877	3.39473	8.54796	2.19712e-16	9.33775e-15	26.5396
TARBP2	1.13917	4.54285	8.54448	2.25443e-16	9.5522e-15	26.5144
RDM1	2.90639	0.0907189	8.53924	2.34362e-16	9.90003e-15	26.4764
BRCA2	1.9593	2.82728	8.53233	2.46652e-16	1.03877e-14	26.4263
MAMDC2	-3.98097	0.302311	-8.52847	2.53791e-16	1.06562e-14	26.3984
pk	-2.27832	4.73436	-8.52582	2.58812e-16	1.08344e-14	26.3792
MTURN	-1.82814	3.98656	-8.52362	2.63066e-16	1.09795e-14	26.3633
PAQR4	2.16125	3.09753	8.51794	2.74349e-16	1.14162e-14	26.3222
GTPBP3	1.09715	3.99937	8.51746	2.75314e-16	1.14223e-14	26.3187
DACT3	-3.30195	1.30747	-8.50726	2.96849e-16	1.22792e-14	26.245
P4HB	1.18561	9.56395	8.49591	3.22774e-16	1.3312e-14	26.163
DNAJB4	-1.7272	3.24436	-8.49409	3.27157e-16	1.3453e-14	26.1498
RHOB	-1.94897	7.03158	-8.49136	3.33785e-16	1.36837e-14	26.1302
KLF4	-2.62309	4.40929	-8.49098	3.34731e-16	1.36837e-14	26.1274
EFNA4	1.58722	3.52702	8.4869	3.44946e-16	1.40601e-14	26.098
ABL1	-1.24656	5.69924	-8.47607	3.73602e-16	1.51576e-14	26.0198
PRELP	-4.14986	2.66725	-8.47591	3.74047e-16	1.51576e-14	26.0187
DNA2	1.67687	2.4225	8.47445	3.78072e-16	1.52763e-14	26.0082
FAM111B	2.60935	2.91888	8.47226	3.84222e-16	1.54799e-14	25.9924
SH3BGR	-2.00263	1.01876	-8.46625	4.01594e-16	1.61332e-14	25.9491
YDJC	1.6253	4.36011	8.46163	4.15474e-16	1.66428e-14	25.9158
OLFML1	-2.4922	1.21686	-8.45955	4.21873e-16	1.68507e-14	25.9009
PHYHIP	-3.75546	0.283968	-8.45856	4.24971e-16	1.6926e-14	25.8937
SNRK	-1.01291	4.23585	-8.45577	4.33768e-16	1.72271e-14	25.8737
STARD9	-2.10153	1.63822	-8.45425	4.38637e-16	1.7371e-14	25.8627
KNSTRN	1.5722	3.67594	8.45376	4.40216e-16	1.73842e-14	25.8592
LAMA2	-2.61026	2.93197	-8.45305	4.42535e-16	1.74264e-14	25.8541
DSTN	-1.24827	7.91623	-8.44297	4.76533e-16	1.87123e-14	25.7816
RHOJ	-2.11471	2.08795	-8.44124	4.82621e-16	1.88981e-14	25.7692
COASY	0.968146	6.02129	8.43948	4.889e-16	1.90904e-14	25.7565
GATA6	-3.18899	1.30043	-8.43787	4.94736e-16	1.92643e-14	25.7449
SLC5A6	1.69896	5.41239	8.43073	5.21336e-16	2.02435e-14	25.6937
ACTL6A	1.11447	5.47394	8.42913	5.27507e-16	2.04263e-14	25.6821
ADPGK	0.857685	5.21336	8.42867	5.29269e-16	2.04377e-14	25.6789
FYCO1	-1.55388	4.90633	-8.42226	5.54731e-16	2.13617e-14	25.6329
DDIAS	1.95145	2.57122	8.42149	5.57881e-16	2.14239e-14	25.6273
CBX3	0.931719	7.13504	8.42022	5.63108e-16	2.15652e-14	25.6182
RAD51AP1	2.22538	2.756	8.41906	5.67893e-16	2.16889e-14	25.6099
CEP85L	-1.74482	1.73671	-8.41371	5.90606e-16	2.24947e-14	25.5716
SLC35B1	0.954511	5.16128	8.41302	5.93587e-16	2.25466e-14	25.5666
STAT5B	-0.966276	5.3534	-8.41077	6.03477e-16	2.286e-14	25.5505
FLNC	-4.81363	3.35131	-8.41002	6.06785e-16	2.2923e-14	25.5451
LYVE1	-3.29765	0.474814	-8.40758	6.17731e-16	2.32734e-14	25.5276
CENPI	2.20777	1.91891	8.40297	6.38955e-16	2.40082e-14	25.4945
EPHA3	-2.95994	1.38761	-8.4015	6.45859e-16	2.42024e-14	25.484
PPP1R14B	1.40788	6.3167	8.39214	6.91598e-16	2.58469e-14	25.417
ANK2	-3.9595	0.672812	-8.37371	7.91341e-16	2.94954e-14	25.2852
CRYAB	-3.53009	2.83861	-8.3725	7.98349e-16	2.96773e-14	25.2766
TMC6	1.71719	6.03285	8.37153	8.04024e-16	2.98088e-14	25.2696
PRDM6	-3.28012	0.818473	-8.37033	8.11106e-16	2.99915e-14	25.2611
PDZRN3	-3.29792	2.05918	-8.36528	8.41518e-16	3.10338e-14	25.225
KCNMA1	-3.44245	1.72916	-8.36399	8.49492e-16	3.12065e-14	25.2158
SNHG1	1.43364	5.08334	8.3638	8.5068e-16	3.12065e-14	25.2144
PRICKLE2	-2.31769	2.67169	-8.35948	8.77895e-16	3.21203e-14	25.1836
CELF2	-2.85984	2.4936	-8.34267	9.92301e-16	3.62112e-14	25.0637
DPP3	1.07112	5.62805	8.3396	1.01476e-15	3.6934e-14	25.0418
PPP1R12A	-1.27531	5.37893	-8.33279	1.06629e-15	3.87086e-14	24.9934
COPG1	0.873483	7.31247	8.33165	1.0752e-15	3.89306e-14	24.9852
SBDS	-1.00133	5.45732	-8.331	1.08033e-15	3.90149e-14	24.9806
FXYD6	-3.66833	2.21359	-8.32966	1.09089e-15	3.92945e-14	24.971
SLC25A39	1.10302	7.07692	8.32886	1.09725e-15	3.94219e-14	24.9653
NXPH3	-3.09947	0.56617	-8.32657	1.11564e-15	3.99796e-14	24.9491
STK40	-1.23726	4.93859	-8.32549	1.1245e-15	4.01936e-14	24.9413
DUS1L	1.26404	6.5995	8.32269	1.14762e-15	4.09153e-14	24.9214
SCN4B	-2.52625	0.41899	-8.32172	1.15568e-15	4.10976e-14	24.9146
LAMC3	-2.78569	2.60876	-8.32069	1.16437e-15	4.13012e-14	24.9072
SNRPA1	0.985522	4.77444	8.31769	1.19009e-15	4.21062e-14	24.8859
FLAD1	1.08749	5.29908	8.31208	1.2396e-15	4.37468e-14	24.846
PPP1R14A	-2.81921	1.97377	-8.31141	1.24562e-15	4.38483e-14	24.8412
MFAP4	-4.02037	4.23196	-8.30938	1.26411e-15	4.43872e-14	24.8268
RAC3	2.41855	2.71595	8.30447	1.31001e-15	4.58832e-14	24.7919
BLOC1S3	1.19067	3.82834	8.29334	1.42018e-15	4.96174e-14	24.7129
SLC39A4	2.0561	4.61749	8.29261	1.42771e-15	4.97559e-14	24.7077
MCM2	1.93716	5.6005	8.27392	1.63477e-15	5.68295e-14	24.5752
CYB561	1.31552	6.26999	8.27299	1.64585e-15	5.70727e-14	24.5686
NCALD	-2.26016	2.18449	-8.26416	1.75447e-15	6.06072e-14	24.5061
LPP	-1.86339	6.27762	-8.264	1.75648e-15	6.06072e-14	24.505
STON1	-2.39291	2.29078	-8.26135	1.79048e-15	6.16277e-14	24.4862
EFTUD2	0.793498	6.53023	8.25708	1.84665e-15	6.34048e-14	24.456
DNAJB5	-2.52642	2.50978	-8.25441	1.88267e-15	6.44827e-14	24.4371
AGRN	1.78908	8.17294	8.23307	2.1963e-15	7.50402e-14	24.2864
DDX11	1.42504	4.49263	8.23126	2.22527e-15	7.58441e-14	24.2735
RBPMS2	-3.25163	1.50252	-8.22852	2.26957e-15	7.71653e-14	24.2542
C19orf40	1.40587	2.10202	8.22497	2.32856e-15	7.89785e-14	24.2291
CLIP3	-2.7652	2.81045	-8.22416	2.3422e-15	7.92481e-14	24.2234
DMD	-3.41712	1.90904	-8.21902	2.43046e-15	8.20355e-14	24.1872
IER5L	1.99681	3.87637	8.21629	2.47891e-15	8.34687e-14	24.1679
FOXN3	-1.39446	4.96696	-8.21365	2.52645e-15	8.48643e-14	24.1494
CYR61	-3.05019	6.07731	-8.20494	2.69002e-15	9.01416e-14	24.088
GNAO1	-3.35632	0.306074	-8.20032	2.78096e-15	9.29654e-14	24.0555
RNF122	-1.62975	2.54327	-8.19291	2.93313e-15	9.78179e-14	24.0034
CCDC150	2.26072	0.774366	8.19233	2.9454e-15	9.79925e-14	23.9993
GRASP	-1.9837	2.14332	-8.186	3.08257e-15	1.02312e-13	23.9547
RASGRP2	-2.61619	1.15964	-8.18504	3.1038e-15	1.02772e-13	23.948
MIR22HG	-1.93915	3.5253	-8.18177	3.17757e-15	1.04732e-13	23.9251
HMCN2	-3.28219	0.42291	-8.18175	3.17802e-15	1.04732e-13	23.9249
NUDT5	1.13996	5.5078	8.17611	3.30945e-15	1.08806e-13	23.8853
FOS	-3.08282	7.35355	-8.17474	3.34233e-15	1.09628e-13	23.8756
PRKAG2	-1.44952	3.56342	-8.17372	3.36682e-15	1.10173e-13	23.8685
SLC9A9	-2.38402	1.86228	-8.17008	3.45582e-15	1.1282e-13	23.843
NFIA	-2.04003	4.16948	-8.16778	3.5133e-15	1.14429e-13	23.8268
BDKRB2	-2.50761	3.01269	-8.16326	3.62917e-15	1.17927e-13	23.7951
FAM72B	2.51201	0.0990217	8.16287	3.63943e-15	1.17985e-13	23.7923
CH25H	-2.91674	0.47506	-8.16208	3.66013e-15	1.18381e-13	23.7868
NEXN	-2.88996	2.40719	-8.16125	3.68181e-15	1.18559e-13	23.781
KCND3	-3.74247	0.889159	-8.16122	3.68265e-15	1.18559e-13	23.7808
SMOC2	-3.58412	3.19135	-8.16002	3.71451e-15	1.19309e-13	23.7723
PLCB4	-3.4225	1.04474	-8.15794	3.77029e-15	1.20823e-13	23.7578
ACTG2	-4.99763	5.08826	-8.15027	3.98342e-15	1.2736e-13	23.704
DNAJB11	0.966958	5.95287	8.1454	4.12492e-15	1.31582e-13	23.6698
TSPYL1	-1.033	5.47106	-8.14443	4.15371e-15	1.32198e-13	23.663
STXBP2	1.47843	5.69781	8.14138	4.24513e-15	1.348e-13	23.6418
SNED1	-2.33182	1.61106	-8.13983	4.29263e-15	1.35998e-13	23.6309
TSC22D1	-1.57089	6.71887	-8.10816	5.38321e-15	1.69942e-13	23.4095
SKP2	1.66926	4.70739	8.10803	5.3884e-15	1.69942e-13	23.4085
LRRK2	-2.7633	0.775405	-8.10693	5.43075e-15	1.70891e-13	23.4009
MEIS1	-1.83472	3.448	-8.10295	5.58719e-15	1.75351e-13	23.3731
LPAR2	1.70043	4.48489	8.10269	5.59764e-15	1.75351e-13	23.3713
ZWILCH	1.17471	3.84159	8.10231	5.61253e-15	1.75423e-13	23.3687
PTGS1	-4.04415	3.33068	-8.09994	5.70857e-15	1.78026e-13	23.3521
ZEB1	-2.40035	3.13396	-8.09885	5.75296e-15	1.7901e-13	23.3445
ANLN	2.43921	4.94093	8.09698	5.83043e-15	1.81016e-13	23.3314
LEMD2	0.806553	5.47779	8.09398	5.9561e-15	1.84507e-13	23.3106
CCDC137	1.08629	5.01763	8.08916	6.16435e-15	1.90291e-13	23.277
SRPX	-3.52914	2.24502	-8.08903	6.17012e-15	1.90291e-13	23.2761
EMCN	-2.25465	1.99883	-8.08828	6.20338e-15	1.90894e-13	23.2708
SHE	-2.03507	0.92418	-8.08436	6.37894e-15	1.95864e-13	23.2435
SLC35A2	1.2215	5.14718	8.07568	6.78588e-15	2.07901e-13	23.183
PDIA3	0.999355	8.55676	8.07201	6.96511e-15	2.12925e-13	23.1576
PKD1	-1.28859	5.02609	-8.05589	7.81131e-15	2.38271e-13	23.0454
HIPK3	-1.33391	5.27087	-8.05534	7.8416e-15	2.38672e-13	23.0417
TMPO-AS1	1.92936	1.2931	8.05132	8.06906e-15	2.4506e-13	23.0137
PCGF1	1.01432	3.54681	8.04803	8.2598e-15	2.50308e-13	22.9909
PELI2	-2.68522	1.77888	-8.04224	8.60643e-15	2.60246e-13	22.9507
FAM189A2	-2.87908	0.289551	-8.03988	8.75195e-15	2.64074e-13	22.9343
MAGI2-AS3	-2.35417	1.55302	-8.03651	8.96358e-15	2.69875e-13	22.9109
RCAN1	-2.06175	4.64454	-8.03397	9.12621e-15	2.7418e-13	22.8933
THRA	-1.5573	4.04838	-8.02289	9.87187e-15	2.95944e-13	22.8165
PIF1	2.00684	2.37169	8.02	1.00761e-14	3.01418e-13	22.7965
MYL9	-3.35227	6.70505	-8.01754	1.02533e-14	3.06063e-13	22.7795
CKS1B	1.63724	4.39716	8.01242	1.06317e-14	3.1668e-13	22.7441
ECT2	1.90627	4.66165	8.01171	1.06852e-14	3.17594e-13	22.7391
INMT	-2.55809	0.898716	-8.00905	1.08886e-14	3.22951e-13	22.7207
DDX39A	1.15389	5.96381	8.00857	1.09252e-14	3.23347e-13	22.7174
MAOB	-4.00153	1.22268	-8.00133	1.15e-14	3.39641e-13	22.6673
CLCN2	1.37616	2.7473	8.0007	1.15511e-14	3.40427e-13	22.663
RP11-394O4.5	-3.2992	1.37108	-8.00018	1.15939e-14	3.40968e-13	22.6594
PPP3CB	-1.00267	4.85434	-7.99771	1.17976e-14	3.46228e-13	22.6423
FILIP1L	-2.70578	4.00027	-7.99412	1.21007e-14	3.54376e-13	22.6175
STARD13	-2.03452	2.72891	-7.99247	1.22431e-14	3.57797e-13	22.6061
MPZ	-2.30604	0.065169	-7.99157	1.23206e-14	3.59309e-13	22.5999
MEF2C	-2.04167	2.8733	-7.98844	1.25963e-14	3.66581e-13	22.5783
KIF18A	2.21304	2.1395	7.98478	1.2926e-14	3.75393e-13	22.553
FZD7	-2.05785	3.66294	-7.9752	1.38306e-14	4.00237e-13	22.4869
AKAP6	-3.01181	0.336864	-7.97511	1.38389e-14	4.00237e-13	22.4863
FBLN5	-2.66079	3.35196	-7.96794	1.45568e-14	4.20129e-13	22.4369
PLCL1	-2.11513	0.194122	-7.96556	1.48039e-14	4.26378e-13	22.4204
MAD2L1	1.91883	3.94517	7.96093	1.52948e-14	4.39609e-13	22.3886
MAP1B	-2.99755	3.80127	-7.94853	1.66896e-14	4.78709e-13	22.3033
RECK	-2.12879	1.67366	-7.939	1.78473e-14	5.10866e-13	22.2377
CCNE1	2.1667	3.65924	7.93601	1.82271e-14	5.20667e-13	22.2171
POPDC2	-2.72937	0.910497	-7.93298	1.86194e-14	5.30786e-13	22.1963
WRAP73	0.955568	4.36767	7.93006	1.90054e-14	5.40683e-13	22.1763
RASL11A	-2.35789	1.52099	-7.91977	2.04287e-14	5.78934e-13	22.1057
OXLD1	1.34165	4.21228	7.91974	2.0433e-14	5.78934e-13	22.1055
SMUG1	1.07509	4.65545	7.91602	2.09735e-14	5.93043e-13	22.08
PKIG	-1.87973	4.44877	-7.91439	2.12161e-14	5.9869e-13	22.0687
HSD17B6	-2.69129	1.12379	-7.91371	2.13172e-14	6.00326e-13	22.0641
POLE2	1.7608	1.98528	7.91181	2.16034e-14	6.0716e-13	22.051
RP11-443B20.1	1.97736	-0.0325668	7.90505	2.26522e-14	6.35356e-13	22.0047
RBMS3	-2.60018	1.63087	-7.89994	2.34782e-14	6.57202e-13	21.9697
E2F1	2.22132	4.07006	7.89614	2.41108e-14	6.73556e-13	21.9437
TICRR	1.87295	2.74021	7.89539	2.42375e-14	6.75742e-13	21.9386
LSM4	1.00372	6.25118	7.88852	2.54325e-14	7.07644e-13	21.8916
LMO3	-3.80491	0.767245	-7.87844	2.7291e-14	7.57841e-13	21.8227
ZNF525	1.40398	3.05396	7.87634	2.76957e-14	7.67552e-13	21.8083
TTC9C	0.813774	3.66027	7.87365	2.82198e-14	7.80524e-13	21.79
TPM1	-2.3515	6.61778	-7.87246	2.84561e-14	7.855e-13	21.7818
SLC37A4	1.26263	4.32538	7.87008	2.89333e-14	7.97094e-13	21.7656
MSRB3	-3.11393	3.25581	-7.86786	2.93865e-14	8.07984e-13	21.7504
DBF4	1.28401	3.22742	7.8654	2.98961e-14	8.20377e-13	21.7336
MAPK13	1.71768	6.21306	7.85767	3.15543e-14	8.64179e-13	21.6808
KPNA2	1.67089	6.56653	7.85666	3.17756e-14	8.68462e-13	21.674
MGLL	-2.42498	4.24219	-7.8564	3.18353e-14	8.68462e-13	21.6722
MXRA7	-1.87232	4.90964	-7.85436	3.2291e-14	8.79172e-13	21.6583
ARHGEF39	1.77155	2.57758	7.85347	3.24927e-14	8.82941e-13	21.6522
BCL2	-1.96681	2.28829	-7.8508	3.31032e-14	8.97779e-13	21.634
BORA	1.59224	2.16929	7.84767	3.38335e-14	9.15804e-13	21.6127
ITGA9	-2.10308	2.33146	-7.84123	3.53882e-14	9.5603e-13	21.5688
RPS6KA2	-1.86073	3.90093	-7.83456	3.70707e-14	9.99547e-13	21.5234
BCL2L12	1.37669	4.10384	7.82324	4.01106e-14	1.07942e-12	21.4464
PRKG1	-2.67378	1.29782	-7.82239	4.03497e-14	1.08256e-12	21.4406
WWTR1	-1.73019	4.92155	-7.82227	4.03825e-14	1.08256e-12	21.4398
CDKN3	2.16655	2.78994	7.81607	4.21609e-14	1.12807e-12	21.3977
GNG11	-2.00541	3.30522	-7.81533	4.23797e-14	1.13175e-12	21.3926
LDB2	-1.86081	2.27608	-7.81344	4.29388e-14	1.14353e-12	21.3798
CYP27B1	2.13665	1.22644	7.81329	4.2985e-14	1.14353e-12	21.3788
DTYMK	1.27816	4.52786	7.80842	4.44656e-14	1.18067e-12	21.3457
ATAD5	1.63085	2.56592	7.80586	4.52622e-14	1.19953e-12	21.3284
FERMT2	-2.47585	3.92936	-7.80312	4.61317e-14	1.22026e-12	21.3098
MIS18A	1.28161	3.68939	7.80228	4.64008e-14	1.22505e-12	21.3041
RERG	-2.66771	0.900187	-7.80105	4.68014e-14	1.23329e-12	21.2957
FEN1	1.66232	5.06039	7.79889	4.7507e-14	1.24952e-12	21.2811
CFL1	0.956886	9.56267	7.79738	4.80065e-14	1.26028e-12	21.2708
TIPARP	-1.75531	4.59216	-7.79574	4.8558e-14	1.27237e-12	21.2597
MAGI2	-1.89611	1.32995	-7.79488	4.88494e-14	1.2776e-12	21.2538
DPT	-5.2851	0.509214	-7.77278	5.69381e-14	1.48636e-12	21.1042
PREX2	-2.27549	1.03746	-7.7706	5.7804e-14	1.50614e-12	21.0894
CNRIP1	-2.20168	1.58176	-7.76535	5.99428e-14	1.55896e-12	21.0539
CDC7	1.6999	3.01747	7.76363	6.0658e-14	1.57462e-12	21.0424
RHBDF2	1.43986	4.90382	7.76173	6.14628e-14	1.59168e-12	21.0295
NFIX	-2.0945	4.40068	-7.76154	6.15433e-14	1.59168e-12	21.0282
PSRC1	1.81821	2.838	7.75875	6.27434e-14	1.61971e-12	21.0093
ZHX3	-1.22394	3.80291	-7.75554	6.41523e-14	1.65302e-12	20.9876
PARD3B	-2.24474	1.81977	-7.75065	6.63562e-14	1.70665e-12	20.9547
DDR2	-2.86625	3.13408	-7.74499	6.90047e-14	1.7715e-12	20.9164
ZBTB47	-1.26453	3.59618	-7.74212	7.03874e-14	1.80087e-12	20.8971
NPR2	-1.62639	1.85564	-7.74207	7.04072e-14	1.80087e-12	20.8968
TACC2	-1.86202	4.9212	-7.73659	7.31261e-14	1.86699e-12	20.8598
MRGBP	1.03078	4.31611	7.73323	7.484e-14	1.90726e-12	20.8371
SPINT1	2.41168	7.58861	7.72787	7.76582e-14	1.97547e-12	20.801
ITGA7	-2.68333	3.06848	-7.72352	8.00218e-14	2.03188e-12	20.7718
RAB37	-2.41444	0.0079223	-7.72291	8.03609e-14	2.03678e-12	20.7676
ATF3	-3.06699	5.00522	-7.72248	8.05979e-14	2.03908e-12	20.7648
LEPR	-2.25514	1.92082	-7.72062	8.16371e-14	2.06163e-12	20.7522
MCM4	1.51466	6.47775	7.71176	8.6778e-14	2.1875e-12	20.6926
SLC12A8	2.30246	3.25744	7.69161	9.96805e-14	2.50647e-12	20.5572
LINC00641	-1.80748	1.59238	-7.69124	9.99363e-14	2.50647e-12	20.5547
MOAP1	-1.03969	3.88753	-7.69119	9.99713e-14	2.50647e-12	20.5544
GSTM5	-3.53995	0.365865	-7.67918	1.08565e-13	2.71706e-12	20.4739
RASSF3	-1.51128	4.38006	-7.67295	1.13306e-13	2.83063e-12	20.4321
PRUNE2	-4.40082	1.31477	-7.66735	1.17743e-13	2.93621e-12	20.3946
CLDN5	-2.66337	2.44991	-7.6631	1.2123e-13	3.01777e-12	20.3661
UNG	1.01419	5.37934	7.66079	1.23161e-13	3.06036e-12	20.3507
SAC3D1	1.62293	3.32175	7.65595	1.27314e-13	3.15793e-12	20.3183
CACNB2	-2.46817	0.268378	-7.6538	1.29209e-13	3.19923e-12	20.3039
KCNAB1	-1.60866	-0.04203	-7.64276	1.39343e-13	3.44404e-12	20.2302
POP7	1.0831	4.54517	7.64014	1.41863e-13	3.50013e-12	20.2127
GPM6B	-2.03048	1.37354	-7.63958	1.42415e-13	3.50754e-12	20.2089
MAP1A	-2.65426	2.54378	-7.63886	1.43114e-13	3.51853e-12	20.2041
SNRPB	1.13354	7.42878	7.6378	1.44155e-13	3.5379e-12	20.197
DSN1	1.21109	4.16201	7.63497	1.46971e-13	3.60067e-12	20.1781
CPEB2	-1.7329	2.88239	-7.63381	1.48141e-13	3.62295e-12	20.1704
SNHG12	1.45199	3.87868	7.6322	1.49787e-13	3.65679e-12	20.1596
ESCO2	2.05901	1.79896	7.62332	1.5915e-13	3.8786e-12	20.1004
BRI3BP	1.34229	4.20114	7.61955	1.63305e-13	3.97289e-12	20.0752
THSD4	-2.34373	3.35122	-7.61593	1.67384e-13	4.06503e-12	20.0512
PCNA	1.41048	6.58006	7.61428	1.69277e-13	4.10386e-12	20.0402
STMN1	1.8812	7.35031	7.61367	1.69991e-13	4.11402e-12	20.0361
DENND2A	-2.22759	1.98704	-7.61081	1.7334e-13	4.18779e-12	20.017
TOR1AIP1	-0.941231	5.08567	-7.60408	1.81474e-13	4.37672e-12	19.9723
PRKCB	-3.03576	1.60742	-7.60286	1.82987e-13	4.40561e-12	19.9642
KIF24	1.89819	1.81041	7.60041	1.86068e-13	4.47204e-12	19.9479
RFC5	1.10288	3.99988	7.59477	1.93356e-13	4.63922e-12	19.9104
HINT3	-0.868606	4.24995	-7.59363	1.9486e-13	4.66727e-12	19.9028
KIF22	1.29957	5.76874	7.59297	1.95736e-13	4.68022e-12	19.8984
RGAG4	-2.55417	0.893361	-7.59061	1.98907e-13	4.74787e-12	19.8827
ACTA2	-3.20081	6.68237	-7.59029	1.99351e-13	4.75034e-12	19.8806
C16orf45	-2.32554	2.61031	-7.58876	2.01436e-13	4.77491e-12	19.8704
PRKAR2B	-2.53278	2.14354	-7.58867	2.01556e-13	4.77491e-12	19.8698
CDCA4	1.47962	4.29076	7.58865	2.0158e-13	4.77491e-12	19.8697
TBC1D7	1.15298	3.67509	7.58853	2.01752e-13	4.77491e-12	19.8689
CREM	-1.28853	3.65139	-7.58326	2.09109e-13	4.94063e-12	19.8339
MATN2	-3.04428	4.02527	-7.58061	2.12913e-13	5.02201e-12	19.8163
CNST	-0.918667	3.84733	-7.57876	2.15615e-13	5.07716e-12	19.804
EPHA7	-3.88454	0.0824858	-7.57415	2.22483e-13	5.23003e-12	19.7734
INPP5A	-1.24115	4.20555	-7.57353	2.23413e-13	5.24305e-12	19.7693
E2F8	2.13902	2.87448	7.56119	2.42952e-13	5.69203e-12	19.6875
DONSON	1.38395	3.78321	7.55616	2.51393e-13	5.8799e-12	19.6542
SLIT2	-3.58757	1.0576	-7.55512	2.53165e-13	5.91143e-12	19.6473
ABCB1	-2.11737	0.34328	-7.55311	2.56638e-13	5.9825e-12	19.634
BCL2L2	-1.168	4.77514	-7.55232	2.58017e-13	6.00461e-12	19.6288
CHAF1B	1.68328	3.41556	7.55041	2.61383e-13	6.0728e-12	19.6161
DAZAP1	0.673242	6.70044	7.54377	2.73413e-13	6.34173e-12	19.5722
UNC5C	-2.33029	0.488007	-7.54283	2.75173e-13	6.37195e-12	19.5659
KCNH2	-3.65309	0.236192	-7.53914	2.82123e-13	6.52204e-12	19.5416
RASSF7	1.95897	5.18439	7.53857	2.83215e-13	6.53645e-12	19.5378
RFC4	1.45484	4.11653	7.52829	3.03636e-13	6.99618e-12	19.4699
TSPAN18	-2.50157	2.60218	-7.52672	3.0688e-13	7.05635e-12	19.4595
NPR1	-2.29136	1.76441	-7.52654	3.0726e-13	7.05635e-12	19.4583
NDC1	1.04682	4.90451	7.52062	3.19795e-13	7.33214e-12	19.4193
ARHGAP6	-3.07868	1.05745	-7.51679	3.28197e-13	7.51243e-12	19.394
GYPC	-2.61073	2.51218	-7.51524	3.31648e-13	7.57895e-12	19.3838
AUP1	0.910158	6.98404	7.51478	3.32671e-13	7.57895e-12	19.3808
ARHGAP11B	1.6466	2.0306	7.51475	3.32734e-13	7.57895e-12	19.3806
XRCC3	1.23415	3.66793	7.51017	3.43199e-13	7.80457e-12	19.3504
MBD5	-1.01373	3.06251	-7.50584	3.53394e-13	8.02332e-12	19.3218
MYADM	-2.70257	5.22778	-7.50425	3.57202e-13	8.09657e-12	19.3113
STRA13	1.21592	5.12407	7.49695	3.75235e-13	8.49153e-12	19.2633
ILK	-1.57226	2.426	-7.48933	3.95027e-13	8.92491e-12	19.2131
CCDC43	0.792534	4.21848	7.48814	3.98199e-13	8.98202e-12	19.2053
ZDHHC16	0.785025	4.73095	7.48546	4.05461e-13	9.13107e-12	19.1877
ST8SIA1	-2.53775	0.315429	-7.4748	4.35643e-13	9.79494e-12	19.1176
TCEAL1	-1.35977	3.47993	-7.47414	4.37587e-13	9.8228e-12	19.1133
DNAJC18	-1.28663	1.91149	-7.47296	4.41073e-13	9.88514e-12	19.1055
MFSD3	1.5912	3.89074	7.47229	4.43067e-13	9.91388e-12	19.1011
NBEA	-3.20619	1.01115	-7.46842	4.54754e-13	1.01591e-11	19.0757
ZNF25	-1.0939	2.37299	-7.46715	4.58657e-13	1.02299e-11	19.0674
KCNN3	-1.9915	0.721388	-7.46007	4.80991e-13	1.07109e-11	19.021
ALKBH6	1.38748	1.60803	7.45456	4.99162e-13	1.10978e-11	18.9848
DTNA	-3.67381	1.01044	-7.45194	5.08011e-13	1.12765e-11	18.9677
KRT18	2.61903	8.86669	7.45076	5.12035e-13	1.13403e-11	18.96
OCIAD2	1.3999	5.4943	7.45063	5.1251e-13	1.13403e-11	18.9591
TRMU	1.03129	4.4712	7.44993	5.1492e-13	1.13756e-11	18.9545
FAM129A	-2.70891	4.43433	-7.44541	5.30782e-13	1.17074e-11	18.9249
PPIA	0.776024	8.19345	7.44467	5.3341e-13	1.17468e-11	18.9201
NEIL3	2.70879	0.617706	7.44212	5.42607e-13	1.19305e-11	18.9034
HIST3H2A	2.1785	3.12357	7.44179	5.4383e-13	1.19386e-11	18.9012
CREB5	-2.69278	0.568825	-7.44035	5.49123e-13	1.20358e-11	18.8918
SLC24A3	-2.92918	1.83129	-7.43932	5.52925e-13	1.21001e-11	18.885
SSPN	-1.87766	3.38365	-7.43511	5.68754e-13	1.2427e-11	18.8575
ANTXR2	-2.22739	4.51843	-7.43112	5.84152e-13	1.27435e-11	18.8314
RP5-1074L1.4	1.70951	1.69572	7.42885	5.93124e-13	1.2919e-11	18.8166
DBF4B	1.23366	2.946	7.42719	5.99731e-13	1.30425e-11	18.8058
CKAP2	1.39814	4.60356	7.42454	6.10474e-13	1.32555e-11	18.7885
ENTHD2	1.0977	3.62959	7.42306	6.16555e-13	1.33667e-11	18.7788
PPP1CA	0.941182	7.2692	7.42147	6.23152e-13	1.34887e-11	18.7684
DHCR7	1.55249	5.46243	7.41684	6.42799e-13	1.38924e-11	18.7381
CA5B	-1.03042	1.83602	-7.41492	6.51117e-13	1.40504e-11	18.7256
MMP11	3.92228	4.96485	7.40656	6.88555e-13	1.48141e-11	18.671
HIST1H2BD	2.25396	3.21382	7.40654	6.88635e-13	1.48141e-11	18.6709
GPR124	-2.39973	3.80308	-7.40317	7.04333e-13	1.51285e-11	18.6489
MYCT1	-1.79592	1.41152	-7.39921	7.23185e-13	1.55095e-11	18.6232
E2F2	2.30201	2.44923	7.39865	7.25936e-13	1.55446e-11	18.6195
HERC1	-0.970053	4.79752	-7.39644	7.36727e-13	1.57515e-11	18.6051
BOC	-2.97122	1.82907	-7.3958	7.39853e-13	1.57941e-11	18.601
ZKSCAN4	1.01279	1.75365	7.39393	7.49142e-13	1.5968e-11	18.5888
LRCH2	-2.50188	0.285552	-7.39112	7.63344e-13	1.62458e-11	18.5705
MEX3A	2.88537	3.93739	7.38816	7.78569e-13	1.65446e-11	18.5512
FAM43A	-2.00131	2.19461	-7.38618	7.88924e-13	1.67391e-11	18.5383
NAT9	0.993199	4.71495	7.38194	8.11585e-13	1.71938e-11	18.5107
IL6ST	-1.63315	5.51761	-7.38147	8.14112e-13	1.72211e-11	18.5077
FAT4	-2.33873	1.24936	-7.3757	8.46042e-13	1.78694e-11	18.4702
C12orf76	0.85712	2.66406	7.37239	8.64932e-13	1.82408e-11	18.4486
ATP13A2	1.00876	5.54059	7.37118	8.71929e-13	1.83541e-11	18.4408
SQLE	1.77522	5.49828	7.371	8.72939e-13	1.83541e-11	18.4396
TNFAIP8L3	-2.94459	0.514709	-7.36978	8.80105e-13	1.84769e-11	18.4317
BRCA1	1.50554	3.79325	7.36929	8.82932e-13	1.85084e-11	18.4285
ZNF707	0.960178	3.36884	7.36611	9.01831e-13	1.88762e-11	18.4079
TFAP4	1.19885	3.5937	7.36414	9.13737e-13	1.90693e-11	18.3951
RP11-617F23.1	-1.81183	0.807049	-7.36413	9.13795e-13	1.90693e-11	18.395
SBSPON	-3.05122	1.53257	-7.35599	9.64654e-13	2.01006e-11	18.3422
KIAA0513	-1.80507	3.2677	-7.35557	9.674e-13	2.01277e-11	18.3394
A2M	-2.409	7.66061	-7.35456	9.739e-13	2.02327e-11	18.3329
CCDC58	1.0382	3.63055	7.35199	9.90691e-13	2.05509e-11	18.3162
KCTD10	-0.798303	5.49367	-7.34926	1.00886e-12	2.08967e-11	18.2985
SEMA3G	-1.95003	2.00773	-7.34701	1.02401e-12	2.1179e-11	18.284
TMEM60	0.88559	3.33941	7.34214	1.05771e-12	2.18437e-11	18.2524
EMP1	-2.40105	6.01677	-7.3403	1.07071e-12	2.20794e-11	18.2405
MTG1	1.31971	2.599	7.33766	1.08965e-12	2.24368e-11	18.2234
DMPK	-1.423	4.97509	-7.33722	1.09283e-12	2.24691e-11	18.2205
ATP13A1	0.852471	5.99874	7.33594	1.10214e-12	2.26272e-11	18.2123
HSPB7	-4.13624	0.903956	-7.33122	1.13725e-12	2.33137e-11	18.1817
DNMT3B	2.09349	3.09553	7.33053	1.14242e-12	2.33853e-11	18.1773
RMI2	1.75522	3.81815	7.33024	1.14464e-12	2.33963e-11	18.1754
MTBP	1.56292	2.15179	7.32617	1.17594e-12	2.40009e-11	18.1491
LRWD1	0.938927	4.14853	7.3251	1.18435e-12	2.41372e-11	18.1421
PALLD	-2.38671	6.08779	-7.3235	1.19695e-12	2.43583e-11	18.1318
SLC25A4	-1.37081	4.03496	-7.31996	1.22537e-12	2.49005e-11	18.1089
DCHS1	-2.09701	3.16314	-7.31621	1.25623e-12	2.54904e-11	18.0847
SIRT7	1.15148	4.85572	7.31382	1.27629e-12	2.58598e-11	18.0692
WDHD1	1.50437	3.37547	7.31219	1.29014e-12	2.61024e-11	18.0587
C1QTNF6	2.25625	4.65353	7.30988	1.31001e-12	2.6466e-11	18.0438
CPEB4	-1.49322	3.8111	-7.30906	1.31713e-12	2.65712e-11	18.0385
PYCRL	1.33012	3.90559	7.30744	1.33129e-12	2.68182e-11	18.0281
PRR19	1.79671	0.734991	7.30704	1.33483e-12	2.68508e-11	18.0255
NAP1L5	-1.78951	1.49078	-7.30258	1.37483e-12	2.76154e-11	17.9967
DDOST	0.911027	7.68959	7.30089	1.3903e-12	2.7886e-11	17.9858
FGFR1	-2.70684	4.06374	-7.29889	1.40877e-12	2.82158e-11	17.9729
CENPH	1.42135	3.02294	7.2935	1.45988e-12	2.91922e-11	17.9382
NEK1	-1.09422	2.87399	-7.29331	1.46171e-12	2.91922e-11	17.937
BAG2	-2.28788	2.84288	-7.28763	1.51768e-12	3.02667e-11	17.9003
S1PR1	-1.95018	2.7634	-7.28187	1.57654e-12	3.13956e-11	17.8632
TCF3	0.984901	6.15983	7.27688	1.62925e-12	3.23991e-11	17.8312
EDNRB	-2.41961	2.26536	-7.27477	1.65216e-12	3.28079e-11	17.8176
PPP2R5A	-0.915328	4.9803	-7.26756	1.73255e-12	3.43552e-11	17.7713
PDLIM3	-3.47618	3.57214	-7.2662	1.74816e-12	3.46155e-11	17.7625
CC2D2A	-1.47268	2.62004	-7.26117	1.80712e-12	3.57323e-11	17.7302
SPON1	-3.27992	3.2253	-7.2578	1.84763e-12	3.64815e-11	17.7086
RP11-486O12.2	1.44963	0.738426	7.25716	1.85544e-12	3.6584e-11	17.7045
MTX1	0.888797	3.62429	7.25174	1.92278e-12	3.78101e-11	17.6697
GSG2	2.1631	0.971582	7.25172	1.92305e-12	3.78101e-11	17.6696
CDC37L1	-1.0103	3.54446	-7.25074	1.93548e-12	3.80009e-11	17.6633
RFC2	1.05216	4.7492	7.24434	2.01879e-12	3.95808e-11	17.6222
UBE2S	1.61482	4.83159	7.24008	2.07605e-12	4.06463e-11	17.5949
ACTC1	-6.20275	0.441121	-7.23006	2.21739e-12	4.33526e-11	17.5308
HM13	0.914746	7.16689	7.22473	2.29628e-12	4.48321e-11	17.4967
MTMR10	-1.00253	3.61412	-7.22106	2.35233e-12	4.58622e-11	17.4732
TOR2A	1.0378	3.46901	7.2194	2.3781e-12	4.62998e-11	17.4626
RP6-65G23.3	1.94065	0.778126	7.21551	2.43956e-12	4.74302e-11	17.4377
SFRP1	-4.45813	1.22719	-7.20955	2.53663e-12	4.92489e-11	17.3997
TMEM223	1.05494	3.85442	7.20812	2.56058e-12	4.96446e-11	17.3905
LRRFIP1	-1.03303	6.41132	-7.20252	2.65629e-12	5.14286e-11	17.3547
PLN	-4.32885	0.524454	-7.19339	2.81969e-12	5.45166e-11	17.2966
PSMD3	0.874376	6.91859	7.19289	2.829e-12	5.46209e-11	17.2934
ZEB2	-2.16803	3.35199	-7.18806	2.91983e-12	5.62966e-11	17.2626
MPLKIP	0.840163	4.33549	7.18773	2.92602e-12	5.6338e-11	17.2605
C4orf48	2.43475	1.60817	7.18519	2.97508e-12	5.72037e-11	17.2443
MTHFD1L	1.44409	4.38823	7.18419	2.9945e-12	5.74976e-11	17.238
SPOP	-0.797934	5.14953	-7.18158	3.04604e-12	5.84069e-11	17.2213
VAMP2	-1.05956	4.91735	-7.1798	3.0817e-12	5.90095e-11	17.21
TPM3	0.955304	7.96892	7.17869	3.10405e-12	5.93559e-11	17.2029
TMX4	-1.2258	4.84198	-7.17648	3.14935e-12	6.01397e-11	17.1888
ROCK2	-0.950746	5.24212	-7.17364	3.20821e-12	6.11797e-11	17.1708
POLR2G	0.86924	5.48057	7.16832	3.32156e-12	6.32549e-11	17.1369
ZDHHC24	0.985111	4.15238	7.16403	3.4159e-12	6.49626e-11	17.1097
ST6GALNAC6	-1.22693	4.56837	-7.16311	3.43645e-12	6.52645e-11	17.1038
CYYR1	-1.62712	2.26135	-7.16184	3.46481e-12	6.57135e-11	17.0958
ARID5B	-1.48014	5.18759	-7.16081	3.48828e-12	6.60689e-11	17.0892
APBB1	-2.32633	2.51978	-7.15518	3.61852e-12	6.84425e-11	17.0535
HSPB8	-3.48063	4.18019	-7.1548	3.62771e-12	6.85235e-11	17.051
KIAA0232	-1.00182	4.60104	-7.15292	3.67229e-12	6.92716e-11	17.0391
CREBRF	-1.1057	3.41618	-7.14916	3.76343e-12	7.08949e-11	17.0153
JAZF1	-1.82173	2.38627	-7.14518	3.86206e-12	7.26546e-11	16.9901
BID	1.16466	5.15835	7.1418	3.94802e-12	7.41717e-11	16.9686
REV3L	-1.37708	3.42264	-7.13888	4.02377e-12	7.54931e-11	16.9501
LINC00865	-2.34056	1.53761	-7.13857	4.03182e-12	7.55425e-11	16.9481
WDR4	1.10891	3.72907	7.13635	4.0905e-12	7.6539e-11	16.9341
EGR2	-2.69876	1.94379	-7.134	4.15337e-12	7.76112e-11	16.9192
DAGLB	0.767413	4.22475	7.1297	4.27126e-12	7.97073e-11	16.8919
LYPLA2	1.01332	6.31858	7.12749	4.33287e-12	8.0749e-11	16.878
TMUB1	1.07934	5.30689	7.12689	4.34987e-12	8.09576e-11	16.8742
PDE4B	-2.44906	2.08665	-7.12206	4.4885e-12	8.34263e-11	16.8436
ARHGEF25	-2.21094	2.88525	-7.12117	4.51456e-12	8.37989e-11	16.838
CALCOCO1	-1.01303	5.37085	-7.11851	4.59314e-12	8.51442e-11	16.8212
CHAC1	2.15814	1.4045	7.11646	4.65474e-12	8.61715e-11	16.8082
CCSER2	-0.976081	4.54952	-7.10955	4.86791e-12	8.99982e-11	16.7646
PPP1R14BP3	1.47511	3.69338	7.10703	4.94811e-12	9.13598e-11	16.7486
FBXW9	1.08222	3.23168	7.1029	5.08225e-12	9.37124e-11	16.7226
AP5Z1	0.875814	5.05722	7.10043	5.16444e-12	9.51022e-11	16.707
PARVA	-1.28182	5.24924	-7.09921	5.20545e-12	9.57308e-11	16.6993
BOP1	1.2347	5.85346	7.09878	5.2198e-12	9.58683e-11	16.6966
ALKBH4	0.906919	3.19201	7.09704	5.27888e-12	9.68258e-11	16.6856
ZBTB21	-1.08887	3.41649	-7.09639	5.3011e-12	9.71055e-11	16.6815
EBP	1.24976	5.38769	7.09125	5.48053e-12	1.00261e-10	16.6491
SGOL2	1.55221	2.69579	7.08552	5.68754e-12	1.03911e-10	16.613
KIAA1524	1.6631	2.94126	7.07949	5.91356e-12	1.07899e-10	16.575
OSBPL10	-1.75984	3.72585	-7.07309	6.16331e-12	1.12309e-10	16.5347
MRM1	1.23146	3.04156	7.07163	6.22172e-12	1.13226e-10	16.5256
CDK5	1.07045	3.68442	7.06432	6.5225e-12	1.18544e-10	16.4796
NR2F1	-2.24153	2.77712	-7.0634	6.56131e-12	1.19095e-10	16.4738
BAX	0.948532	5.79039	7.06316	6.57128e-12	1.1912e-10	16.4723
AKAP12	-2.8101	4.06122	-7.05761	6.81105e-12	1.23307e-10	16.4374
SMYD2	1.0489	4.92482	7.05649	6.86045e-12	1.2404e-10	16.4304
UBALD2	1.28398	6.15386	7.05534	6.91152e-12	1.24695e-10	16.4232
ACKR1	-4.21232	1.64576	-7.05527	6.91459e-12	1.24695e-10	16.4227
FAM172A	-1.02121	3.29837	-7.05165	7.07776e-12	1.27473e-10	16.4
DIAPH3	2.07305	2.5314	7.04782	7.25452e-12	1.30488e-10	16.376
TEAD1	-1.42466	5.10874	-7.04272	7.49662e-12	1.34669e-10	16.344
AP1S1	1.01231	5.44476	7.04185	7.53884e-12	1.35145e-10	16.3386
SLC39A11	1.21082	5.13135	7.04177	7.54251e-12	1.35145e-10	16.3381
CENPL	1.34886	2.35825	7.04136	7.56253e-12	1.3533e-10	16.3355
CRTAP	-1.07656	6.5085	-7.0376	7.74767e-12	1.38465e-10	16.3119
TPSAB1	-3.12753	1.4359	-7.0372	7.76796e-12	1.3865e-10	16.3094
FAM46B	-3.15115	1.32724	-7.03594	7.83085e-12	1.39593e-10	16.3015
C17orf62	0.889206	5.86205	7.03541	7.85781e-12	1.39895e-10	16.2982
CLSPN	2.30316	2.02304	7.03438	7.90982e-12	1.40641e-10	16.2918
GPRASP2	-1.41922	2.15962	-7.03035	8.11767e-12	1.44153e-10	16.2665
SAMD4A	-2.03933	2.85339	-7.02608	8.34334e-12	1.47972e-10	16.2398
SH3D19	-1.24672	4.75467	-7.01913	8.72428e-12	1.54532e-10	16.1963
SLC8A1	-2.2066	2.46125	-7.01556	8.92684e-12	1.57919e-10	16.174
CHAF1A	1.11895	4.78034	7.01419	9.00571e-12	1.59112e-10	16.1654
HMGN1	0.865364	6.88454	7.0014	9.77524e-12	1.7249e-10	16.0856
ZNF106	-1.0987	4.84414	-6.99669	1.0075e-11	1.77555e-10	16.0562
ARID5A	-1.50254	3.99728	-6.99056	1.04787e-11	1.84254e-10	16.0179
ULBP2	2.65726	1.4594	6.99051	1.04816e-11	1.84254e-10	16.0177
DDX56	0.707478	5.99669	6.98992	1.05216e-11	1.84724e-10	16.014
CNPY2	1.0227	4.43354	6.98859	1.06112e-11	1.86047e-10	16.0057
ATP6V0B	0.921812	6.58638	6.98841	1.06236e-11	1.86047e-10	16.0046
CYGB	-1.9692	3.43624	-6.98813	1.0643e-11	1.86152e-10	16.0028
TSEN54	0.96017	5.00973	6.98442	1.08983e-11	1.90378e-10	15.9797
TUBG1	1.01682	5.38317	6.98142	1.11093e-11	1.93822e-10	15.9611
F8	-1.69767	1.77384	-6.97604	1.1498e-11	2.00353e-10	15.9276
CRISPLD2	-2.41268	4.74026	-6.97345	1.16898e-11	2.03441e-10	15.9115
C3orf70	-2.45613	1.33341	-6.96634	1.22334e-11	2.12635e-10	15.8672
ABCC9	-2.39318	0.982126	-6.96578	1.2277e-11	2.13128e-10	15.8638
GEMIN6	0.969078	3.41756	6.96551	1.22982e-11	2.1323e-10	15.8621
DHX37	0.747323	4.62127	6.96139	1.2626e-11	2.18642e-10	15.8365
DDX55	0.857575	4.0414	6.95434	1.32065e-11	2.2841e-10	15.7927
PSMB2	0.762412	6.61384	6.95222	1.33865e-11	2.31237e-10	15.7795
TAGLN	-3.17165	6.74981	-6.94787	1.37624e-11	2.37436e-10	15.7526
SVIL	-1.82314	5.80211	-6.94758	1.37882e-11	2.37587e-10	15.7508
HMGA1	1.61671	7.59351	6.9437	1.41332e-11	2.42964e-10	15.7267
TYMS	1.77094	4.54116	6.94364	1.41391e-11	2.42964e-10	15.7263
MGAT4B	0.945646	6.37012	6.94349	1.41526e-11	2.42964e-10	15.7254
FOXP2	-3.30223	0.374249	-6.94179	1.43067e-11	2.45308e-10	15.7148
MARVELD3	2.04862	3.50761	6.94122	1.43582e-11	2.45889e-10	15.7113
TEF	-1.26474	3.87629	-6.94035	1.44377e-11	2.46947e-10	15.706
PIP5K1C	-0.744258	5.41718	-6.9395	1.4516e-11	2.47982e-10	15.7007
KAT2A	1.14413	5.93361	6.93592	1.4851e-11	2.53394e-10	15.6785
PDGFD	-2.18043	1.96932	-6.9339	1.50431e-11	2.56358e-10	15.666
ARHGEF9	-1.14679	3.58273	-6.93189	1.52367e-11	2.59341e-10	15.6535
RHNO1	0.915319	4.63905	6.93169	1.52563e-11	2.59357e-10	15.6523
FANCG	1.1843	4.14231	6.9301	1.5411e-11	2.61668e-10	15.6425
CD302	-1.56928	0.68695	-6.92921	1.54988e-11	2.6272e-10	15.6369
WEE1	-1.35664	5.12106	-6.92909	1.55107e-11	2.6272e-10	15.6362
WWC1	1.81904	4.47568	6.92393	1.6028e-11	2.71153e-10	15.6043
NFIC	-1.25228	5.62194	-6.92101	1.63278e-11	2.7589e-10	15.5862
SASS6	1.29511	2.56664	6.91984	1.64492e-11	2.77605e-10	15.579
SERINC1	-0.99063	6.28	-6.9148	1.69843e-11	2.86289e-10	15.5479
KDELR1	0.777186	7.46215	6.90774	1.77632e-11	2.98858e-10	15.5042
CIPC	-0.988822	3.93692	-6.90765	1.77728e-11	2.98858e-10	15.5037
RBKS	-1.29049	1.43361	-6.90707	1.7839e-11	2.99609e-10	15.5001
FKBPL	1.19041	2.75167	6.90646	1.79074e-11	3.00362e-10	15.4964
C1orf159	1.26585	3.92283	6.90629	1.79269e-11	3.00362e-10	15.4953
SLC25A23	-1.90016	4.25381	-6.90396	1.81943e-11	3.04476e-10	15.4809
LIME1	1.61179	1.26916	6.9021	1.84094e-11	3.07706e-10	15.4695
C2orf44	0.932327	2.90079	6.90189	1.84347e-11	3.07748e-10	15.4681
ZNF154	-1.73989	0.331883	-6.9017	1.8456e-11	3.07748e-10	15.467
KDF1	2.20216	3.95932	6.90077	1.85655e-11	3.09203e-10	15.4612
ST14	2.01386	7.42258	6.89213	1.96101e-11	3.26211e-10	15.408
DES	-6.43925	4.14715	-6.89048	1.98158e-11	3.29239e-10	15.3978
GGCT	1.18894	5.47569	6.89	1.98762e-11	3.29849e-10	15.3949
RACGAP1	1.48959	4.78825	6.88712	2.02429e-11	3.35297e-10	15.3771
MIIP	1.12014	4.63986	6.88704	2.02525e-11	3.35297e-10	15.3766
CYBRD1	-2.43568	4.51693	-6.88657	2.0313e-11	3.35394e-10	15.3737
CCNE2	1.97618	1.45194	6.88655	2.03156e-11	3.35394e-10	15.3736
TSPAN11	-2.23337	1.45982	-6.88643	2.03306e-11	3.35394e-10	15.3729
MXD3	1.47477	2.83496	6.88459	2.05693e-11	3.38932e-10	15.3615
SMG9	0.911304	4.9871	6.88234	2.0864e-11	3.43382e-10	15.3477
ZNF92	1.23434	2.6264	6.88061	2.10929e-11	3.4674e-10	15.3371
PNPLA7	-1.7679	1.17416	-6.87192	2.22855e-11	3.65912e-10	15.2835
DCLK1	-3.26939	0.26492	-6.86914	2.26795e-11	3.71943e-10	15.2665
LIN9	1.21792	2.36868	6.8683	2.27997e-11	3.73475e-10	15.2614
SOCS3	-2.2602	5.95116	-6.8661	2.3119e-11	3.78261e-10	15.2478
FBXO31	-0.878238	4.28327	-6.86456	2.33454e-11	3.81519e-10	15.2383
CTGF	-2.9384	5.71151	-6.8643	2.33838e-11	3.81698e-10	15.2367
NELFCD	0.824503	6.3072	6.86384	2.34514e-11	3.82354e-10	15.2339
NCS1	-1.68296	4.75341	-6.86164	2.37794e-11	3.87249e-10	15.2204
ALG6	0.810365	3.5144	6.85866	2.42313e-11	3.94147e-10	15.2021
MBNL1	-0.948725	6.14595	-6.85757	2.43976e-11	3.96391e-10	15.1954
GADD45B	-2.00456	4.60952	-6.85737	2.44295e-11	3.96445e-10	15.1942
SLC50A1	1.24027	5.57527	6.85534	2.47432e-11	4.00804e-10	15.1818
FBXO30	-1.05531	3.41138	-6.85526	2.47555e-11	4.00804e-10	15.1813
DSCC1	1.6495	2.45681	6.85485	2.48202e-11	4.01384e-10	15.1787
LRCH1	-1.04466	3.672	-6.8478	2.59477e-11	4.19133e-10	15.1355
NFIL3	-1.56419	4.14659	-6.84599	2.62466e-11	4.23469e-10	15.1244
HBEGF	-2.22147	3.94989	-6.84342	2.66748e-11	4.29481e-10	15.1086
FANCB	1.80759	0.328435	6.84338	2.66808e-11	4.29481e-10	15.1084
DUSP8	-2.03788	1.53105	-6.84239	2.68479e-11	4.31672e-10	15.1023
TSSC1	0.835916	4.41805	6.84148	2.70021e-11	4.33651e-10	15.0968
CEP68	-0.893841	3.91785	-6.84042	2.71833e-11	4.36059e-10	15.0903
SNX9	-0.895401	5.34926	-6.83961	2.73224e-11	4.37786e-10	15.0853
BIN1	-2.44371	3.68244	-6.8394	2.73588e-11	4.37867e-10	15.084
SIRT1	-1.0132	3.55685	-6.83896	2.74335e-11	4.38559e-10	15.0814
C1orf35	1.03088	4.22764	6.8317	2.87167e-11	4.58547e-10	15.0369
AKAP13	-1.0888	5.77769	-6.82855	2.92913e-11	4.67187e-10	15.0176
SALL4	2.81508	0.869089	6.82827	2.93437e-11	4.67488e-10	15.0159
KIAA0907	1.18255	5.00578	6.82794	2.94034e-11	4.67904e-10	15.0139
ACYP1	1.16891	2.57844	6.82626	2.97153e-11	4.72284e-10	15.0036
RANBP1	1.04485	5.95887	6.8261	2.97464e-11	4.72284e-10	15.0026
POLA2	1.04254	4.18417	6.82505	2.9942e-11	4.74848e-10	14.9962
GALNT15	-2.79113	0.259926	-6.81899	3.11046e-11	4.92725e-10	14.9592
ATP5J2	0.955531	6.33125	6.81309	3.228e-11	5.10765e-10	14.9231
CCSAP	1.17212	3.35782	6.81208	3.24849e-11	5.13424e-10	14.917
ADAMTS5	-2.0407	1.30537	-6.81034	3.28412e-11	5.18467e-10	14.9064
RUVBL1	0.984487	5.53194	6.80844	3.3235e-11	5.23795e-10	14.8948
FAM46A	-1.50851	3.92606	-6.80835	3.32538e-11	5.23795e-10	14.8942
TGFB1I1	-1.99521	4.07445	-6.80746	3.34401e-11	5.26134e-10	14.8888
PDE7B	-2.26689	1.43867	-6.80444	3.40794e-11	5.35589e-10	14.8704
IL6	-4.1395	0.74328	-6.79874	3.53197e-11	5.53941e-10	14.8356
EDEM2	0.893418	4.80555	6.79871	3.53266e-11	5.53941e-10	14.8354
CEP131	1.21839	4.44181	6.79698	3.57106e-11	5.59332e-10	14.8249
NUDT1	1.24792	4.05678	6.79622	3.58808e-11	5.61368e-10	14.8203
HABP4	-1.40137	2.61783	-6.79348	3.65032e-11	5.70464e-10	14.8035
ATAD3A	1.04905	4.79419	6.79029	3.72399e-11	5.81326e-10	14.7841
MEIS2	-1.64921	3.27206	-6.78819	3.77308e-11	5.8833e-10	14.7714
HSPA2	-2.10491	3.3274	-6.78786	3.78112e-11	5.88925e-10	14.7693
TRIM59	1.23084	2.72928	6.78634	3.81711e-11	5.93868e-10	14.7601
TRIM11	0.965426	4.99015	6.78324	3.89184e-11	6.04214e-10	14.7412
ADD1	-0.70499	7.16318	-6.78322	3.89229e-11	6.04214e-10	14.7411
LATS2	-1.43089	3.53976	-6.77917	3.99223e-11	6.1904e-10	14.7165
GNG5	0.77811	6.2132	6.77855	4.00784e-11	6.20769e-10	14.7127
CXCL12	-3.10456	3.28913	-6.7778	4.02658e-11	6.2298e-10	14.7081
TLN1	-1.16068	7.52977	-6.77184	4.17947e-11	6.45917e-10	14.6719
STX12	-0.66281	4.98932	-6.77004	4.22676e-11	6.52503e-10	14.661
DARS2	1.14781	4.39869	6.76952	4.24049e-11	6.53898e-10	14.6578
LSR	1.96033	7.37399	6.76263	4.42698e-11	6.81901e-10	14.6159
HDGF	0.916163	8.05207	6.76095	4.47342e-11	6.88294e-10	14.6058
SYT11	-2.01401	2.60882	-6.75679	4.59106e-11	7.05616e-10	14.5806
SLAIN2	-0.74385	5.12733	-6.75619	4.60845e-11	7.07509e-10	14.5769
PCDH18	-1.96469	1.9786	-6.75347	4.68729e-11	7.1882e-10	14.5604
E2F7	2.25074	2.16918	6.74234	5.0239e-11	7.69596e-10	14.493
CBX2	2.53631	3.21536	6.73907	5.12726e-11	7.84567e-10	14.4732
TMEM88	-1.68224	0.796075	-6.73884	5.13437e-11	7.84793e-10	14.4718
POU6F1	-1.39165	1.60611	-6.73556	5.24038e-11	8.00119e-10	14.4519
TSTA3	1.10832	6.15801	6.73459	5.27205e-11	8.04074e-10	14.4461
ENTPD6	0.938727	5.82636	6.73437	5.27919e-11	8.04283e-10	14.4448
CLN6	0.996555	5.15882	6.73333	5.31343e-11	8.08616e-10	14.4385
TGFBR3	-2.49539	4.23826	-6.73258	5.33835e-11	8.11522e-10	14.4339
PTPRN2	-2.39752	0.911335	-6.73021	5.41775e-11	8.22695e-10	14.4196
TSPAN2	-2.59198	2.03004	-6.72821	5.48535e-11	8.32054e-10	14.4075
USP2	-2.42094	0.0967035	-6.72489	5.59988e-11	8.48503e-10	14.3874
YIF1B	1.14467	4.88043	6.72385	5.63609e-11	8.53062e-10	14.3812
MANF	1.00758	5.89225	6.72319	5.65925e-11	8.55354e-10	14.3772
UFSP2	-0.826962	3.4267	-6.72307	5.6635e-11	8.55354e-10	14.3765
HSPA12A	-2.19445	0.833243	-6.71564	5.93118e-11	8.94812e-10	14.3316
RGS19	1.14382	3.74663	6.71224	6.05748e-11	9.12878e-10	14.3111
ETV4	2.55819	3.88809	6.71163	6.08043e-11	9.15348e-10	14.3074
MAFF	-1.63359	5.10727	-6.71061	6.11904e-11	9.20167e-10	14.3012
TMEM69	0.758792	4.63208	6.70883	6.18716e-11	9.28729e-10	14.2905
SLC25A17	0.639726	4.10046	6.70877	6.18931e-11	9.28729e-10	14.2902
SNRPG	0.857201	5.20339	6.70807	6.21626e-11	9.31771e-10	14.2859
PTGIS	-4.20028	2.58877	-6.7047	6.34758e-11	9.50432e-10	14.2656
PNKP	0.990207	4.9796	6.70444	6.35799e-11	9.5097e-10	14.264
KLC3	3.10729	1.67855	6.70424	6.3659e-11	9.51132e-10	14.2628
DUSP3	-0.99696	5.43717	-6.70381	6.38276e-11	9.52631e-10	14.2602
PPP4C	0.903626	6.70872	6.703	6.41499e-11	9.56417e-10	14.2553
CKLF	1.11173	2.78557	6.70248	6.43558e-11	9.58461e-10	14.2522
CRTC3	-0.736056	4.7845	-6.70005	6.5333e-11	9.71976e-10	14.2376
TSPAN7	-2.96013	1.72326	-6.69878	6.58465e-11	9.78571e-10	14.23
ALDH1B1	-1.75898	4.74918	-6.69178	6.87657e-11	1.02087e-09	14.1878
TOR3A	0.800992	5.45621	6.68916	6.98919e-11	1.03648e-09	14.172
KIAA1841	1.11002	3.31358	6.68786	7.04555e-11	1.04373e-09	14.1642
C1orf21	-1.4893	4.94325	-6.68636	7.11107e-11	1.05232e-09	14.1552
NAGS	1.89861	1.094	6.68409	7.21193e-11	1.06611e-09	14.1415
RELL2	1.57849	0.985787	6.67961	7.41449e-11	1.09489e-09	14.1146
MAT2A	-1.05698	6.36206	-6.67779	7.4983e-11	1.1061e-09	14.1037
ZDHHC12	1.22024	5.21533	6.67653	7.55691e-11	1.11357e-09	14.0961
NCAPG2	1.40521	4.29808	6.67168	7.78693e-11	1.14625e-09	14.067
ANXA6	-2.35707	5.28808	-6.67101	7.81899e-11	1.14975e-09	14.063
TMEM180	1.29682	2.56222	6.67026	7.85521e-11	1.15386e-09	14.0585
RBL1	1.182	3.48129	6.66938	7.89792e-11	1.15892e-09	14.0532
CACNA1C	-2.22519	2.13504	-6.66398	8.16579e-11	1.19696e-09	14.0208
TRAF2	1.04866	4.44066	6.66306	8.21232e-11	1.20252e-09	14.0153
EID1	-0.827904	6.17292	-6.65813	8.46596e-11	1.23836e-09	13.9857
CNTN1	-4.26018	0.991862	-6.65733	8.50777e-11	1.24317e-09	13.9809
CILP	-4.39708	0.921141	-6.65632	8.56086e-11	1.24962e-09	13.9749
TOMM40	0.978658	6.06756	6.65582	8.58747e-11	1.25219e-09	13.9719
ABCF3	0.582498	5.57031	6.65036	8.88135e-11	1.29369e-09	13.9392
JPH2	-3.12555	1.78494	-6.64374	9.2509e-11	1.34611e-09	13.8996
TBRG4	0.737617	5.9386	6.64119	9.39715e-11	1.36597e-09	13.8843
ZFPM2	-2.44443	0.620652	-6.636	9.702e-11	1.40881e-09	13.8533
IGIP	-1.05262	2.48055	-6.6343	9.80419e-11	1.42217e-09	13.8431
TARSL2	-1.03974	2.31046	-6.63403	9.82068e-11	1.42308e-09	13.8415
RAD54B	1.42321	1.49569	6.63172	9.96114e-11	1.44102e-09	13.8277
SSBP2	-1.64951	2.98381	-6.63165	9.96518e-11	1.44102e-09	13.8273
TGFBR2	-1.49898	5.5369	-6.63118	9.99436e-11	1.44352e-09	13.8244
SLC25A22	1.08134	4.5667	6.63103	1.00032e-10	1.44352e-09	13.8236
DCN	-3.18411	6.35709	-6.62978	1.00802e-10	1.45314e-09	13.8161
MTERF1	0.785773	2.63557	6.62894	1.01329e-10	1.45922e-09	13.8111
STARD8	-1.57907	1.48976	-6.62695	1.02575e-10	1.47564e-09	13.7992
IGSF9	2.5779	4.48806	6.62382	1.04567e-10	1.50274e-09	13.7805
RASD1	-2.72729	1.45912	-6.61738	1.0878e-10	1.56169e-09	13.7421
C1orf174	0.615528	4.17563	6.61606	1.09667e-10	1.5728e-09	13.7342
PKDCC	-3.38486	1.01189	-6.61588	1.09787e-10	1.5729e-09	13.7332
USP43	1.71947	2.50356	6.61571	1.09905e-10	1.57298e-09	13.7321
FGF7	-3.74266	1.23473	-6.61513	1.10297e-10	1.57696e-09	13.7287
SMG7	0.648923	6.03837	6.60978	1.13972e-10	1.62784e-09	13.6968
PDRG1	1.02707	4.29347	6.60757	1.1553e-10	1.6484e-09	13.6836
TSHZ3	-2.24549	2.10556	-6.60589	1.16724e-10	1.66373e-09	13.6736
SERINC2	2.50081	7.89947	6.60389	1.18162e-10	1.68252e-09	13.6617
RAE1	0.732215	4.94425	6.60152	1.19892e-10	1.7054e-09	13.6476
RTKN2	2.02246	2.55413	6.60105	1.20239e-10	1.70759e-09	13.6448
NR2C2AP	1.003	4.35206	6.60098	1.2029e-10	1.70759e-09	13.6444
LMNB2	1.13008	6.33679	6.59626	1.23817e-10	1.75586e-09	13.6163
PGS1	0.691363	4.56389	6.59263	1.26602e-10	1.7923e-09	13.5947
TMEM8B	-1.1609	3.47096	-6.59258	1.26644e-10	1.7923e-09	13.5944
RPA3	1.05212	4.14763	6.5905	1.28263e-10	1.81337e-09	13.5821
CAPZA2	-0.802785	5.873	-6.587	1.31038e-10	1.85073e-09	13.5613
TDP1	0.762403	3.9147	6.5865	1.31443e-10	1.85457e-09	13.5583
NFATC4	-1.74952	3.80825	-6.58425	1.33258e-10	1.87828e-09	13.545
JUN	-1.83278	6.95251	-6.58345	1.33911e-10	1.88558e-09	13.5402
KANK1	-1.64331	5.01978	-6.58172	1.35338e-10	1.90375e-09	13.5299
NCLN	0.819192	6.1724	6.58152	1.35499e-10	1.9041e-09	13.5288
PFDN6	1.06072	4.98006	6.57941	1.37259e-10	1.92688e-09	13.5162
PTCH1	-1.41398	2.72789	-6.57875	1.37818e-10	1.93277e-09	13.5123
RUSC2	-1.53242	3.64327	-6.57618	1.39999e-10	1.9614e-09	13.497
PLA2G15	1.04693	4.42892	6.57465	1.41313e-10	1.97781e-09	13.488
GGH	1.95744	4.51263	6.57245	1.43224e-10	2.00255e-09	13.4749
HAUS8	0.963034	3.03861	6.57154	1.44019e-10	2.01165e-09	13.4695
LIFR	-2.52126	2.5403	-6.57134	1.44201e-10	2.01217e-09	13.4683
ITPA	0.911516	5.47636	6.5705	1.44937e-10	2.02043e-09	13.4634
CCDC80	-3.26216	4.53985	-6.57001	1.45369e-10	2.02442e-09	13.4605
CDKN2AIP	-0.80917	3.55881	-6.56983	1.45531e-10	2.02465e-09	13.4594
ANKEF1	1.36736	2.95667	6.56674	1.48302e-10	2.06114e-09	13.4411
TBC1D31	1.04005	2.68081	6.56627	1.48726e-10	2.06498e-09	13.4383
OLFML3	-2.70367	3.18862	-6.56459	1.5026e-10	2.08421e-09	13.4283
ANKRD44	-1.53744	2.17031	-6.56434	1.50489e-10	2.0853e-09	13.4268
SYNGR2	1.10134	7.39453	6.56321	1.51532e-10	2.09767e-09	13.4201
BAIAP2L1	1.36401	5.48813	6.56155	1.53068e-10	2.11684e-09	13.4103
ERAL1	0.818034	5.54353	6.5588	1.55657e-10	2.15051e-09	13.3941
TPSB2	-3.07904	1.64617	-6.55245	1.61799e-10	2.23315e-09	13.3565
FASTKD3	0.957089	2.58024	6.55225	1.61994e-10	2.23363e-09	13.3553
CKB	-2.59543	4.98875	-6.55159	1.62652e-10	2.24048e-09	13.3514
GNAZ	-2.75632	0.116556	-6.54894	1.65295e-10	2.27464e-09	13.3357
PYCR1	2.36383	4.56662	6.54785	1.66396e-10	2.28753e-09	13.3293
TEFM	0.84207	2.28326	6.54644	1.67831e-10	2.30281e-09	13.3209
ABCB9	1.18505	2.43464	6.54643	1.67838e-10	2.30281e-09	13.3209
FAM212B	-1.25523	2.20524	-6.54558	1.68714e-10	2.31257e-09	13.3158
HIC1	-1.79859	2.24581	-6.54538	1.68917e-10	2.31307e-09	13.3147
CDON	-2.38779	0.870564	-6.54516	1.6914e-10	2.31385e-09	13.3134
GPRIN1	2.31987	1.9944	6.54499	1.69322e-10	2.31406e-09	13.3123
SYNPO	-1.66592	5.1865	-6.54451	1.69819e-10	2.31859e-09	13.3095
MOV10	0.935142	5.7346	6.54207	1.72358e-10	2.35095e-09	13.2951
C2orf68	0.884179	4.7519	6.54163	1.72818e-10	2.35493e-09	13.2925
MREG	1.42524	3.54359	6.54125	1.73219e-10	2.35808e-09	13.2902
HIST2H2BF	2.51737	0.154934	6.54046	1.74047e-10	2.36703e-09	13.2856
PRSS8	2.96167	5.08396	6.53941	1.75168e-10	2.37997e-09	13.2794
CASP6	0.997294	3.98617	6.53673	1.78041e-10	2.41665e-09	13.2636
TPM2	-2.52785	6.47275	-6.53585	1.78999e-10	2.42729e-09	13.2584
VCL	-1.25299	6.76525	-6.53556	1.79312e-10	2.42917e-09	13.2567
PARM1	-2.41826	3.8785	-6.53459	1.80379e-10	2.44125e-09	13.2509
GARNL3	-1.82501	1.41713	-6.53403	1.80995e-10	2.44721e-09	13.2476
CELSR3	2.48492	3.31866	6.53026	1.8518e-10	2.50136e-09	13.2254
TMEM41A	0.911328	5.01422	6.53003	1.85449e-10	2.50257e-09	13.224
COA6	0.981082	3.97582	6.52948	1.86062e-10	2.50842e-09	13.2208
PRKCZ	1.36494	3.94095	6.528	1.87749e-10	2.52871e-09	13.212
PKP3	2.19992	6.08937	6.52521	1.90958e-10	2.56945e-09	13.1956
PRSS16	2.05411	2.94083	6.52265	1.9394e-10	2.60706e-09	13.1805
MCM7	1.07897	6.85437	6.51469	2.03539e-10	2.73346e-09	13.1336
ESR1	-2.72512	0.717679	-6.51388	2.04546e-10	2.74434e-09	13.1288
COL4A3BP	-0.859306	4.52845	-6.51316	2.05436e-10	2.75363e-09	13.1246
PIGW	0.943844	3.04484	6.51293	2.05724e-10	2.75484e-09	13.1232
CES1	-4.38741	1.59772	-6.51204	2.06831e-10	2.76701e-09	13.118
BTG2	-2.17928	7.02257	-6.50697	2.13284e-10	2.8506e-09	13.0882
RFTN2	-1.23134	0.534614	-6.50607	2.14461e-10	2.8636e-09	13.0829
SDF2L1	1.27323	4.14096	6.50589	2.14687e-10	2.86386e-09	13.0818
ATAD2	1.36636	5.03325	6.50337	2.17988e-10	2.90512e-09	13.067
RPLP0P2	2.69055	0.295948	6.50274	2.1882e-10	2.91342e-09	13.0633
VPS13D	-0.837378	5.25377	-6.50236	2.19328e-10	2.9174e-09	13.0611
LPAR1	-1.93201	3.02576	-6.50179	2.20084e-10	2.92466e-09	13.0577
EPCAM	2.59803	5.99268	6.50024	2.2216e-10	2.94943e-09	13.0486
ADRA2A	-2.47744	0.723879	-6.49846	2.24566e-10	2.97854e-09	13.0382
PODN	-2.8517	3.31327	-6.49827	2.24832e-10	2.97924e-09	13.037
DOLPP1	0.96367	4.0375	6.49764	2.25692e-10	2.98779e-09	13.0333
ABRACL	1.16642	4.99747	6.49725	2.26213e-10	2.99185e-09	13.0311
PGP	1.05482	4.02104	6.49683	2.26792e-10	2.99666e-09	13.0286
RPN2	0.922328	8.22602	6.49536	2.28823e-10	3.02064e-09	13.0199
TSHZ1	-1.19804	3.5897	-6.49459	2.29885e-10	3.03179e-09	13.0154
UNC119	0.922245	4.65433	6.4926	2.32672e-10	3.06564e-09	13.0037
ARHGAP24	-1.83451	1.61586	-6.4921	2.33382e-10	3.07209e-09	13.0008
SMIM10	-1.69675	1.31819	-6.49114	2.34729e-10	3.08691e-09	12.9952
RFWD3	0.932593	4.8539	6.48869	2.38241e-10	3.13015e-09	12.9808
CCDC167	1.12652	3.50692	6.48779	2.39534e-10	3.14417e-09	12.9755
PRX	-1.33697	1.63985	-6.48638	2.41595e-10	3.16823e-09	12.9672
AP1M2	2.33978	5.67461	6.4841	2.44943e-10	3.20912e-09	12.9538
GEMIN7	0.965236	3.7383	6.48243	2.47417e-10	3.23849e-09	12.9441
TUB	-2.40097	0.985182	-6.48065	2.50101e-10	3.27056e-09	12.9336
COPZ1	0.563074	6.78644	6.46516	2.74604e-10	3.58761e-09	12.8429
GABARAPL1	-1.21658	4.99835	-6.46322	2.77835e-10	3.62642e-09	12.8315
PALB2	0.903379	3.61487	6.46074	2.82005e-10	3.67741e-09	12.8171
PNRC1	-1.13723	5.43926	-6.45885	2.85244e-10	3.71617e-09	12.806
CSNK1G2	0.768426	5.86905	6.45687	2.88653e-10	3.75708e-09	12.7944
NACAD	-2.165	0.498341	-6.45453	2.9276e-10	3.80483e-09	12.7807
EVA1C	-2.29613	2.4686	-6.45447	2.92869e-10	3.80483e-09	12.7804
RCBTB2	-1.24676	2.76761	-6.45212	2.9704e-10	3.85543e-09	12.7666
FAM110B	-2.35555	0.448395	-6.45059	2.99789e-10	3.88749e-09	12.7577
PPM1K	-1.42574	2.89638	-6.44519	3.09678e-10	4.012e-09	12.7262
KIF26A	-1.99106	0.435711	-6.44443	3.11097e-10	4.02664e-09	12.7218
GRIN2D	3.3707	2.68389	6.44382	3.12234e-10	4.0376e-09	12.7182
PPP1R16A	1.24581	4.27367	6.44321	3.13396e-10	4.04888e-09	12.7146
FBLN2	-2.91944	4.41408	-6.44242	3.14873e-10	4.06419e-09	12.7101
HDAC5	-0.921476	5.19187	-6.44195	3.15775e-10	4.06915e-09	12.7073
LHFP	-1.77229	3.57336	-6.44191	3.15841e-10	4.06915e-09	12.7071
TSC22D3	-1.6314	5.72905	-6.44075	3.18067e-10	4.09405e-09	12.7003
S100A11	1.47507	9.51534	6.43826	3.22849e-10	4.15177e-09	12.6858
RP4-758J18.2	0.781499	3.83962	6.43578	3.27696e-10	4.21022e-09	12.6713
ARHGAP10	-1.34838	4.14895	-6.43548	3.28284e-10	4.21389e-09	12.6696
HMBS	0.949477	4.19169	6.43465	3.29921e-10	4.23101e-09	12.6648
TLCD1	1.70552	3.47585	6.43405	3.31114e-10	4.2424e-09	12.6613
KLHL15	-1.02086	2.38093	-6.43331	3.32596e-10	4.25748e-09	12.6569
CPA3	-3.03263	1.19612	-6.43248	3.34262e-10	4.27488e-09	12.6521
GSS	0.869466	5.82462	6.43215	3.34917e-10	4.27932e-09	12.6502
MTERF3	0.80696	3.91645	6.42782	3.4374e-10	4.38803e-09	12.6249
C1orf112	1.44196	2.93085	6.42669	3.46081e-10	4.41387e-09	12.6184
GAS7	-2.50666	2.8816	-6.42443	3.50806e-10	4.47005e-09	12.6052
UTRN	-1.60336	4.35802	-6.42285	3.54142e-10	4.50844e-09	12.596
MND1	1.6937	1.4031	6.42218	3.55572e-10	4.52252e-09	12.5921
SPEG	-2.98951	2.22953	-6.41747	3.65756e-10	4.64781e-09	12.5647
PPM1L	-1.94081	3.59122	-6.41135	3.79418e-10	4.81702e-09	12.5291
RBPMS	-1.69655	5.34088	-6.41031	3.81775e-10	4.84253e-09	12.5231
SH3BP2	1.00063	5.3039	6.40729	3.88736e-10	4.92634e-09	12.5056
VPS25	0.709414	5.29503	6.40676	3.8998e-10	4.93387e-09	12.5025
FOXK2	0.588453	5.64859	6.40674	3.90038e-10	4.93387e-09	12.5023
RPS6KA1	1.17739	5.23899	6.40397	3.96551e-10	5.00939e-09	12.4863
IL11RA	-1.29777	2.28981	-6.40389	3.96727e-10	5.00939e-09	12.4858
KLF6	-1.37178	6.92627	-6.40097	4.03716e-10	5.09304e-09	12.4689
TUBB	1.03472	9.29228	6.39902	4.08455e-10	5.14816e-09	12.4576
ESRP1	2.4419	6.23701	6.39808	4.10757e-10	5.1725e-09	12.4521
SGCD	-3.15568	0.644272	-6.39718	4.12988e-10	5.19589e-09	12.4469
SOD3	-2.68804	3.56041	-6.3936	4.21915e-10	5.30342e-09	12.4261
CCND2	-2.30475	4.11802	-6.38996	4.3118e-10	5.41161e-09	12.405
MCM5	1.14093	5.86689	6.38992	4.31298e-10	5.41161e-09	12.4048
ZGRF1	1.32539	2.04766	6.38973	4.31776e-10	5.41274e-09	12.4037
KLHL13	-2.80893	0.610802	-6.38899	4.33695e-10	5.4319e-09	12.3994
HNRNPA2B1	0.707728	9.18109	6.38877	4.3427e-10	5.43422e-09	12.3981
PLXNA1	1.21708	6.35844	6.3881	4.35997e-10	5.45093e-09	12.3943
PREB	0.711694	5.55447	6.38376	4.47462e-10	5.58927e-09	12.3691
MLXIP	-1.04345	5.83565	-6.37999	4.57628e-10	5.71113e-09	12.3473
ZMYND19	1.00327	4.25162	6.37918	4.59841e-10	5.73357e-09	12.3426
GPS1	0.721795	6.50307	6.37903	4.60248e-10	5.73357e-09	12.3417
BUB3	0.704584	6.06434	6.37368	4.7518e-10	5.91429e-09	12.3108
SLC16A4	-2.08417	0.424803	-6.37293	4.77305e-10	5.93544e-09	12.3064
PTGDS	-3.24802	3.14911	-6.37169	4.80836e-10	5.97403e-09	12.2993
TNFSF12	-1.45392	3.29047	-6.37067	4.83768e-10	6.0051e-09	12.2934
EDNRA	-2.05459	2.43239	-6.36936	4.87569e-10	6.04689e-09	12.2858
POLE	0.966589	5.25904	6.36887	4.88983e-10	6.05905e-09	12.283
INCENP	1.24087	4.19525	6.36452	5.01826e-10	6.21266e-09	12.2578
PPP1R3B	-1.49524	4.26042	-6.36152	5.10884e-10	6.31918e-09	12.2405
SYNJ2BP	-0.742339	4.36089	-6.36036	5.14401e-10	6.35443e-09	12.2338
POLG2	0.909698	2.75878	6.36028	5.14645e-10	6.35443e-09	12.2334
JTB	0.794095	6.70068	6.35882	5.19145e-10	6.40432e-09	12.2249
TFG	0.732194	6.45502	6.35866	5.19646e-10	6.40484e-09	12.224
RAB23	-1.98016	2.41208	-6.35666	5.25872e-10	6.47584e-09	12.2124
FRMD3	-2.17543	0.902635	-6.35522	5.3039e-10	6.52572e-09	12.2041
C2orf88	-2.03241	0.445059	-6.35462	5.32277e-10	6.54316e-09	12.2007
PDXK	1.08537	6.92784	6.35332	5.36413e-10	6.58819e-09	12.1932
NIT2	0.770136	5.28209	6.35047	5.45583e-10	6.69376e-09	12.1768
PUS1	0.957314	4.57802	6.35035	5.45969e-10	6.69376e-09	12.1761
SOX4	1.6934	6.90172	6.34875	5.5119e-10	6.75184e-09	12.1668
MITF	-1.95564	1.76536	-6.34453	5.65185e-10	6.91719e-09	12.1425
ABLIM1	-1.63417	5.76187	-6.34334	5.69196e-10	6.96017e-09	12.1357
PMP22	-2.30434	4.60172	-6.33943	5.82562e-10	7.11737e-09	12.1131
CPXM2	-2.86715	2.32737	-6.33873	5.84984e-10	7.14069e-09	12.1091
SHFM1	0.924622	6.53918	6.33372	6.02637e-10	7.34974e-09	12.0803
UGCG	-1.17076	5.38628	-6.33206	6.0858e-10	7.41573e-09	12.0708
COLEC12	-3.04937	1.95303	-6.32455	6.36286e-10	7.74657e-09	12.0276
PLSCR4	-1.95827	2.02292	-6.324	6.3839e-10	7.76541e-09	12.0244
SLC35C2	0.679727	5.83353	6.32177	6.46862e-10	7.86161e-09	12.0116
CYP20A1	-0.695244	3.92131	-6.32113	6.4934e-10	7.88484e-09	12.0079
FAM149A	-2.65944	0.851607	-6.32047	6.51872e-10	7.90869e-09	12.0041
DENND5A	-1.0847	4.68926	-6.31879	6.58378e-10	7.98069e-09	11.9945
OXSM	0.868987	2.86539	6.31589	6.69764e-10	8.11165e-09	11.9779
DLC1	-1.73338	3.49143	-6.31552	6.71258e-10	8.12269e-09	11.9757
SETD7	-1.07976	5.1714	-6.31031	6.92273e-10	8.36772e-09	11.9458
CDC42BPA	-1.33897	4.76684	-6.3102	6.92708e-10	8.36772e-09	11.9452
MRPS26	0.979488	5.47731	6.30761	7.03391e-10	8.48941e-09	11.9304
WNT3	2.02498	1.10953	6.30533	7.12958e-10	8.59743e-09	11.9173
NXPH4	3.45172	0.978295	6.3049	7.14745e-10	8.61154e-09	11.9148
C20orf194	-1.18083	3.99996	-6.30468	7.15688e-10	8.61545e-09	11.9136
PPP1R35	1.16291	3.80142	6.29981	7.36588e-10	8.8594e-09	11.8857
RP11-22C11.2	2.16405	0.553007	6.29651	7.51062e-10	9.02569e-09	11.8668
KCNE4	-2.38858	1.34878	-6.2956	7.5513e-10	9.06676e-09	11.8616
FAM83H-AS1	2.21908	4.78499	6.29517	7.57029e-10	9.08175e-09	11.8591
EEF1E1	0.919463	3.26124	6.29431	7.60898e-10	9.12031e-09	11.8542
TRAK2	-0.959595	4.39559	-6.2869	7.94892e-10	9.51958e-09	11.8118
PDGFRA	-2.26243	3.42673	-6.2855	8.01506e-10	9.58903e-09	11.8038
SCAMP3	0.732458	5.92183	6.28538	8.02067e-10	9.58903e-09	11.8031
RP11-521B24.4	1.62292	1.15273	6.28496	8.04029e-10	9.60425e-09	11.8007
KIAA1614	-1.36666	0.975903	-6.28421	8.07604e-10	9.6387e-09	11.7964
SIK2	-0.814685	4.40683	-6.2835	8.10994e-10	9.67088e-09	11.7924
ARMCX1	-2.04201	1.97294	-6.28274	8.14629e-10	9.70592e-09	11.788
CLEC10A	-2.71448	0.157219	-6.28126	8.21763e-10	9.78256e-09	11.7796
GPR89A	0.943308	1.53901	6.27848	8.35373e-10	9.93609e-09	11.7636
CD3EAP	1.15767	2.4506	6.27731	8.41119e-10	9.99591e-09	11.757
DAAM2	-1.89579	1.76905	-6.27547	8.50293e-10	1.00963e-08	11.7465
CCL2	-2.54305	3.1072	-6.27411	8.57114e-10	1.01687e-08	11.7387
RHBDD3	0.958767	4.2323	6.27374	8.58987e-10	1.01822e-08	11.7366
MRPL17	0.823716	5.26773	6.27356	8.5991e-10	1.01845e-08	11.7356
PCK2	1.16549	5.20528	6.273	8.62765e-10	1.02028e-08	11.7324
SIX4	1.60591	2.58495	6.27297	8.62916e-10	1.02028e-08	11.7322
UBE2Q1	0.596061	6.01088	6.26968	8.79792e-10	1.03935e-08	11.7134
TNFRSF25	1.44001	3.52349	6.26847	8.86035e-10	1.04584e-08	11.7066
BRMS1	0.954103	5.50395	6.26079	9.26976e-10	1.09324e-08	11.6628
RAMP1	-3.03992	2.01918	-6.25553	9.56083e-10	1.12661e-08	11.6328
ARPC3	0.751375	7.4837	6.25513	9.58336e-10	1.12831e-08	11.6305
MRTO4	0.798932	5.3957	6.24858	9.95916e-10	1.17157e-08	11.5932
APH1A	0.814175	7.40139	6.24773	1.00089e-09	1.17643e-08	11.5884
PER3	-1.73194	3.09893	-6.24721	1.00393e-09	1.17816e-08	11.5855
TMTC1	-2.43428	2.29808	-6.24719	1.00405e-09	1.17816e-08	11.5854
SLC16A13	1.36422	2.20856	6.24616	1.01016e-09	1.18433e-08	11.5795
MYPOP	0.857077	2.98384	6.24472	1.01871e-09	1.19335e-08	11.5713
RNF38	-0.875543	4.36166	-6.24129	1.03946e-09	1.21663e-08	11.5518
MRPL38	0.882904	2.58223	6.2369	1.06655e-09	1.24729e-08	11.5268
ALDH18A1	0.648839	5.8671	6.23348	1.08812e-09	1.27145e-08	11.5074
PBXIP1	-1.12745	6.64472	-6.23175	1.09919e-09	1.28331e-08	11.4976
CPQ	-1.7263	3.68563	-6.2309	1.10467e-09	1.28863e-08	11.4928
TBC1D10B	0.626259	5.91081	6.22689	1.13094e-09	1.31817e-08	11.47
HSP90B1	0.875569	9.17027	6.22663	1.13265e-09	1.31821e-08	11.4686
APEX2	0.827134	5.13827	6.2266	1.13286e-09	1.31821e-08	11.4684
CST1	4.44491	0.766384	6.21998	1.17758e-09	1.3691e-08	11.4309
SMAD9	-1.91796	1.34723	-6.21978	1.17898e-09	1.36958e-08	11.4297
FBXL8	1.17839	2.04042	6.21801	1.19123e-09	1.38266e-08	11.4197
PPP1R15B	-0.817745	5.68809	-6.21496	1.21267e-09	1.40638e-08	11.4024
GTPBP2	0.853928	5.70253	6.21342	1.22363e-09	1.41791e-08	11.3937
PYGO2	0.730256	5.7406	6.21294	1.22702e-09	1.42066e-08	11.391
DKC1	0.822484	5.95708	6.21048	1.24477e-09	1.44e-08	11.3771
CLK2	0.910878	5.18819	6.20781	1.26434e-09	1.46143e-08	11.362
TMCO6	0.93722	3.1934	6.20238	1.30509e-09	1.50729e-08	11.3312
CBFB	0.717857	5.4025	6.20198	1.30813e-09	1.50954e-08	11.329
EIF4EBP1	1.5258	5.22323	6.19872	1.33327e-09	1.53728e-08	11.3105
CD200	-1.95268	2.1559	-6.19839	1.33584e-09	1.53897e-08	11.3087
CNKSR3	-1.74016	2.77426	-6.19776	1.34073e-09	1.54334e-08	11.3051
DISP1	-1.34826	1.8282	-6.19455	1.36606e-09	1.5712e-08	11.287
KIF26B	2.276	3.22248	6.19308	1.37784e-09	1.58343e-08	11.2787
FAM13B	-1.12838	3.87561	-6.19195	1.38689e-09	1.59252e-08	11.2723
CCDC3	-1.67636	3.19658	-6.18727	1.42524e-09	1.63521e-08	11.2459
UQCC3	1.11508	4.15957	6.18274	1.46335e-09	1.67755e-08	11.2204
C7orf49	0.721159	4.23352	6.18163	1.47278e-09	1.68698e-08	11.2141
CXorf36	-1.44665	2.62187	-6.18071	1.48067e-09	1.69462e-08	11.209
IER3	-1.97641	5.27732	-6.18042	1.48317e-09	1.69609e-08	11.2073
RAD9A	1.12862	4.15465	6.17813	1.5031e-09	1.71747e-08	11.1944
FAM102B	-1.34143	3.93541	-6.17695	1.51342e-09	1.72786e-08	11.1878
MEDAG	-2.57726	1.29289	-6.17535	1.52763e-09	1.74264e-08	11.1787
PLEKHO2	-1.26055	4.3151	-6.1671	1.60261e-09	1.82669e-08	11.1323
APOC1	2.21125	3.95669	6.16572	1.6155e-09	1.83883e-08	11.1245
MTG2	0.681694	4.56913	6.16568	1.6159e-09	1.83883e-08	11.1243
GRB7	2.29852	5.22838	6.16397	1.63199e-09	1.85562e-08	11.1147
GULP1	-2.12011	1.49947	-6.16099	1.66049e-09	1.88649e-08	11.0979
ETF1	-0.705312	6.16607	-6.1593	1.6769e-09	1.90358e-08	11.0884
HOOK1	1.82249	3.51362	6.15556	1.71364e-09	1.9437e-08	11.0674
BNC2	-2.68145	1.16604	-6.1544	1.72519e-09	1.95521e-08	11.0609
ALDH2	-2.3283	4.48684	-6.15388	1.73044e-09	1.95957e-08	11.058
EFCC1	-1.90664	0.3046	-6.15366	1.7326e-09	1.96042e-08	11.0567
CNKSR1	1.75376	4.69092	6.1529	1.7403e-09	1.96754e-08	11.0524
CHMP3	-0.694033	5.83376	-6.15262	1.74315e-09	1.96917e-08	11.0509
CACYBP	0.819629	5.79677	6.15141	1.7554e-09	1.98069e-08	11.0441
FAM136A	0.816283	5.15913	6.15133	1.7562e-09	1.98069e-08	11.0436
COQ10B	-0.69687	4.31793	-6.15058	1.76379e-09	1.98765e-08	11.0395
TRMT2A	0.934108	4.85674	6.14852	1.78503e-09	2.00996e-08	11.0279
B4GALT3	1.09989	5.64331	6.14837	1.78654e-09	2.01004e-08	11.027
TECPR2	-0.718574	3.93418	-6.14729	1.79775e-09	2.02102e-08	11.021
ADCK5	1.14951	3.55437	6.14455	1.8265e-09	2.05063e-08	11.0056
HIST1H2BJ	2.51075	0.73323	6.1445	1.82703e-09	2.05063e-08	11.0053
RP11-783K16.5	1.94534	0.716076	6.14303	1.84271e-09	2.06656e-08	10.9971
CAPN10-AS1	1.3743	0.221433	6.1423	1.85047e-09	2.0736e-08	10.993
TMEM104	0.83892	4.12384	6.13459	1.93491e-09	2.16648e-08	10.9498
SAMD1	0.86849	5.38913	6.1324	1.95959e-09	2.19235e-08	10.9375
CPSF3	0.660744	5.19721	6.13037	1.98272e-09	2.21645e-08	10.9261
DPYSL2	-1.6877	4.53576	-6.12914	1.99687e-09	2.23047e-08	10.9193
SPDL1	0.997139	3.10625	6.12892	1.99941e-09	2.23153e-08	10.918
CUTC	-0.87533	3.14285	-6.12752	2.01569e-09	2.2479e-08	10.9102
GRK5	-1.40956	2.93929	-6.12636	2.02917e-09	2.26112e-08	10.9037
ADARB1	-1.74633	3.70742	-6.12266	2.07304e-09	2.30816e-08	10.883
AC074117.10	1.09376	2.14464	6.11559	2.15947e-09	2.40248e-08	10.8435
JUNB	-1.36098	7.72501	-6.11308	2.19085e-09	2.43545e-08	10.8295
HILPDA	1.81901	4.49616	6.1083	2.25215e-09	2.50159e-08	10.8028
MYDGF	0.846731	6.02766	6.10794	2.25686e-09	2.50482e-08	10.8007
NTN1	-2.77733	1.39444	-6.10559	2.28755e-09	2.53569e-08	10.7877
ENO1	1.1027	9.94583	6.10554	2.2883e-09	2.53569e-08	10.7873
CPEB3	-1.12394	1.42256	-6.10067	2.3533e-09	2.60563e-08	10.7602
SNRPF	1.01043	5.46103	6.0991	2.3747e-09	2.62724e-08	10.7515
SDC2	-1.9402	4.36136	-6.09807	2.38884e-09	2.64035e-08	10.7457
SPG20	-1.176	4.79663	-6.09796	2.39033e-09	2.64035e-08	10.7451
RPS6KA5	-1.46294	2.81428	-6.09482	2.43401e-09	2.68647e-08	10.7276
RORA	-1.62475	2.19125	-6.09119	2.48538e-09	2.741e-08	10.7074
FAM168B	-0.889423	5.81275	-6.08941	2.51087e-09	2.76536e-08	10.6975
SGCB	-1.35883	3.95143	-6.08937	2.51144e-09	2.76536e-08	10.6973
RPUSD1	0.877885	4.31278	6.08884	2.51915e-09	2.77166e-08	10.6943
CTD-2510F5.4	2.09081	0.288312	6.08595	2.56127e-09	2.81578e-08	10.6782
C8orf76	0.836122	2.61215	6.08516	2.57293e-09	2.82637e-08	10.6738
EML1	-1.88663	2.57985	-6.08303	2.60471e-09	2.85903e-08	10.662
KIF20B	1.32197	3.33362	6.08252	2.61236e-09	2.86517e-08	10.6591
RFX2	-1.16938	3.08419	-6.08187	2.62209e-09	2.87358e-08	10.6555
MARCKSL1	1.61697	7.11193	6.08099	2.63542e-09	2.88592e-08	10.6506
TARBP1	1.0157	4.5995	6.0801	2.64882e-09	2.89831e-08	10.6457
FLNA	-2.11689	8.89199	-6.07997	2.65093e-09	2.89835e-08	10.6449
DUS4L	0.806406	2.6388	6.07974	2.65441e-09	2.89988e-08	10.6437
KIZ	-1.2354	3.65253	-6.0773	2.69186e-09	2.93849e-08	10.6301
GALE	1.22588	5.43543	6.07684	2.69899e-09	2.94397e-08	10.6275
ATAD3B	1.11408	4.61984	6.07587	2.71396e-09	2.95798e-08	10.6222
PLEKHJ1	0.949402	5.4012	6.07245	2.76781e-09	3.01432e-08	10.6032
FZD2	1.83447	2.41423	6.06966	2.81238e-09	3.06047e-08	10.5877
NOL11	0.613031	5.3079	6.06923	2.81936e-09	3.06567e-08	10.5853
CHMP4C	1.68979	3.89535	6.06897	2.82366e-09	3.06795e-08	10.5838
ELN	-2.85604	3.70235	-6.06772	2.8439e-09	3.08754e-08	10.5769
CALD1	-2.13126	6.55988	-6.0673	2.85075e-09	3.09256e-08	10.5746
ZHX2	-1.01014	3.97833	-6.06652	2.86351e-09	3.10399e-08	10.5703
DPY30	0.691462	4.80516	6.06502	2.88826e-09	3.12839e-08	10.5619
KLHL42	-0.939743	4.30352	-6.06434	2.89952e-09	3.13814e-08	10.5582
MAFG-AS1	1.7521	1.44983	6.06251	2.93013e-09	3.16881e-08	10.548
UCK2	1.07607	4.93148	6.06126	2.95119e-09	3.18911e-08	10.5411
BOLA3	0.954741	3.44264	6.05964	2.97878e-09	3.21644e-08	10.5321
HIST1H1C	2.04815	4.90077	6.05763	3.01319e-09	3.25107e-08	10.5209
PSMB3	0.905259	6.6533	6.05592	3.04293e-09	3.28063e-08	10.5114
EPT1	0.941493	5.17229	6.05183	3.11499e-09	3.35572e-08	10.4888
JMY	-0.950875	3.75507	-6.04782	3.18729e-09	3.43095e-08	10.4666
TMEM138	0.76694	4.38988	6.04651	3.2112e-09	3.45402e-08	10.4593
AK2	0.500371	6.31058	6.04019	3.32932e-09	3.57832e-08	10.4244
ALG8	0.790071	4.6322	6.03741	3.38253e-09	3.6327e-08	10.409
RCSD1	-1.93654	2.20937	-6.03395	3.4501e-09	3.70242e-08	10.3899
SERTAD1	-1.14736	4.20961	-6.0329	3.47087e-09	3.72184e-08	10.3841
TDO2	2.34075	1.03521	6.03181	3.4924e-09	3.74205e-08	10.3781
ARFGAP1	0.780614	6.1725	6.03166	3.49553e-09	3.74252e-08	10.3772
PCM1	-0.863032	5.72079	-6.031	3.50862e-09	3.75366e-08	10.3736
FEM1C	-0.814498	3.85708	-6.02931	3.54255e-09	3.78705e-08	10.3643
EIF4E3	-1.28816	3.7677	-6.02888	3.55131e-09	3.79351e-08	10.3619
PDCD5	0.877503	5.48074	6.02715	3.58654e-09	3.8282e-08	10.3524
MAPK15	2.52347	1.54195	6.02664	3.59705e-09	3.83649e-08	10.3495
MYZAP	-2.29385	1.9262	-6.02556	3.61918e-09	3.85714e-08	10.3436
ST3GAL3	-1.03498	2.62053	-6.02285	3.67563e-09	3.9143e-08	10.3286
SFXN1	0.764051	5.01898	6.02239	3.6853e-09	3.92161e-08	10.3261
TMEM201	0.799338	4.26106	6.02208	3.69177e-09	3.9255e-08	10.3244
PRDM8	-2.14199	0.618783	-6.02156	3.7028e-09	3.93422e-08	10.3215
MMACHC	0.853507	2.93029	6.02078	3.71914e-09	3.94583e-08	10.3172
CEP152	1.11719	2.14308	6.02077	3.71938e-09	3.94583e-08	10.3172
CMC1	0.74159	3.46246	6.01709	3.7982e-09	4.02639e-08	10.2969
XPO5	0.739303	5.38561	6.0145	3.85469e-09	4.08316e-08	10.2826
DCAF15	0.749077	4.72732	6.01227	3.90397e-09	4.13185e-08	10.2703
ATP2B4	-1.59484	6.07011	-6.01215	3.90658e-09	4.13185e-08	10.2697
STRIP2	2.01253	1.30632	6.01194	3.91129e-09	4.13369e-08	10.2685
TTLL7	-2.22387	1.7706	-6.01034	3.94697e-09	4.16824e-08	10.2597
SMARCD1	0.616509	5.58021	6.00991	3.95662e-09	4.17527e-08	10.2574
FIGNL1	1.18516	3.18829	6.00932	3.97001e-09	4.18623e-08	10.2541
CEP85	1.09086	3.67956	6.00897	3.97802e-09	4.1915e-08	10.2521
NCAPD2	1.08548	6.22503	6.00596	4.04662e-09	4.26057e-08	10.2356
FTSJ2	0.629942	4.66131	6.00579	4.05046e-09	4.26139e-08	10.2347
CAP2	-1.97322	2.05951	-6.00485	4.07219e-09	4.27822e-08	10.2295
ADAMTSL1	-2.28928	0.327493	-6.00484	4.0726e-09	4.27822e-08	10.2294
PHF1	-0.79749	5.06496	-6.00172	4.14538e-09	4.35141e-08	10.2123
DDX12P	1.50247	1.28703	6.00062	4.17147e-09	4.3755e-08	10.2062
HEPH	-2.24783	2.49599	-5.99972	4.19271e-09	4.39447e-08	10.2013
RCCD1	0.870689	3.59053	5.99796	4.23496e-09	4.43541e-08	10.1916
ARL6IP1	1.01262	7.50772	5.99674	4.26436e-09	4.46032e-08	10.1849
GGTA1P	-2.05108	0.689172	-5.99671	4.26514e-09	4.46032e-08	10.1847
NOP2	0.861404	5.33282	5.99458	4.31703e-09	4.5112e-08	10.173
TMEM44	1.1333	3.64079	5.99419	4.32662e-09	4.51783e-08	10.1709
TAPT1	-0.682024	3.5578	-5.99181	4.38556e-09	4.57252e-08	10.1578
MAPKBP1	-0.91992	4.0224	-5.99109	4.40345e-09	4.58775e-08	10.1538
BVES	-2.53307	0.798514	-5.99015	4.42707e-09	4.60891e-08	10.1487
RIBC2	1.86735	0.679883	5.98951	4.44299e-09	4.62204e-08	10.1452
RALY	0.769417	7.42083	5.98066	4.67177e-09	4.85641e-08	10.0966
ACP1	0.652969	5.70538	5.9782	4.73733e-09	4.92089e-08	10.0831
RNFT2	1.96148	1.30105	5.97764	4.75247e-09	4.93294e-08	10.0801
MRPS12	1.07269	5.08399	5.97706	4.76819e-09	4.94558e-08	10.0769
PSMA5	0.659865	6.2507	5.97554	4.8092e-09	4.98441e-08	10.0686
MRPS15	0.771962	5.65148	5.97336	4.86898e-09	5.04261e-08	10.0566
RP1-228H13.5	1.31886	0.964791	5.97223	4.90034e-09	5.06874e-08	10.0504
JUND	-1.23431	6.66636	-5.97219	4.90148e-09	5.06874e-08	10.0502
CCDC34	1.1333	3.31747	5.9683	5.01045e-09	5.17759e-08	10.0289
CTD-2583A14.11	1.30289	1.30522	5.96684	5.05196e-09	5.21662e-08	10.0209
SH3BGRL	-1.36835	5.65614	-5.9661	5.07319e-09	5.23466e-08	10.0169
C4orf46	0.967964	2.8582	5.96409	5.13122e-09	5.28678e-08	10.0059
MTL5	2.11395	1.28225	5.96409	5.13129e-09	5.28678e-08	10.0059
FAM124A	-1.92844	0.105543	-5.96376	5.14089e-09	5.29276e-08	10.0041
WDR90	1.1453	4.49916	5.96351	5.14827e-09	5.29532e-08	10.0027
PSMC3IP	1.19655	1.89128	5.96341	5.15097e-09	5.29532e-08	10.0022
JDP2	-1.46416	3.65872	-5.96298	5.16362e-09	5.30441e-08	9.9998
CST6	3.52728	2.24394	5.96129	5.21306e-09	5.35125e-08	9.99058
NRIP2	-1.0492	1.05931	-5.96067	5.23144e-09	5.36617e-08	9.98718
MAPRE2	-1.44056	3.81383	-5.95405	5.43082e-09	5.56659e-08	9.95101
RAD18	0.980255	3.50562	5.95348	5.44831e-09	5.58042e-08	9.9479
UBR1	-0.800088	3.88779	-5.95302	5.46269e-09	5.59104e-08	9.94535
MATN3	1.89434	0.914308	5.94726	5.6433e-09	5.77165e-08	9.91389
VAMP8	1.1487	6.65443	5.94581	5.68952e-09	5.81466e-08	9.906
ADCY9	-1.42147	3.32191	-5.94516	5.71056e-09	5.83188e-08	9.90243
ROCK1	-0.970923	4.99423	-5.94424	5.74008e-09	5.85387e-08	9.89745
CACNA2D1	-2.41344	1.59669	-5.94423	5.74049e-09	5.85387e-08	9.89738
SLC29A2	1.71718	3.00446	5.94343	5.76641e-09	5.87601e-08	9.89302
CPOX	0.854085	3.97	5.93877	5.91978e-09	6.02789e-08	9.86764
BNIP2	-0.622672	5.35539	-5.93682	5.98537e-09	6.09022e-08	9.85698
RUVBL2	0.765965	6.23489	5.93621	6.00602e-09	6.10678e-08	9.85365
SAMD8	-0.819858	4.19448	-5.93552	6.0293e-09	6.12598e-08	9.84991
HIST1H2AG	2.19531	0.248634	5.93447	6.06515e-09	6.15792e-08	9.84418
MOB2	-0.789751	4.482	-5.93208	6.14719e-09	6.23667e-08	9.83119
EXOSC10	0.535432	5.6874	5.93163	6.16276e-09	6.24792e-08	9.82874
RHEBL1	1.70274	0.195698	5.93098	6.18554e-09	6.26645e-08	9.82518
TTI1	0.684535	4.58738	5.92952	6.23649e-09	6.31349e-08	9.81724
SETBP1	-2.14322	2.07185	-5.92725	6.31681e-09	6.39015e-08	9.80487
RABGAP1	-0.746033	5.27185	-5.92411	6.42938e-09	6.49932e-08	9.78779
KIAA0430	-0.722188	5.36175	-5.9232	6.46238e-09	6.5257e-08	9.78284
WDR5B	0.862188	2.48245	5.92313	6.46484e-09	6.5257e-08	9.78247
MRPL19	0.645135	4.69347	5.92233	6.49405e-09	6.55044e-08	9.77812
TMEM245	-0.861146	5.37465	-5.92193	6.50866e-09	6.56043e-08	9.77594
SSC5D	-2.60388	2.24708	-5.92072	6.55315e-09	6.6005e-08	9.76936
NFIB	-1.658	4.31485	-5.91945	6.60011e-09	6.643e-08	9.76245
PHYHD1	-2.41593	1.07905	-5.91907	6.6141e-09	6.65228e-08	9.76041
COL10A1	4.31886	1.44228	5.91785	6.6596e-09	6.69321e-08	9.75378
TOPBP1	0.879588	4.97896	5.91103	6.91974e-09	6.94966e-08	9.71673
CTD-3065J16.9	1.35743	0.0580459	5.90988	6.96481e-09	6.98988e-08	9.71046
PIGU	0.900615	4.97812	5.90883	7.00604e-09	7.02621e-08	9.70475
NCBP2-AS2	0.903745	3.94435	5.90538	7.14284e-09	7.15824e-08	9.68606
SLC35B2	0.783755	5.68451	5.90461	7.17361e-09	7.18392e-08	9.6819
MCAM	-1.50641	5.70745	-5.90431	7.1859e-09	7.19106e-08	9.68025
ABCC10	0.73591	4.59894	5.90246	7.26095e-09	7.26095e-08	9.6702
TRIM65	0.831486	4.33686	5.90206	7.27719e-09	7.27197e-08	9.66804
TPI1	0.844569	8.68727	5.90086	7.32642e-09	7.31593e-08	9.66152
CHEK2	0.908442	3.51865	5.90069	7.33329e-09	7.31754e-08	9.66062
IL33	-3.11205	1.99737	-5.89939	7.38692e-09	7.36579e-08	9.65357
YIPF2	0.807397	5.07132	5.89802	7.44388e-09	7.41728e-08	9.64615
KDM1A	0.822319	6.65317	5.89781	7.4526e-09	7.42066e-08	9.64502
CDH24	1.31262	3.16199	5.89471	7.58329e-09	7.5454e-08	9.62821
DYM	-0.736877	4.61843	-5.89441	7.59584e-09	7.55249e-08	9.62662
EFNA3	1.73732	1.46016	5.89371	7.62581e-09	7.5769e-08	9.62281
RAB30	-1.27663	2.41148	-5.8934	7.63928e-09	7.58487e-08	9.6211
WDR34	1.31757	5.79056	5.89157	7.71765e-09	7.65723e-08	9.61124
CHURC1	-0.912528	4.36212	-5.89136	7.72709e-09	7.66114e-08	9.61006
LMCD1	-1.91815	3.98433	-5.89062	7.7589e-09	7.68721e-08	9.60608
ZNF696	0.919237	2.21286	5.88459	8.02523e-09	7.94543e-08	9.57346
SUV420H2	1.03173	3.25926	5.88333	8.08225e-09	7.9962e-08	9.56662
C18orf54	1.18342	2.16364	5.88315	8.09044e-09	7.99864e-08	9.56564
IRF3	0.834282	6.01743	5.8826	8.11532e-09	8.01755e-08	9.56267
SMPD4	0.589718	5.57546	5.8823	8.12884e-09	8.02522e-08	9.56106
PAICS	0.901864	6.49693	5.88141	8.16924e-09	8.0594e-08	9.55627
PASK	1.01753	3.44653	5.88101	8.18762e-09	8.07181e-08	9.5541
PDCD6	0.783273	6.22017	5.87866	8.29593e-09	8.17281e-08	9.5414
PPP1R15A	-1.23235	6.37155	-5.87452	8.49039e-09	8.35847e-08	9.51901
ISCA2	0.71993	3.45242	5.87408	8.51101e-09	8.37286e-08	9.51666
THAP2	-0.879493	1.95428	-5.87055	8.68044e-09	8.53352e-08	9.49761
NUP62	0.641409	6.02734	5.87035	8.69035e-09	8.53725e-08	9.49651
DBR1	0.640183	3.46528	5.86612	8.89801e-09	8.73509e-08	9.47369
AGMAT	1.56843	1.5335	5.86474	8.96703e-09	8.79665e-08	9.46622
SLC25A19	0.917569	2.61796	5.85978	9.21816e-09	9.03665e-08	9.43953
PLCB3	0.797528	5.92654	5.85787	9.31718e-09	9.1273e-08	9.4292
IGDCC4	-1.79114	0.840121	-5.85771	9.32515e-09	9.1287e-08	9.42838
TMEM258	0.709658	5.73621	5.85682	9.37192e-09	9.16804e-08	9.42354
TBL1X	-1.3859	4.3174	-5.8519	9.63213e-09	9.41598e-08	9.39708
LSM8	0.617702	4.47148	5.84891	9.79427e-09	9.56777e-08	9.38095
PAFAH1B1	-0.578155	6.15146	-5.84854	9.81446e-09	9.58078e-08	9.37896
CPSF4	0.714604	4.46539	5.84724	9.88578e-09	9.64365e-08	9.37197
PABPN1	0.772628	6.36047	5.84707	9.89477e-09	9.64567e-08	9.37109
GINS4	1.51747	2.02461	5.8466	9.92078e-09	9.66427e-08	9.36855
RTN4R	1.93676	1.60467	5.84045	1.0266e-08	9.9936e-08	9.3355
IL16	-1.86083	2.10882	-5.83799	1.04077e-08	1.01244e-07	9.32226
IL22RA1	2.31196	1.35167	5.83761	1.04297e-08	1.01388e-07	9.32021
AKT3	-1.83506	3.43749	-5.8341	1.0635e-08	1.03258e-07	9.30138
CGRRF1	-0.713178	2.36112	-5.83407	1.06369e-08	1.03258e-07	9.30121
ISG15	2.07435	6.12826	5.83138	1.07972e-08	1.04741e-07	9.28676
VDAC1	0.736262	7.30141	5.83057	1.08455e-08	1.05136e-07	9.28245
SNRPC	0.768126	5.75668	5.82563	1.11471e-08	1.07985e-07	9.25595
TPPP3	-2.03811	2.56574	-5.82476	1.12014e-08	1.08435e-07	9.25126
KIF13B	-1.08057	4.45116	-5.82446	1.12197e-08	1.08524e-07	9.24967
EPHX2	-2.26929	2.17573	-5.82436	1.12261e-08	1.08524e-07	9.24913
APMAP	0.825196	6.56368	5.82182	1.13854e-08	1.09987e-07	9.23552
ZXDB	-0.859768	2.93499	-5.82085	1.14467e-08	1.10503e-07	9.23033
PURA	-0.766303	4.16555	-5.81724	1.16783e-08	1.12661e-07	9.21098
PGAM5	0.752308	5.36198	5.81678	1.17082e-08	1.12839e-07	9.20851
TMEM234	0.887478	3.19666	5.8166	1.17201e-08	1.12839e-07	9.20753
MAP3K9	1.44244	2.8625	5.81658	1.1721e-08	1.12839e-07	9.20745
P3H4	1.34765	4.47171	5.81441	1.18632e-08	1.14129e-07	9.1958
GIT1	0.742329	6.12526	5.81202	1.20214e-08	1.15571e-07	9.18301
NT5DC3	-1.42577	2.69282	-5.81139	1.2063e-08	1.15891e-07	9.17967
ANAPC11	0.855825	5.94501	5.81087	1.20983e-08	1.16151e-07	9.17685
SNHG3	1.15963	4.4524	5.80989	1.21641e-08	1.16701e-07	9.17161
ARHGEF26	-1.96508	1.83695	-5.80953	1.2188e-08	1.16851e-07	9.16971
ARHGAP1	-0.842771	6.65306	-5.8075	1.23257e-08	1.18089e-07	9.15886
MAP3K8	-1.30555	3.60493	-5.80729	1.234e-08	1.18145e-07	9.15774
ENTPD1	-1.11404	4.785	-5.80639	1.2402e-08	1.18657e-07	9.1529
RNF11	-0.712707	5.8211	-5.80593	1.24333e-08	1.18875e-07	9.15046
TEK	-1.50746	1.44953	-5.80539	1.24707e-08	1.19145e-07	9.14757
CCDC18	1.08956	2.13976	5.80528	1.24786e-08	1.19145e-07	9.14695
KIFC2	1.77754	4.5289	5.80484	1.2509e-08	1.19353e-07	9.14461
CDIP1	-1.88186	3.01972	-5.80188	1.27153e-08	1.21239e-07	9.1288
PTPN3	1.15136	4.42313	5.80099	1.27779e-08	1.21753e-07	9.12406
RP3-523K23.2	2.05394	3.25553	5.8008	1.27917e-08	1.21801e-07	9.12302
NFATC1	-1.77138	2.46209	-5.79973	1.28677e-08	1.22441e-07	9.1173
FAM122A	-0.668125	3.4047	-5.79883	1.29314e-08	1.22963e-07	9.11253
PPP2CB	-0.781857	5.27495	-5.79753	1.30253e-08	1.23771e-07	9.10554
COMTD1	1.44008	3.60619	5.79293	1.33605e-08	1.2687e-07	9.081
C14orf159	-1.27483	4.53303	-5.79146	1.34691e-08	1.27814e-07	9.07318
ERC1	-1.04484	4.87557	-5.7908	1.35187e-08	1.28198e-07	9.06963
GPR183	-2.17872	1.86166	-5.78863	1.36814e-08	1.29653e-07	9.05807
RGL1	-1.43	3.23439	-5.78732	1.3781e-08	1.30507e-07	9.05107
CLSTN3	1.11808	5.70041	5.78691	1.38121e-08	1.30714e-07	9.04889
MECP2	-0.60226	5.02283	-5.7859	1.38897e-08	1.31358e-07	9.04349
SPP1	3.04827	5.15599	5.7843	1.40124e-08	1.32429e-07	9.03499
PHKB	-0.745697	5.14364	-5.78396	1.40391e-08	1.32592e-07	9.03315
ARMC6	0.694485	4.8013	5.78135	1.42426e-08	1.34422e-07	9.01926
ZDHHC23	1.3329	2.57474	5.78054	1.43064e-08	1.34933e-07	9.01494
AC006128.2	1.65118	0.389487	5.77909	1.44214e-08	1.35925e-07	9.00721
METTL1	0.852934	3.88524	5.7781	1.45001e-08	1.36556e-07	9.00195
MRPL53	0.942809	1.35069	5.778	1.45079e-08	1.36556e-07	9.00143
TYK2	0.69051	5.83713	5.77753	1.45458e-08	1.36821e-07	8.99891
ILF2	0.776108	7.20198	5.77683	1.46022e-08	1.37259e-07	8.99517
RP5-1092A3.4	1.70399	0.0594364	5.7752	1.47335e-08	1.384e-07	8.98653
CDK2	0.959324	5.2081	5.77479	1.47673e-08	1.38623e-07	8.98432
ATP8B2	-1.7428	3.20146	-5.77396	1.48351e-08	1.39167e-07	8.97989
TMEM74B	2.27185	1.25957	5.76938	1.52136e-08	1.42622e-07	8.95557
TNRC6C	-1.12866	2.87071	-5.76722	1.53956e-08	1.44231e-07	8.94408
BET1	0.59982	3.78452	5.76461	1.5619e-08	1.46225e-07	8.93018
TMEM191A	1.50968	0.81962	5.76385	1.56841e-08	1.46736e-07	8.92616
SEMA4F	1.17587	2.99378	5.7635	1.57142e-08	1.46919e-07	8.92431
PHACTR1	-1.59094	1.08472	-5.75976	1.60408e-08	1.49872e-07	8.90445
UBAC2	0.626484	5.96989	5.75912	1.6098e-08	1.50283e-07	8.90101
NDUFAF6	0.773399	3.21976	5.75902	1.61064e-08	1.50283e-07	8.90051
ELMSAN1	-0.875403	4.4363	-5.75809	1.61889e-08	1.50952e-07	8.89557
PRKCSH	0.613477	8.03918	5.75489	1.64761e-08	1.53527e-07	8.8786
MRPL12	1.0755	4.51961	5.75203	1.67377e-08	1.55861e-07	8.86339
HCN3	1.32107	2.45952	5.75125	1.68097e-08	1.56396e-07	8.85924
RP11-690D19.3	-1.48446	0.25764	-5.75116	1.68177e-08	1.56396e-07	8.85879
UCKL1	0.732888	4.95465	5.74992	1.69322e-08	1.57357e-07	8.85224
LONRF1	-1.14483	3.39345	-5.74947	1.6974e-08	1.5764e-07	8.84986
CDC42EP2	-1.44201	3.21837	-5.74812	1.71012e-08	1.58716e-07	8.84265
PCAT6	1.62764	1.83542	5.74746	1.71628e-08	1.59182e-07	8.83917
MNT	-0.717634	4.28595	-5.74125	1.77578e-08	1.6459e-07	8.80628
BMPR1A	-0.733676	4.05853	-5.74009	1.78716e-08	1.65535e-07	8.80011
MAP3K3	-0.818692	4.20093	-5.73954	1.79255e-08	1.65924e-07	8.7972
SNRPE	0.699082	5.24293	5.73899	1.7979e-08	1.66309e-07	8.79433
MID2	-1.15689	1.90534	-5.7386	1.80179e-08	1.66558e-07	8.79224
VARS	0.740981	6.39694	5.73848	1.80298e-08	1.66558e-07	8.7916
MSX1	-1.87125	0.999955	-5.7371	1.81665e-08	1.67709e-07	8.78431
LIX1L	-1.28558	3.78453	-5.73436	1.84413e-08	1.70134e-07	8.76982
C10orf32	-0.734368	3.30599	-5.73327	1.85523e-08	1.71044e-07	8.76403
MYO9A	-0.860929	3.96277	-5.72789	1.91067e-08	1.75968e-07	8.7356
FBXL19	0.835192	4.939	5.72785	1.91116e-08	1.75968e-07	8.73536
ATPIF1	0.786139	6.13462	5.7272	1.91795e-08	1.76377e-07	8.73193
C14orf1	0.809096	5.30017	5.72718	1.91813e-08	1.76377e-07	8.73184
KBTBD11	-2.14935	0.346219	-5.72671	1.92309e-08	1.76717e-07	8.72935
COMMD4	0.793421	5.53828	5.72658	1.92443e-08	1.76723e-07	8.72868
FBXO41	1.40611	3.3478	5.72573	1.93347e-08	1.77436e-07	8.72415
C10orf128	-1.66898	1.25327	-5.72525	1.93849e-08	1.77765e-07	8.72165
NCAPD3	0.907217	4.52281	5.72515	1.9396e-08	1.77765e-07	8.7211
CCDC136	-1.84418	0.52533	-5.72235	1.96954e-08	1.8039e-07	8.70631
CTU1	1.23799	1.64919	5.72208	1.97241e-08	1.80534e-07	8.70491
NSUN5P1	1.28055	3.23327	5.72044	1.99018e-08	1.82041e-07	8.69625
MIDN	-0.908998	6.39831	-5.7202	1.99285e-08	1.82166e-07	8.69496
PRKRIP1	0.702185	4.61048	5.71654	2.03306e-08	1.8572e-07	8.67568
RP11-532F12.5	1.75113	2.89648	5.71433	2.05777e-08	1.87854e-07	8.66402
MSTO1	0.826922	2.99545	5.7139	2.0627e-08	1.88181e-07	8.66171
TSHZ2	-1.90265	1.94462	-5.71368	2.06512e-08	1.88279e-07	8.66058
ZFYVE19	0.72348	4.6833	5.71228	2.08095e-08	1.89598e-07	8.65321
LASP1	0.853524	7.60152	5.71088	2.097e-08	1.90936e-07	8.64579
EMILIN1	-2.43553	4.95561	-5.71064	2.09967e-08	1.91054e-07	8.64456
FTSJ1	0.746972	4.93782	5.70917	2.11664e-08	1.92472e-07	8.6368
TMEM177	0.96057	2.5813	5.70706	2.14116e-08	1.94575e-07	8.62568
CHCHD1	0.824313	4.62349	5.70676	2.14466e-08	1.94766e-07	8.62411
DPM2	0.881993	5.18202	5.70657	2.1469e-08	1.94842e-07	8.6231
MASTL	0.92772	3.7635	5.70524	2.16253e-08	1.96133e-07	8.6161
CX3CL1	-2.30656	3.78146	-5.70508	2.16447e-08	1.96181e-07	8.61523
ZC3H3	0.653302	4.68993	5.7047	2.1689e-08	1.96455e-07	8.61326
MN1	-2.31726	1.00456	-5.704	2.1772e-08	1.97079e-07	8.60958
SEPT10	-0.97049	5.14301	-5.70152	2.20688e-08	1.99636e-07	8.5965
ADCY4	-1.19226	2.07209	-5.70037	2.22078e-08	2.00763e-07	8.59045
COX19	0.727763	3.46475	5.69878	2.24007e-08	2.02376e-07	8.5821
PPIB	0.717753	7.44375	5.69566	2.27856e-08	2.0572e-07	8.56566
TCF4	-1.53764	4.33635	-5.69544	2.28134e-08	2.05838e-07	8.56449
ERCC6L2	-0.84506	2.66487	-5.69479	2.28938e-08	2.06429e-07	8.56109
TMEM238	1.71468	1.87735	5.69457	2.29211e-08	2.06541e-07	8.55994
SPTBN2	1.77354	4.69968	5.69408	2.29832e-08	2.06968e-07	8.55733
EIF3L	-0.998614	6.16741	-5.69122	2.33438e-08	2.1008e-07	8.54231
SYNE3	-1.58246	1.51402	-5.69078	2.33992e-08	2.10442e-07	8.54002
EPB41L2	-1.45592	4.06317	-5.68912	2.36117e-08	2.12216e-07	8.5313
ATP6AP1	0.739571	7.24887	5.68765	2.38017e-08	2.13786e-07	8.52357
ABCA9	-2.52759	0.136876	-5.68741	2.38324e-08	2.13924e-07	8.52232
TRABD2B	-2.31653	0.274157	-5.68402	2.42769e-08	2.17773e-07	8.50449
AP1G2	1.2276	5.38412	5.6836	2.4333e-08	2.18136e-07	8.50227
HENMT1	1.17183	3.49656	5.6834	2.43595e-08	2.18234e-07	8.50121
FAM117A	-1.04196	3.12051	-5.68236	2.44977e-08	2.19331e-07	8.49576
NR2F1-AS1	-1.74435	0.787457	-5.6792	2.49212e-08	2.22979e-07	8.47922
ICT1	0.731924	4.23789	5.67702	2.52195e-08	2.25503e-07	8.46774
SLC39A7	0.828769	7.08664	5.67609	2.53463e-08	2.26492e-07	8.4629
RNF139-AS1	1.23501	0.475776	5.67447	2.55705e-08	2.28349e-07	8.45441
ZNF530	0.995509	1.67172	5.67381	2.56635e-08	2.29033e-07	8.4509
KDM6B	-0.996129	5.29984	-5.67206	2.59083e-08	2.3107e-07	8.44174
XPA	-0.674523	2.87443	-5.67182	2.59419e-08	2.31222e-07	8.44049
RCAN3	1.04604	4.3961	5.67102	2.60548e-08	2.32079e-07	8.4363
CHIC1	-0.975384	2.51706	-5.67038	2.61456e-08	2.32739e-07	8.43295
TARS2	0.773434	4.82987	5.66986	2.62193e-08	2.33247e-07	8.43023
MRPS34	0.8053	5.58333	5.66788	2.65032e-08	2.35622e-07	8.41984
DPH2	0.726136	4.31127	5.66755	2.65509e-08	2.35895e-07	8.41811
SMAD7	-1.19256	3.73427	-5.66717	2.66059e-08	2.36233e-07	8.41611
LAMTOR2	0.943375	5.22648	5.66682	2.66551e-08	2.36519e-07	8.41433
EIF4B	-0.712347	7.33907	-5.66545	2.68547e-08	2.38139e-07	8.40714
ASB1	-0.864531	3.58378	-5.66434	2.70165e-08	2.39402e-07	8.40134
ITGA5	-1.95689	6.01168	-5.66424	2.70315e-08	2.39402e-07	8.4008
CDCP1	1.69979	5.46321	5.66353	2.71357e-08	2.40146e-07	8.39709
TRIB1	-1.29806	5.94663	-5.66344	2.71499e-08	2.40146e-07	8.39659
ARHGEF37	-1.70353	2.31339	-5.66192	2.73748e-08	2.41981e-07	8.38863
ADPRHL2	0.630074	5.06794	5.65968	2.77084e-08	2.44775e-07	8.37695
ANO9	1.71259	4.05414	5.65882	2.78389e-08	2.45772e-07	8.37241
KRTCAP2	0.86965	4.21406	5.65755	2.80302e-08	2.47305e-07	8.36581
AP2S1	0.859416	6.06592	5.65457	2.84872e-08	2.51177e-07	8.35021
TMEM208	0.83808	4.90349	5.65437	2.85183e-08	2.51293e-07	8.34916
APITD1	0.990172	1.45896	5.65333	2.86797e-08	2.52555e-07	8.34371
MTMR9	-0.786104	2.91809	-5.65193	2.88967e-08	2.54306e-07	8.33644
PPIL1	0.772308	4.59084	5.6518	2.89185e-08	2.54337e-07	8.33571
SRPRB	0.663444	5.64554	5.64973	2.92431e-08	2.57029e-07	8.32495
LIMK1	0.857694	5.19357	5.64797	2.95238e-08	2.59334e-07	8.31573
C3orf18	-1.26753	1.17463	-5.64684	2.97046e-08	2.60757e-07	8.30984
C7orf43	0.707934	4.03613	5.64651	2.97573e-08	2.61055e-07	8.30814
MRPL3	0.578841	5.9301	5.64575	2.98801e-08	2.61967e-07	8.30416
MRPL14	0.864192	5.28867	5.64404	3.01592e-08	2.64249e-07	8.2952
MEF2A	-0.902543	4.41216	-5.64147	3.05814e-08	2.67779e-07	8.28179
SELE	-2.95269	1.19958	-5.64091	3.0673e-08	2.68413e-07	8.2789
PKD2	-1.00271	3.79806	-5.6387	3.10429e-08	2.71479e-07	8.26734
ARF1	0.521422	8.45949	5.63854	3.10697e-08	2.71543e-07	8.26651
TTC13	0.694287	3.34969	5.63726	3.12846e-08	2.7325e-07	8.25986
H2AFY	0.617614	7.26659	5.63507	3.16579e-08	2.76337e-07	8.24842
C6orf136	0.889063	3.83876	5.63431	3.17875e-08	2.77296e-07	8.24448
WISP2	-3.33514	0.298982	-5.63287	3.20364e-08	2.79291e-07	8.23696
AMOTL1	-1.53844	4.84493	-5.63049	3.2451e-08	2.8273e-07	8.22456
RSRP1	1.18992	5.06402	5.62874	3.27591e-08	2.85235e-07	8.21545
SPAG4	1.79922	3.32631	5.62862	3.27804e-08	2.85243e-07	8.21482
PSMD14	0.683362	5.53701	5.62671	3.31199e-08	2.88017e-07	8.20489
RUSC1	0.712469	5.53801	5.62571	3.32991e-08	2.89395e-07	8.19968
RGCC	-1.30753	3.11656	-5.62552	3.33324e-08	2.89504e-07	8.19872
MYL12B	0.767242	8.42878	5.62309	3.37727e-08	2.93146e-07	8.18606
TAF6L	0.684971	3.33979	5.62164	3.40372e-08	2.95257e-07	8.17854
ARHGEF15	-1.30229	2.25728	-5.62101	3.4154e-08	2.96086e-07	8.17524
ATP8B4	-1.59288	0.388788	-5.6193	3.4471e-08	2.98649e-07	8.16633
DGKG	-2.35169	0.185768	-5.61461	3.53529e-08	3.06099e-07	8.14197
GPR155	-1.40239	1.90581	-5.61315	3.5631e-08	3.08315e-07	8.13442
COL4A4	-2.44214	0.275962	-5.61239	3.57773e-08	3.09389e-07	8.13047
CCM2L	-1.23926	0.256569	-5.61035	3.61739e-08	3.12625e-07	8.11984
C1orf131	0.631702	3.06636	5.60948	3.63422e-08	3.13885e-07	8.11536
EIF1AD	0.560933	4.40074	5.60928	3.63813e-08	3.14028e-07	8.11432
MTF2	0.688489	4.18426	5.60817	3.66008e-08	3.15727e-07	8.10853
CD99L2	-1.17005	4.23035	-5.6079	3.66537e-08	3.15988e-07	8.10713
PLIN4	-2.83714	3.3205	-5.60717	3.67984e-08	3.17039e-07	8.10333
IRF5	1.49958	4.37189	5.60654	3.69222e-08	3.17795e-07	8.1001
ZMYND11	-0.81209	5.65915	-5.6065	3.69317e-08	3.17795e-07	8.09985
UBE2O	0.604945	5.21299	5.60632	3.69656e-08	3.1789e-07	8.09896
SH3RF3	-1.54649	1.87765	-5.60608	3.70151e-08	3.17945e-07	8.09767
CMAHP	-1.70274	1.13826	-5.60606	3.70175e-08	3.17945e-07	8.09761
FAM49B	0.803867	5.61484	5.60495	3.72393e-08	3.19652e-07	8.09185
YARS2	0.734032	3.85287	5.60378	3.7475e-08	3.21333e-07	8.08577
FBXO46	0.789849	4.4111	5.60375	3.74812e-08	3.21333e-07	8.08561
GARS	0.780698	6.42518	5.60174	3.78888e-08	3.24628e-07	8.07518
HEATR3	0.665081	4.07022	5.59814	3.86295e-08	3.30771e-07	8.05652
SCN1B	-1.77586	0.911184	-5.59636	3.89996e-08	3.33735e-07	8.04732
DUSP5	-1.90219	5.1678	-5.59612	3.90509e-08	3.33969e-07	8.04605
CC2D1B	0.571268	5.11634	5.59288	3.97359e-08	3.39619e-07	8.02929
ADAMTS9	-1.6223	2.46654	-5.59223	3.98748e-08	3.40598e-07	8.02593
C19orf25	0.816701	4.27523	5.59154	4.00229e-08	3.41479e-07	8.02236
CCDC14	1.14691	4.80825	5.59145	4.00435e-08	3.41479e-07	8.02186
SLC12A9	0.752955	5.31319	5.59141	4.00515e-08	3.41479e-07	8.02167
F11R	1.33499	7.37282	5.59115	4.01084e-08	3.41755e-07	8.0203
TTF2	0.8872	4.14986	5.59074	4.01963e-08	3.42295e-07	8.01819
HSPA12B	-1.40685	1.56264	-5.58862	4.06562e-08	3.46e-07	8.00722
REEP4	1.03294	5.36565	5.58839	4.07065e-08	3.46216e-07	8.00603
PEX14	-0.680836	4.54974	-5.58696	4.10201e-08	3.48671e-07	7.99863
RFT1	0.614718	4.16142	5.58583	4.12692e-08	3.50575e-07	7.9928
MEG3	-2.15338	2.71848	-5.5857	4.12974e-08	3.50601e-07	7.99214
SRD5A1	1.3132	3.69746	5.58359	4.17676e-08	3.54005e-07	7.98122
SEPP1	-2.26875	3.52376	-5.58356	4.17744e-08	3.54005e-07	7.98107
FASN	1.32537	7.83365	5.58345	4.17995e-08	3.54005e-07	7.98049
C1orf53	1.44162	0.434405	5.58345	4.18001e-08	3.54005e-07	7.98047
MEX3D	0.908725	4.43426	5.5833	4.18323e-08	3.54063e-07	7.97973
PTGS2	-2.74921	4.36527	-5.58315	4.18659e-08	3.54133e-07	7.97896
UBXN11	1.0803	4.05347	5.58282	4.19403e-08	3.54547e-07	7.97725
AGPAT9	-2.17269	0.338723	-5.58224	4.20714e-08	3.5544e-07	7.97424
RMI1	1.08755	3.05133	5.58076	4.24072e-08	3.5806e-07	7.96658
HGF	-2.49076	0.381602	-5.57946	4.27046e-08	3.60352e-07	7.95984
YARS	0.67289	6.15013	5.57866	4.2887e-08	3.61673e-07	7.95573
ARPC5	0.604975	7.10597	5.57816	4.30018e-08	3.62285e-07	7.95315
NUP37	0.713249	4.11097	5.57812	4.30116e-08	3.62285e-07	7.95293
HIST1H2AE	2.43407	0.0241411	5.57776	4.30941e-08	3.62761e-07	7.95109
DNMT1	0.985272	5.85979	5.57626	4.34412e-08	3.65461e-07	7.94336
RABIF	0.664839	3.53024	5.57411	4.39465e-08	3.6949e-07	7.93221
MITD1	0.679012	3.63359	5.57246	4.43356e-08	3.72537e-07	7.92371
TRAF4	1.26943	6.63025	5.57157	4.45466e-08	3.74044e-07	7.91914
TXNDC15	-0.66261	4.62226	-5.57148	4.45687e-08	3.74044e-07	7.91866
LINC01410	1.46007	1.72914	5.56743	4.55466e-08	3.82022e-07	7.89774
RND1	-1.75203	0.980342	-5.56289	4.66666e-08	3.9118e-07	7.87433
ATXN1	-1.44509	3.81891	-5.56255	4.67504e-08	3.91647e-07	7.8726
CAPZA1	0.607607	6.92833	5.56237	4.67953e-08	3.91788e-07	7.87167
ETFDH	-0.765209	3.40281	-5.55892	4.76668e-08	3.98845e-07	7.85389
LAD1	2.20228	7.2114	5.55879	4.76995e-08	3.98878e-07	7.85323
MBOAT7	1.08971	7.08731	5.55572	4.84896e-08	4.05243e-07	7.8374
PAM16	0.935109	2.66009	5.55504	4.86649e-08	4.06464e-07	7.83392
DUSP12	0.844164	3.63891	5.5531	4.91731e-08	4.10463e-07	7.82391
PPP3CC	-0.861852	3.01736	-5.55144	4.96086e-08	4.1385e-07	7.81541
TMEM160	1.27243	2.42486	5.55078	4.97855e-08	4.15077e-07	7.81199
FANCF	1.02886	3.38514	5.55024	4.99277e-08	4.16014e-07	7.80924
FAM46C	-1.62604	2.77803	-5.54846	5.04039e-08	4.19732e-07	7.80009
TMEM102	1.11636	3.36014	5.54611	5.10405e-08	4.24779e-07	7.788
MTHFR	-0.805078	3.65707	-5.54522	5.12845e-08	4.26555e-07	7.7834
GRHL2	2.07084	5.40968	5.54343	5.17756e-08	4.30382e-07	7.77422
KPTN	0.9835	3.24201	5.54274	5.19674e-08	4.3172e-07	7.77065
HIP1R	1.12358	5.67851	5.54039	5.26221e-08	4.36898e-07	7.75859
DDX24	-0.657456	6.27135	-5.54023	5.26678e-08	4.37017e-07	7.75776
HSD17B7	1.02722	2.79542	5.53968	5.28225e-08	4.3804e-07	7.75493
RRP1	0.877242	5.35863	5.53459	5.42741e-08	4.49656e-07	7.72881
SLC25A12	-0.898296	3.77182	-5.53454	5.42877e-08	4.49656e-07	7.72857
REEP2	-2.05751	0.570075	-5.53412	5.44084e-08	4.50388e-07	7.72643
U2AF2	0.564857	7.08194	5.532	5.50272e-08	4.5524e-07	7.71553
FAM227A	1.70304	0.61797	5.53085	5.5365e-08	4.57763e-07	7.70964
SPNS1	0.884165	0.921102	5.52914	5.58706e-08	4.61669e-07	7.70088
ZNF468	1.1044	3.7506	5.52881	5.59703e-08	4.62219e-07	7.69916
ZNF516	-1.5459	3.14706	-5.52728	5.64274e-08	4.65718e-07	7.69133
RANGAP1	0.701946	6.97005	5.52711	5.6479e-08	4.65759e-07	7.69044
TMPO	0.957017	6.21692	5.52704	5.64991e-08	4.65759e-07	7.6901
DGUOK	0.661381	5.24177	5.52658	5.66365e-08	4.66615e-07	7.68776
TACC1	-1.59031	5.8277	-5.52596	5.68229e-08	4.67875e-07	7.6846
DNAJC27	-0.800741	1.64581	-5.52553	5.6954e-08	4.68506e-07	7.68238
SMC6	0.772564	4.60599	5.52546	5.69764e-08	4.68506e-07	7.682
TCEAL3	-1.1737	3.87738	-5.52538	5.70004e-08	4.68506e-07	7.68159
PDCD2L	0.963726	2.47116	5.52513	5.70759e-08	4.6885e-07	7.68032
PRIM1	1.17185	2.6192	5.52352	5.75655e-08	4.72593e-07	7.67209
COL11A1	3.69907	2.07184	5.52309	5.76969e-08	4.73393e-07	7.66989
DMXL1	-0.887337	3.93905	-5.5222	5.79717e-08	4.75368e-07	7.66531
LINC01232	1.47518	1.93049	5.52146	5.81995e-08	4.76955e-07	7.66154
FBXL17	-0.798205	3.69944	-5.52045	5.85151e-08	4.7926e-07	7.65633
CPTP	0.880734	4.97363	5.51854	5.91117e-08	4.83862e-07	7.64656
ZNF341	0.829321	2.92295	5.51656	5.97358e-08	4.88684e-07	7.63644
MAGOHB	0.815175	3.55582	5.51317	6.08195e-08	4.97258e-07	7.61912
SNRPA	0.711569	5.85001	5.5129	6.09074e-08	4.97684e-07	7.61773
ACTR5	0.730154	3.28441	5.51126	6.14409e-08	5.01749e-07	7.60933
MGP	-2.59293	5.5403	-5.50963	6.19754e-08	5.05818e-07	7.60099
JUP	1.48571	9.04341	5.50933	6.20745e-08	5.0633e-07	7.59945
C11orf80	1.13257	3.48317	5.50809	6.24819e-08	5.09356e-07	7.59314
ATL1	-1.31451	1.65961	-5.50787	6.25566e-08	5.09666e-07	7.59199
MOB4	-0.592879	4.14872	-5.50668	6.29519e-08	5.12587e-07	7.58593
KANK3	-1.24628	1.16019	-5.50282	6.42536e-08	5.22881e-07	7.56621
YIF1A	0.762988	5.55227	5.501	6.48771e-08	5.27647e-07	7.55691
WDR18	0.874075	4.94931	5.50025	6.51363e-08	5.29335e-07	7.55307
ZNF521	-1.75519	1.24538	-5.50018	6.51607e-08	5.29335e-07	7.55271
SCAPER	-0.943617	2.86049	-5.49977	6.52998e-08	5.30157e-07	7.55066
ZNHIT3	0.608228	4.37076	5.4975	6.60916e-08	5.36273e-07	7.53905
THOP1	0.857345	5.03152	5.49668	6.63791e-08	5.38292e-07	7.53487
QPCTL	0.952815	3.51823	5.49619	6.65493e-08	5.39359e-07	7.5324
SEC13	0.742725	6.48813	5.4951	6.69377e-08	5.42191e-07	7.5268
CD69	-2.40983	1.02466	-5.49472	6.70726e-08	5.42968e-07	7.52486
ZNF133	0.778594	3.81307	5.4946	6.7113e-08	5.4298e-07	7.52428
MED25	0.666781	5.52369	5.49418	6.72641e-08	5.43887e-07	7.52212
STAP2	1.55565	5.40881	5.49293	6.77103e-08	5.47178e-07	7.51575
PUS7	0.887088	3.78258	5.49272	6.77845e-08	5.4746e-07	7.51469
PPIAP22	0.733056	4.26709	5.49215	6.79882e-08	5.48787e-07	7.5118
METTL16	-0.649176	4.27184	-5.49138	6.82668e-08	5.50717e-07	7.50786
ILF3	0.666133	7.8729	5.48887	6.91788e-08	5.57473e-07	7.49509
ZNF205	0.905844	3.4561	5.48886	6.91843e-08	5.57473e-07	7.49501
TRPC1	-1.50575	1.12699	-5.48725	6.97745e-08	5.61904e-07	7.48683
PARP12	1.15861	5.13331	5.48654	7.00362e-08	5.63687e-07	7.48322
TACO1	0.739275	4.03879	5.48636	7.0104e-08	5.63907e-07	7.48229
LDLRAD4	-1.64868	2.47208	-5.48581	7.03102e-08	5.65239e-07	7.47946
HIST1H4I	1.62851	2.47603	5.4855	7.0424e-08	5.65827e-07	7.47791
RP11-303E16.2	1.19683	2.09336	5.48108	7.20893e-08	5.78874e-07	7.4554
ARHGEF17	-1.10365	4.37005	-5.48003	7.24894e-08	5.81752e-07	7.45007
GMNN	1.09148	4.52771	5.47969	7.26193e-08	5.82459e-07	7.44835
PRPSAP1	0.541963	4.96883	5.47729	7.35463e-08	5.89555e-07	7.43613
SELP	-2.47054	0.934492	-5.47649	7.38575e-08	5.91709e-07	7.43207
PCGF2	0.967973	5.23361	5.47547	7.42555e-08	5.94556e-07	7.42689
OSBPL5	-0.955897	3.86547	-5.47481	7.45149e-08	5.96291e-07	7.42353
GINM1	-0.626953	4.89636	-5.47465	7.45785e-08	5.96457e-07	7.42271
KIF13A	-1.02728	5.09241	-5.47304	7.52171e-08	6.01219e-07	7.4145
MFAP5	-3.84533	0.835648	-5.46805	7.722e-08	6.16875e-07	7.3892
KCTD20	-0.642621	5.33189	-5.4654	7.83068e-08	6.25199e-07	7.37574
NUDT8	1.44112	2.64458	5.46462	7.86314e-08	6.27431e-07	7.37176
PSMA7	0.656507	7.06573	5.46411	7.88434e-08	6.28763e-07	7.36917
PWAR6	-2.21742	0.15356	-5.46333	7.91663e-08	6.30976e-07	7.36523
CEP83	0.77395	2.81733	5.46013	8.05125e-08	6.4134e-07	7.349
LRP8	1.67945	2.88451	5.45991	8.06061e-08	6.41718e-07	7.34788
SLC22A3	-2.9471	0.0232046	-5.45972	8.06881e-08	6.42005e-07	7.3469
RITA1	0.699484	3.90875	5.4585	8.12059e-08	6.45653e-07	7.34075
SNRPD1	0.754912	5.45737	5.45843	8.12393e-08	6.45653e-07	7.34035
RBM28	0.570203	4.62037	5.4564	8.21089e-08	6.52192e-07	7.3301
CENPW	1.47116	3.29282	5.45486	8.27797e-08	6.57147e-07	7.32227
C4orf3	-0.678946	6.3133	-5.4545	8.29345e-08	6.57915e-07	7.32047
RER1	0.503519	6.3089	5.45442	8.29709e-08	6.57915e-07	7.32005
NFE2L2	-0.889877	6.47232	-5.45384	8.32223e-08	6.59266e-07	7.31713
TMEM161A	0.753912	4.68089	5.45381	8.32359e-08	6.59266e-07	7.31698
CTIF	-0.867662	4.34387	-5.45353	8.33624e-08	6.59893e-07	7.31551
CCNO	1.7753	2.23602	5.45304	8.35742e-08	6.61195e-07	7.31307
C12orf73	0.779771	2.45371	5.45215	8.3968e-08	6.63498e-07	7.30855
GATAD2A	0.501416	5.98005	5.45213	8.39779e-08	6.63498e-07	7.30843
SIK3	-0.754076	4.24541	-5.45206	8.40081e-08	6.63498e-07	7.30809
ACLY	0.74262	6.85663	5.45139	8.43052e-08	6.65467e-07	7.30469
STYXL1	0.808214	4.64592	5.44732	8.61278e-08	6.79469e-07	7.2841
TOMM34	0.977248	5.76262	5.44698	8.62834e-08	6.80312e-07	7.28236
AFMID	0.757755	4.13964	5.44533	8.70357e-08	6.85855e-07	7.27401
KLHL17	1.20184	2.93385	5.44489	8.72357e-08	6.87043e-07	7.2718
INTS8	0.669435	4.90417	5.44473	8.73101e-08	6.87241e-07	7.27097
ATE1	-0.810148	4.07938	-5.44372	8.77746e-08	6.90507e-07	7.26587
ITGA1	-1.45644	4.50825	-5.44279	8.82055e-08	6.93505e-07	7.26115
C14orf28	-0.76844	1.40968	-5.44233	8.84149e-08	6.9476e-07	7.25887
CDC42EP3	-1.39649	4.67123	-5.4417	8.87118e-08	6.967e-07	7.25564
DDX49	0.702266	5.19944	5.44149	8.88078e-08	6.97061e-07	7.2546
PROS1	-1.56434	2.88806	-5.4398	8.96008e-08	7.02814e-07	7.24605
MTMR4	0.886486	5.1172	5.43971	8.96415e-08	7.02814e-07	7.24561
ZDHHC9	0.741015	5.39995	5.43846	9.0232e-08	7.07046e-07	7.23929
PRIM2	0.742029	3.52228	5.43793	9.04849e-08	7.08414e-07	7.2366
NFATC2	-1.52481	2.70542	-5.43788	9.05082e-08	7.08414e-07	7.23635
PALM	-2.20686	2.33118	-5.4372	9.08326e-08	7.10554e-07	7.23291
PUSL1	0.992769	3.80887	5.43545	9.16688e-08	7.16693e-07	7.22409
NT5DC1	-0.702728	4.22452	-5.43526	9.17606e-08	7.17008e-07	7.22312
CTD-2574D22.4	1.08114	0.837632	5.43501	9.18793e-08	7.17534e-07	7.22188
MAPT	-2.27066	0.335194	-5.43371	9.2509e-08	7.22047e-07	7.2153
RP9	0.784113	2.54706	5.43163	9.35252e-08	7.2957e-07	7.20479
MAP6	-1.92829	0.312037	-5.43122	9.37266e-08	7.30732e-07	7.20272
TMSB10	1.20803	9.6468	5.42806	9.52942e-08	7.42539e-07	7.18675
CYP27A1	-1.92183	2.79379	-5.42772	9.54619e-08	7.4343e-07	7.18506
XKR8	0.697966	2.9002	5.42516	9.67516e-08	7.53053e-07	7.17215
TBL2	0.582248	5.02417	5.42455	9.70634e-08	7.55058e-07	7.16905
MVK	1.03187	4.43728	5.42339	9.76515e-08	7.59209e-07	7.16324
STK31	2.06264	0.0837186	5.42315	9.77778e-08	7.59767e-07	7.162
GINS3	1.07386	2.64133	5.42295	9.78787e-08	7.60127e-07	7.161
TMEM150C	-1.4602	1.31528	-5.42173	9.85065e-08	7.64577e-07	7.15485
CAD	0.80038	5.57116	5.42064	9.90719e-08	7.68537e-07	7.14934
PHKG2	0.787464	4.62999	5.41869	1.00087e-07	7.75978e-07	7.13953
RFC3	1.11351	3.35715	5.41816	1.00363e-07	7.7769e-07	7.13688
SIM2	1.97195	2.63888	5.41742	1.00752e-07	7.80271e-07	7.13316
ADM2	2.01871	1.02305	5.41385	1.02652e-07	7.94474e-07	7.11518
KPNA5	-0.896017	2.32134	-5.41376	1.027e-07	7.94474e-07	7.11473
NTRK2	-3.09516	0.454432	-5.41355	1.02817e-07	7.94939e-07	7.11363
RBP7	-1.92966	0.496882	-5.41211	1.03594e-07	8.00499e-07	7.10639
ZBTB33	0.692758	4.32664	5.4115	1.03924e-07	8.02602e-07	7.10333
PRDM11	-1.27549	2.31853	-5.4092	1.05182e-07	8.11868e-07	7.09176
FOXO1	-1.04286	4.07314	-5.40803	1.05823e-07	8.16369e-07	7.0859
PTPN6	0.918209	5.53768	5.40737	1.06194e-07	8.18772e-07	7.08254
LSM7	0.920404	5.23677	5.40636	1.06752e-07	8.22624e-07	7.0775
CNOT3	0.601718	5.54989	5.40061	1.10006e-07	8.47228e-07	7.04861
MSH5	1.39575	0.554093	5.39834	1.11321e-07	8.56885e-07	7.03717
C17orf70	0.652362	5.27062	5.39823	1.11386e-07	8.56908e-07	7.03662
RP11-706O15.1	1.05726	2.16578	5.39758	1.11761e-07	8.59321e-07	7.03338
FYN	-1.40785	3.97142	-5.39704	1.12075e-07	8.61021e-07	7.03068
TMED3	0.864093	6.60187	5.39699	1.12106e-07	8.61021e-07	7.03042
SPRN	1.13919	1.67931	5.39342	1.14217e-07	8.7675e-07	7.01247
PPM1G	0.636666	6.88291	5.39219	1.14952e-07	8.81908e-07	7.0063
COMMD5	0.684241	4.39196	5.39146	1.15385e-07	8.84641e-07	7.00268
PTRH2	0.764636	4.18915	5.39138	1.15435e-07	8.84641e-07	7.00226
CCT5	0.91555	7.38354	5.39087	1.15741e-07	8.86498e-07	6.99972
C8orf4	-2.34239	4.97319	-5.3902	1.16147e-07	8.89119e-07	6.99635
SPRY2	-1.54151	2.92642	-5.38932	1.16684e-07	8.92741e-07	6.99191
RAB27A	-1.04077	3.65763	-5.38848	1.17191e-07	8.9613e-07	6.98774
SLX4IP	0.825995	3.02214	5.388	1.17489e-07	8.97914e-07	6.9853
PTBP2	-0.862999	3.27639	-5.38692	1.18153e-07	9.02491e-07	6.97988
RHPN1	2.03301	4.02823	5.38667	1.18302e-07	9.0314e-07	6.97866
RBFOX2	-0.726355	5.86276	-5.38499	1.19342e-07	9.1058e-07	6.97024
FAM134C	0.573204	6.13702	5.38414	1.19871e-07	9.14112e-07	6.96599
EEPD1	-1.32819	2.29896	-5.38397	1.19979e-07	9.14439e-07	6.96512
SUMO2	0.528461	6.93853	5.38293	1.20629e-07	9.18892e-07	6.95992
C11orf84	0.74121	4.37957	5.38106	1.21813e-07	9.27405e-07	6.95052
KAT6B	-0.930569	3.93843	-5.38	1.22484e-07	9.32e-07	6.94525
TTBK2	-0.74995	2.91889	-5.37989	1.22555e-07	9.3203e-07	6.94469
SHKBP1	0.766407	6.11621	5.3783	1.23575e-07	9.39277e-07	6.93671
ERH	0.584454	6.07737	5.37614	1.2497e-07	9.49363e-07	6.92592
ZNF497	1.20776	0.186444	5.37417	1.26254e-07	9.58595e-07	6.91608
CTD-3252C9.4	-1.54256	3.58665	-5.37358	1.26643e-07	9.61026e-07	6.91312
SYMPK	0.551304	6.38838	5.37038	1.28771e-07	9.7664e-07	6.8971
ZNF526	0.599669	3.31397	5.37015	1.28922e-07	9.77259e-07	6.89597
TES	-1.02666	5.88421	-5.36868	1.29911e-07	9.84216e-07	6.88862
ZNF74	0.939693	3.52045	5.36536	1.32168e-07	1.00077e-06	6.87205
CDH1	2.27313	7.92254	5.36479	1.32564e-07	1.00323e-06	6.86918
NUPL2	0.571993	4.11034	5.36199	1.34506e-07	1.0166e-06	6.85519
SRSF9	0.591394	5.99151	5.36196	1.34523e-07	1.0166e-06	6.85507
RNPEP	0.706256	6.04661	5.36192	1.3455e-07	1.0166e-06	6.85488
NES	-1.64966	4.39748	-5.36062	1.35464e-07	1.02295e-06	6.84837
FBXO6	1.03845	3.7179	5.35951	1.36244e-07	1.02828e-06	6.84284
PYGB	-1.06361	6.64431	-5.3571	1.37957e-07	1.04065e-06	6.83083
UGP2	-0.566058	5.9375	-5.35614	1.38647e-07	1.04529e-06	6.82603
MTFP1	1.14934	2.00475	5.3548	1.39615e-07	1.05202e-06	6.81934
DYNLL1-AS1	0.727048	2.4137	5.35316	1.4081e-07	1.06045e-06	6.81115
CRYBB2P1	0.942716	2.98293	5.35265	1.41177e-07	1.06264e-06	6.80864
EEF2K	-0.735246	4.74736	-5.35199	1.41662e-07	1.06571e-06	6.80534
SLC25A13	0.708883	4.44488	5.35136	1.4213e-07	1.06866e-06	6.80217
C14orf80	1.02	3.76696	5.35017	1.43006e-07	1.07466e-06	6.79626
FOXD2-AS1	1.59444	1.08897	5.34725	1.45188e-07	1.09027e-06	6.7817
CPSF1	0.710564	6.34513	5.34718	1.45239e-07	1.09027e-06	6.78137
MED8	0.635541	4.98645	5.34635	1.45867e-07	1.09439e-06	6.77722
MPDZ	-1.31855	3.18883	-5.34591	1.46198e-07	1.09629e-06	6.77503
RAB3IP	1.29874	4.18113	5.34347	1.48056e-07	1.10962e-06	6.76289
FCHO1	1.78947	3.02085	5.34296	1.48449e-07	1.11197e-06	6.76034
LRRC37A17P	-1.2927	0.450542	-5.34206	1.49137e-07	1.11652e-06	6.7559
USP47	-0.536355	5.60391	-5.34172	1.49402e-07	1.11791e-06	6.75419
F13A1	-2.44087	2.90728	-5.34059	1.5028e-07	1.12388e-06	6.74856
GPC2	2.29007	0.819298	5.338	1.52302e-07	1.13838e-06	6.73571
TLE4	-1.38447	3.44614	-5.33788	1.52397e-07	1.13849e-06	6.73511
NDN	-1.90626	2.82421	-5.33571	1.54119e-07	1.15073e-06	6.72431
HOXB7	1.37638	3.95233	5.33511	1.54599e-07	1.15341e-06	6.72131
SLC16A7	-1.92445	2.14078	-5.33505	1.54642e-07	1.15341e-06	6.72104
TAGLN2	1.12624	9.27452	5.33402	1.55468e-07	1.15894e-06	6.71592
BBC3	1.10233	3.29513	5.3335	1.55891e-07	1.16148e-06	6.71331
MRPL13	0.711241	4.6649	5.33287	1.56397e-07	1.16462e-06	6.7102
GNB5	-0.856938	4.01973	-5.33165	1.57383e-07	1.17134e-06	6.70416
MFI2-AS1	1.55842	0.755398	5.33034	1.58457e-07	1.17859e-06	6.69762
PEAK1	-0.880025	4.16626	-5.33025	1.58527e-07	1.17859e-06	6.69719
PCCA	-0.916311	3.62259	-5.32963	1.59035e-07	1.18174e-06	6.69411
NFE2L3	1.53915	4.27386	5.32873	1.59776e-07	1.18661e-06	6.68965
CHRD	-1.60119	0.680911	-5.32794	1.60435e-07	1.19088e-06	6.68569
CSE1L	0.675597	6.58176	5.32766	1.60662e-07	1.19138e-06	6.68433
SMYD5	0.59368	4.80201	5.32765	1.60675e-07	1.19138e-06	6.68426
VEZF1	-0.636863	4.92142	-5.32734	1.6093e-07	1.19264e-06	6.68273
ZER1	-0.58033	5.37712	-5.32425	1.63513e-07	1.2105e-06	6.66742
RP4-758J18.13	1.132	0.694764	5.32364	1.64034e-07	1.21371e-06	6.66436
CAMSAP3	1.90097	4.37502	5.32313	1.64464e-07	1.21625e-06	6.66185
CD248	-1.85509	4.19852	-5.32265	1.64874e-07	1.21863e-06	6.65946
TRIAP1	0.648526	4.35653	5.3207	1.66537e-07	1.23027e-06	6.64981
BAG3	-0.969409	5.62973	-5.31841	1.68514e-07	1.24422e-06	6.63846
TPRA1	0.59042	5.13324	5.31656	1.70136e-07	1.25553e-06	6.62926
YEATS2	0.722579	5.12303	5.31375	1.72612e-07	1.27254e-06	6.61537
CCT3	0.61651	7.89925	5.31374	1.72623e-07	1.27254e-06	6.6153
SLC2A3	-1.96065	4.1953	-5.31185	1.74307e-07	1.28427e-06	6.60597
MSH2	0.877265	4.72567	5.31096	1.75114e-07	1.28953e-06	6.60153
ODC1	-1.50364	5.47039	-5.31067	1.7537e-07	1.29074e-06	6.60013
MZT1	0.799916	4.07137	5.30942	1.76511e-07	1.29845e-06	6.5939
SDC1	2.01388	9.36522	5.30917	1.76734e-07	1.2994e-06	6.59268
EFNA1	1.44421	5.77507	5.3089	1.76979e-07	1.30052e-06	6.59135
KCNJ8	-1.74142	1.46095	-5.30745	1.78305e-07	1.30957e-06	6.58418
MFSD10	0.908016	6.34641	5.30639	1.79278e-07	1.31602e-06	6.57895
PAK4	0.83172	6.03129	5.30582	1.79805e-07	1.3192e-06	6.57612
EIF1B	-0.62829	4.49101	-5.30287	1.82555e-07	1.33867e-06	6.56154
RP11-359B12.2	-1.1625	-0.0363889	-5.30247	1.82929e-07	1.3405e-06	6.55957
ZSCAN2	0.947243	2.21143	5.3024	1.82997e-07	1.3405e-06	6.55921
GPT2	1.33499	4.6707	5.30222	1.83173e-07	1.34109e-06	6.55829
OR7E38P	1.13538	1.55794	5.30118	1.84156e-07	1.34757e-06	6.55315
HGS	0.622022	6.05224	5.30054	1.84755e-07	1.35125e-06	6.55003
IQCC	0.964964	1.68374	5.29966	1.856e-07	1.35672e-06	6.54564
NMB	1.35271	3.07713	5.29919	1.86041e-07	1.35923e-06	6.54336
SARS2	0.969057	2.63156	5.29875	1.86464e-07	1.36161e-06	6.54117
ELTD1	-1.2754	2.99807	-5.29749	1.87681e-07	1.36908e-06	6.53492
GATC	0.507513	3.95309	5.29748	1.87684e-07	1.36908e-06	6.53491
MRPL47	0.636763	4.79349	5.29649	1.88649e-07	1.3754e-06	6.52998
TM9SF4	0.656106	6.4027	5.29625	1.88874e-07	1.37632e-06	6.52883
TRIB3	1.56667	4.03325	5.29562	1.89485e-07	1.38005e-06	6.52573
RUSC1-AS1	1.21996	1.79618	5.29484	1.90249e-07	1.38489e-06	6.52186
NOSTRIN	-1.26409	1.39538	-5.29039	1.94645e-07	1.41616e-06	6.49991
HAUS5	0.822094	4.25985	5.28876	1.96283e-07	1.42689e-06	6.49186
CNTNAP1	-1.25908	2.33012	-5.28872	1.96326e-07	1.42689e-06	6.49165
TTLL4	0.708737	3.78095	5.28734	1.97714e-07	1.43624e-06	6.48488
GNA14	-2.03188	0.893603	-5.2867	1.98367e-07	1.44023e-06	6.48171
KDELR2	0.637092	7.63083	5.28622	1.98859e-07	1.44277e-06	6.47933
AHCY	0.753083	7.04648	5.28616	1.98924e-07	1.44277e-06	6.47901
MRPS23	0.642772	4.99435	5.28594	1.99149e-07	1.44365e-06	6.47793
EXOSC4	0.984675	4.28903	5.28559	1.99504e-07	1.44547e-06	6.47622
CXCL2	-2.7494	0.873334	-5.28219	2.03011e-07	1.46935e-06	6.45947
KIAA1377	-1.49578	1.02951	-5.28112	2.04129e-07	1.47668e-06	6.4542
ARHGAP8	1.59066	0.147925	5.28086	2.04399e-07	1.47786e-06	6.45293
SNHG11	0.873865	2.94888	5.28055	2.04725e-07	1.47946e-06	6.45139
GPX3	-2.25883	4.90165	-5.27793	2.07494e-07	1.49869e-06	6.43849
SNHG10	1.08772	1.85394	5.2762	2.09339e-07	1.51123e-06	6.42998
ZC3H12C	-1.30625	2.74033	-5.27553	2.10058e-07	1.51513e-06	6.42669
FAM188A	-0.675268	3.49986	-5.2755	2.10097e-07	1.51513e-06	6.42651
KATNB1	0.657523	4.19732	5.27311	2.12682e-07	1.53298e-06	6.41476
PAM	-1.30837	5.46033	-5.27279	2.13029e-07	1.53469e-06	6.41319
TMED9	0.622824	7.22	5.27153	2.14412e-07	1.54386e-06	6.40697
SLBP	0.708377	5.35417	5.26924	2.16938e-07	1.56124e-06	6.39572
NCOA7	-1.34215	4.80211	-5.26769	2.18663e-07	1.57214e-06	6.38812
ZNF692	1.13861	4.52451	5.26767	2.18679e-07	1.57214e-06	6.38804
LINC00680	0.978327	1.75355	5.26664	2.19839e-07	1.57967e-06	6.38296
C9orf142	0.995864	4.67378	5.26504	2.21646e-07	1.59164e-06	6.3751
CCDC134	1.05099	1.15217	5.26496	2.21734e-07	1.59164e-06	6.37472
PSMB4	0.726543	7.54083	5.26332	2.23604e-07	1.60344e-06	6.36665
PDLIM5	-0.94115	5.71801	-5.26332	2.23608e-07	1.60344e-06	6.36663
GLTSCR1L	-0.702246	3.656	-5.26232	2.24745e-07	1.61077e-06	6.36176
DCLRE1B	0.881088	2.927	5.2602	2.27203e-07	1.62755e-06	6.35131
PPP1CB	-0.64541	7.51074	-5.25867	2.28976e-07	1.63941e-06	6.34384
KLHL21	-1.00849	4.97079	-5.25772	2.30093e-07	1.64656e-06	6.33917
TCF19	1.32187	4.57519	5.25745	2.30409e-07	1.64798e-06	6.33785
PSMA4	0.582546	6.64607	5.25617	2.31928e-07	1.65799e-06	6.33154
B3GALT6	0.848839	4.34783	5.25588	2.32267e-07	1.65956e-06	6.33014
NME6	0.615484	3.42718	5.25547	2.32758e-07	1.66222e-06	6.3281
EEF1A1P9	-1.16348	0.634459	-5.25468	2.33692e-07	1.66803e-06	6.32426
THOC3	0.927061	3.20714	5.25039	2.38864e-07	1.70407e-06	6.30323
DYRK3	-1.20774	1.27647	-5.25012	2.39192e-07	1.70554e-06	6.30192
HECTD2	-0.954753	2.67986	-5.24901	2.40554e-07	1.71438e-06	6.29646
RPUSD3	0.765726	4.57572	5.24872	2.40915e-07	1.71607e-06	6.29502
FBXW11	-0.573919	4.62808	-5.24734	2.42611e-07	1.72727e-06	6.28828
PRKD2	0.67952	5.83551	5.24468	2.45925e-07	1.74934e-06	6.27525
RND3	-1.41811	5.34519	-5.24465	2.45962e-07	1.74934e-06	6.27511
ERG	-1.24879	2.211	-5.24296	2.48094e-07	1.7636e-06	6.26682
IGSF8	1.00307	5.61846	5.24213	2.49139e-07	1.77013e-06	6.26278
OTUB1	0.603232	6.38888	5.2414	2.50066e-07	1.77581e-06	6.25921
PTRF	-1.84367	6.75131	-5.2405	2.51223e-07	1.78312e-06	6.25478
CUL3	-0.588669	5.02673	-5.23805	2.54372e-07	1.80455e-06	6.24282
ARRDC1	0.972178	5.41345	5.23698	2.55769e-07	1.81354e-06	6.23756
METTL6	0.599289	2.90552	5.23645	2.56455e-07	1.81748e-06	6.23498
UMPS	0.641406	4.81773	5.2352	2.58092e-07	1.82815e-06	6.22888
KCTD12	-1.55686	4.89953	-5.23494	2.58436e-07	1.82966e-06	6.22759
GAS6	-1.892	5.32939	-5.23465	2.58817e-07	1.83143e-06	6.22618
WLS	-1.60687	5.18018	-5.23449	2.59029e-07	1.832e-06	6.22539
EZH1	-0.705215	4.42631	-5.23159	2.62878e-07	1.85828e-06	6.21123
MOCOS	1.16361	3.81443	5.22653	2.69733e-07	1.90577e-06	6.18651
ADAM8	1.71695	4.97621	5.22384	2.73446e-07	1.93102e-06	6.17338
MAGOH	0.655984	4.67659	5.22357	2.73817e-07	1.93267e-06	6.17208
RP11-295G20.2	1.36091	1.76378	5.22276	2.7494e-07	1.93961e-06	6.16815
NIF3L1	0.540003	3.87475	5.22111	2.77257e-07	1.95496e-06	6.16009
PPP1R13L	1.35413	6.08151	5.21946	2.79588e-07	1.9704e-06	6.15205
CD55	-1.42462	5.69186	-5.21855	2.80882e-07	1.97852e-06	6.14762
COA1	0.539572	4.61256	5.21836	2.8116e-07	1.97948e-06	6.14667
C22orf39	-0.737501	3.80797	-5.21733	2.82634e-07	1.98829e-06	6.14165
ZNF726	1.83375	1.48068	5.21728	2.82697e-07	1.98829e-06	6.14143
TTC28	-1.36153	3.3922	-5.21695	2.83179e-07	1.99012e-06	6.1398
RP11-196G18.22	1.31428	2.63166	5.2169	2.83242e-07	1.99012e-06	6.13958
PFDN2	1.0057	5.63643	5.21327	2.8852e-07	2.02618e-06	6.12186
DSEL	-1.6574	0.538042	-5.21288	2.89083e-07	2.02877e-06	6.11999
ABCB8	0.658109	4.62225	5.21282	2.8918e-07	2.02877e-06	6.11967
DTWD1	-0.644723	3.23399	-5.21146	2.91172e-07	2.04172e-06	6.11307
STIM1	-0.783792	5.2274	-5.21042	2.92719e-07	2.05154e-06	6.10799
IER2	-0.947152	6.45115	-5.20965	2.93863e-07	2.05852e-06	6.10424
QTRTD1	0.614201	4.07731	5.20873	2.95229e-07	2.06705e-06	6.09979
ITPR3	1.26489	5.66699	5.20837	2.95765e-07	2.06976e-06	6.09805
CWF19L2	-0.730386	3.08999	-5.20817	2.96065e-07	2.07082e-06	6.09707
NPTN	-0.721234	5.96535	-5.20804	2.96274e-07	2.07124e-06	6.0964
AC009133.12	0.87117	1.81178	5.20667	2.98338e-07	2.08462e-06	6.08973
MVB12B	-1.10439	3.12055	-5.20629	2.98908e-07	2.08756e-06	6.0879
CYLD	-0.879871	4.67208	-5.20598	2.99373e-07	2.08976e-06	6.08641
PPARGC1B	-1.43058	2.39653	-5.20568	2.99833e-07	2.09192e-06	6.08494
TFR2	1.96741	1.01036	5.20476	3.01234e-07	2.10065e-06	6.08046
PBX1	-1.54571	5.64925	-5.20394	3.02488e-07	2.10834e-06	6.07647
TPM3P9	1.18182	2.34112	5.20083	3.07288e-07	2.14073e-06	6.06136
[truncated: 3,495 more rows]
