# Supplementary material for: The combination treatment of RC48 and STAT3 inhibitor acts as a promising therapeutic strategy for basal bladder cancer
Source: Front Immunol. 2025 Jan 7;15:1432586. doi: 10.3389/fimmu.2024.1432586 (PMC11747467; doi:10.3389/fimmu.2024.1432586)
Supplement: Supplementary file 3 [file Table2.xlsx]

## Sheet: Table S2
Table S2 DEGs of different modules estimated by WGCNA
geneSymbol	moduleColor	GS.Ba.Sq	p.GS.Ba.Sq	MM.turquoise	p.MM.turquoise	MM.black	p.MM.black	MM.yellow	p.MM.yellow	MM.grey	p.MM.grey	MM.blue	p.MM.blue	MM.red	p.MM.red
AGTRAP	black	0.629592	4.18172e-46	0.394141	1.67251e-16	0.523962	6.17971e-30	-0.294504	1.51287e-09	-0.119613	0.0160233	0.354299	2.01499e-13	-0.0755468	0.12906
TAP2	black	0.624241	3.91192e-45	0.378786	2.89166e-15	0.87039	4.4686e-126	-0.322513	2.95349e-11	-0.286845	4.13288e-09	0.379335	2.61838e-15	-0.0382119	0.443139
TYMP	black	0.599897	6.04293e-41	0.301401	5.9634e-10	0.788693	3.61006e-87	-0.34027	1.95402e-12	-0.33697	3.27982e-12	0.552932	8.34464e-34	0.0768094	0.122767
RPS6KA4	black	0.574166	6.84699e-37	0.341327	1.65295e-12	0.577839	1.89939e-37	-0.106303	0.0324556	-0.153421	0.00195924	0.238038	1.26338e-06	-0.134121	0.00687159
MB21D1	black	0.506081	9.99581e-28	0.47848	1.45707e-24	0.566057	1.09747e-35	-0.372223	9.34593e-15	-0.414744	2.87054e-18	0.352802	2.58179e-13	-0.038123	0.444202
NMI	black	0.504461	1.56148e-27	0.322685	2.879e-11	0.805082	1.9136e-93	-0.169847	0.000598002	-0.290687	2.50563e-09	0.29237	2.00766e-09	-0.0889186	0.0738626
CTA-384D8.36	black	0.498849	7.19065e-27	0.326114	1.72685e-11	0.638212	1.03895e-47	-0.326951	1.52286e-11	-0.0103241	0.835906	0.219832	8.00343e-06	-0.0953069	0.0553078
BAK1	black	0.480852	7.99352e-25	0.286454	4.34661e-09	0.593941	5.65288e-40	-0.111258	0.0251526	-0.200784	4.70697e-05	0.0613951	0.217614	-0.158169	0.00140624
PARP12	black	0.480395	8.97816e-25	0.200634	4.76971e-05	0.847043	1.13945e-112	-0.178823	0.00029824	-0.153352	0.00196854	0.25651	1.65849e-07	-0.104131	0.0361877
SCO2	black	0.470129	1.16294e-23	0.30862	2.19196e-10	0.624199	3.98033e-45	-0.264052	6.90793e-08	0.00867713	0.861797	0.197447	6.31493e-05	-0.0770968	0.121369
PARP9	black	0.463593	5.68095e-23	0.288729	3.2367e-09	0.869813	1.0285e-125	-0.187352	0.000149218	-0.473806	4.69248e-24	0.322677	2.88251e-11	-0.0743978	0.135
IFIT3	black	0.455457	3.90324e-22	0.206777	2.74249e-05	0.901356	1.51523e-148	-0.257885	1.41664e-07	-0.393526	1.88041e-16	0.448435	1.97726e-21	0.0830551	0.0950838
DTX3L	black	0.452802	7.24031e-22	0.306197	3.07655e-10	0.816274	4.38799e-98	-0.16095	0.00115303	-0.412108	4.90589e-18	0.225509	4.57429e-06	-0.154504	0.00181795
IFI27	black	0.45138	1.00573e-21	0.201643	4.36049e-05	0.765507	3.46576e-79	-0.238472	1.2067e-06	-0.177668	0.000326803	0.248125	4.2524e-07	-0.0478276	0.337012
GBP1P1	black	0.440693	1.13307e-20	0.255689	1.82136e-07	0.615945	1.15079e-43	-0.196934	6.60413e-05	-0.184579	0.000187541	0.304892	3.68789e-10	-0.0996557	0.0450353
ADAR	black	0.434806	4.14851e-20	0.460708	1.13183e-22	0.575595	4.16477e-37	-0.222709	6.03827e-06	-0.486412	1.92102e-25	0.205982	2.94884e-05	-0.157467	0.00147776
PARP14	black	0.422183	6.16615e-19	0.193644	8.77647e-05	0.838531	2.48894e-108	-0.163537	0.000955846	-0.438953	1.66698e-20	0.267405	4.63928e-08	-0.0859567	0.0840425
TAPBP	black	0.418217	1.40671e-18	0.131225	0.00819001	0.755131	6.58872e-76	-0.0935461	0.0599873	-0.124831	0.0119287	0.293543	1.71902e-09	-0.0254319	0.609836
IFIT2	black	0.411635	5.39912e-18	0.185769	0.000170086	0.791276	4.03814e-88	-0.261155	9.70189e-08	-0.417365	1.67701e-18	0.48341	4.16248e-25	0.150002	0.00247372
ODF3B	black	0.407574	1.21981e-17	0.0348438	0.484388	0.742581	3.73231e-72	-0.168355	0.000669137	-0.0663434	0.182703	0.399152	6.38669e-17	0.0544688	0.274136
HELZ2	black	0.36645	2.56663e-14	0.234296	1.86941e-06	0.752433	4.41232e-75	-0.0837189	0.0924608	-0.343178	1.23154e-12	0.154629	0.00180228	-0.144504	0.00356358
TRIM69	black	0.366084	2.73427e-14	0.132894	0.00740482	0.742822	3.17681e-72	-0.182244	0.000226747	-0.377148	3.88494e-15	0.286146	4.52311e-09	-0.0143296	0.773729
RSAD2	black	0.365401	3.07683e-14	0.20739	2.5927e-05	0.813516	6.52572e-97	-0.223256	5.72104e-06	-0.313306	1.12785e-10	0.425637	2.97944e-19	0.0770848	0.121427
IFI6	black	0.357226	1.23644e-13	0.202988	3.86583e-05	0.784987	7.93653e-86	-0.225458	4.59773e-06	-0.158354	0.00138793	0.368948	1.66199e-14	0.00398105	0.936341
DDX60L	black	0.356326	1.43754e-13	0.035379	0.477698	0.727192	7.68824e-68	-0.0831791	0.0945892	-0.24536	5.75866e-07	0.228919	3.24597e-06	-0.016092	0.746797
USP18	black	0.352667	2.63995e-13	0.392843	2.14074e-16	0.680169	2.60129e-56	-0.175578	0.000385022	-0.351581	3.15729e-13	0.186638	0.000158319	-0.117301	0.0182015
MOV10	black	0.351932	2.97994e-13	0.208361	2.3714e-05	0.579658	1.00045e-37	-0.0775274	0.119297	0.0772119	0.120812	-0.034882	0.483908	-0.243676	6.91474e-07
OAS2	black	0.348337	5.36567e-13	0.106963	0.0313885	0.839632	7.06007e-109	-0.119619	0.0160181	-0.315821	7.85658e-11	0.216886	1.06382e-05	-0.0421607	0.397429
PSME2	black	0.344149	1.05446e-12	0.170703	0.000560449	0.712479	5.52772e-64	-0.16197	0.0010712	0.0981406	0.0484153	0.138719	0.00516469	-0.0625582	0.209008
KLHDC7B	black	0.340401	1.91387e-12	0.189119	0.000128772	0.677037	1.2787e-55	0.0339446	0.495741	-0.218898	8.76264e-06	0.285656	4.81737e-09	-0.0375203	0.451442
OAS3	black	0.337013	3.25806e-12	0.256291	1.70045e-07	0.760479	1.41106e-77	-0.0181457	0.715801	-0.394444	1.5786e-16	0.0756143	0.128717	-0.170457	0.000571007
LAMP3	black	0.329988	9.61783e-12	0.207358	2.6005e-05	0.7427	3.44651e-72	-0.0766359	0.123617	-0.341918	1.50492e-12	0.322628	2.90337e-11	0.00750024	0.88039
HLA-C	black	0.325104	2.00895e-11	0.241937	8.3405e-07	0.723206	9.02026e-67	-0.21949	8.27367e-06	-0.14199	0.00419406	0.353602	2.262e-13	0.047575	0.339572
IRF7	black	0.304718	3.7777e-10	0.0970705	0.0509286	0.684317	3.06217e-57	-0.128288	0.00975334	-0.0286639	0.565166	0.226281	4.23412e-06	0.00058062	0.990706
CMPK2	black	0.303784	4.29845e-10	0.25254	2.60096e-07	0.808827	5.80004e-95	-0.124287	0.0123072	-0.266734	5.02596e-08	0.257251	1.52359e-07	-0.000432164	0.993082
FBXO6	black	0.262055	8.73479e-08	0.113239	0.022656	0.606466	4.8569e-42	0.0603021	0.225931	0.0356481	0.474353	0.117603	0.0179029	-0.0405333	0.415915
STAT2	black	0.248563	4.05184e-07	-0.00798805	0.872675	0.70759	9.35447e-63	-0.0984518	0.0477043	-0.206857	2.72255e-05	0.23741	1.34975e-06	-0.0307797	0.536798
ETV7	black	0.237925	1.27854e-06	0.0476536	0.338775	0.725858	1.76138e-67	0.0638892	0.199463	-0.0111723	0.822641	0.0722627	0.146595	-0.117992	0.0175252
ISG15	black	0.235841	1.5913e-06	0.130324	0.00864414	0.742798	3.2275e-72	-0.0352208	0.47967	0.151497	0.0022352	0.161803	0.00108422	-0.0202208	0.684949
RNF213	black	0.234873	1.76049e-06	-0.013879	0.78066	0.688176	4.05198e-58	0.0390986	0.432622	-0.306339	3.01634e-10	0.113014	0.0229281	-0.111284	0.0251177
IL7	black	0.228553	3.36828e-06	-0.100999	0.0422068	0.51167	2.10539e-28	-0.147379	0.00294875	-0.387753	5.57515e-16	0.226644	4.08303e-06	0.0209781	0.673816
TLR3	black	0.212485	1.61555e-05	-0.103716	0.03694	0.598469	1.0373e-40	0.0161596	0.74577	-0.396885	9.89218e-17	0.155864	0.00165371	-0.00565524	0.909667
OGFR	black	0.155823	0.00165844	0.0382652	0.442503	0.529235	1.3011e-30	-0.0702078	0.158458	0.291091	2.37613e-09	0.0774489	0.119672	-0.0546171	0.27283
PARP10	black	0.137272	0.00565533	-0.0917934	0.0649657	0.623267	5.8472e-45	-0.0026074	0.958281	0.0952528	0.055447	0.0955321	0.0547317	-0.0251539	0.613751
OAS1	black	-0.0999243	0.0444571	-0.107574	0.0304283	0.469995	1.20174e-23	0.340116	2.00195e-12	0.114446	0.0212431	-0.218418	9.17908e-06	-0.119862	0.0158037
DHX58	black	0.056499	0.256622	-0.214459	1.34094e-05	0.624458	3.57554e-45	0.137794	0.00547387	0.0865675	0.0818555	0.0116734	0.814826	-0.0226496	0.649495
MX2	black	-0.0163033	0.743588	-0.169527	0.00061267	0.541473	3.14035e-32	0.119954	0.0157227	-0.0132096	0.790988	0.0203752	0.682673	-0.0310536	0.533179
CORO1C	blue	0.652815	1.50642e-50	0.492809	3.60567e-26	0.400629	4.79325e-17	-0.596041	2.58341e-40	-0.626711	1.40101e-45	0.61759	5.93137e-44	0.127711	0.0100899
OSMR	blue	0.651783	2.4197e-50	0.250549	3.25033e-07	0.513898	1.12261e-28	-0.457538	2.39586e-22	-0.636951	1.79707e-47	0.684604	2.63771e-57	0.227304	3.82094e-06
AHNAK2	blue	0.64487	5.51564e-49	0.255378	1.88688e-07	0.373585	7.34309e-15	-0.338844	2.4461e-12	-0.578567	1.47038e-37	0.595142	3.61412e-40	0.0763424	0.125066
F3	blue	0.633031	9.70957e-47	0.344078	1.06642e-12	0.520287	1.80156e-29	-0.276868	1.46371e-08	-0.462453	7.46478e-23	0.482726	4.9588e-25	0.0980779	0.0485597
TUBB6	blue	0.602167	2.54514e-41	0.349449	4.47687e-13	0.376047	4.73404e-15	-0.510526	2.90285e-28	-0.403761	2.59613e-17	0.667994	1.13784e-53	0.261019	9.8571e-08
MIR4435-1HG	blue	0.592086	1.12315e-39	0.324445	2.21654e-11	0.428647	1.56997e-19	-0.438517	1.836e-20	-0.23002	2.90205e-06	0.635295	3.67537e-47	0.271863	2.70898e-08
KATNAL1	blue	0.586419	8.91292e-39	0.394549	1.54756e-16	0.382654	1.43047e-15	-0.604803	9.2458e-42	-0.606759	4.33443e-42	0.658802	9.29462e-52	0.175874	0.000376235
NR3C1	blue	0.584085	2.06677e-38	0.217396	1.01297e-05	0.468694	1.65191e-23	-0.502668	2.55111e-27	-0.651625	2.60194e-50	0.574663	5.76038e-37	0.203313	3.75458e-05
AAED1	blue	0.573338	9.12169e-37	0.327768	1.34638e-11	0.477227	1.99735e-24	-0.564501	1.85212e-35	-0.481292	7.14831e-25	0.731751	4.35432e-69	0.303484	4.48022e-10
GFOD1	blue	0.573305	9.2244e-37	0.300451	6.7897e-10	0.371738	1.01829e-14	-0.296099	1.22246e-09	-0.451677	9.39085e-22	0.49319	3.25978e-26	0.12229	0.0137903
DPYD	blue	0.567441	6.87208e-36	0.17801	0.000318088	0.599976	5.86314e-41	-0.389741	3.8433e-16	-0.627675	9.36041e-46	0.568253	5.21598e-36	0.161328	0.00112199
SGTB	blue	0.564864	1.64001e-35	0.41473	2.87916e-18	0.356859	1.31484e-13	-0.687495	5.80258e-58	-0.602716	2.06285e-41	0.663721	8.98395e-53	0.228947	3.23647e-06
LINC00152	blue	0.55967	9.25136e-35	0.303072	4.74158e-10	0.459913	1.36691e-22	-0.473106	5.58247e-24	-0.214692	1.31163e-05	0.679176	4.31915e-56	0.312642	1.24004e-10
CAV2	blue	0.553925	6.05281e-34	0.240047	1.0209e-06	0.472319	6.78154e-24	-0.250973	3.10012e-07	-0.504881	1.39141e-27	0.517132	4.46806e-29	0.142139	0.004154
FAS	blue	0.550899	1.60472e-33	0.131173	0.00821582	0.578686	1.40961e-37	-0.349886	4.1686e-13	-0.557941	1.63458e-34	0.59949	7.0505e-41	0.221786	6.61236e-06
KLHL5	blue	0.547103	5.37599e-33	0.291802	2.16388e-09	0.434209	4.72554e-20	-0.513255	1.34655e-28	-0.680894	1.79494e-56	0.704097	6.80906e-62	0.292482	1.97823e-09
MAMLD1	blue	0.541643	2.97916e-32	0.256854	1.5944e-07	0.317523	6.13967e-11	-0.532779	4.49415e-31	-0.529348	1.25792e-30	0.685401	1.74084e-57	0.343664	1.13956e-12
CAV1	blue	0.541421	3.19207e-32	0.27965	1.03387e-08	0.419856	1.0016e-18	-0.435213	3.79571e-20	-0.474267	4.18499e-24	0.658726	9.63506e-52	0.306814	2.82267e-10
pk	blue	0.539226	6.2938e-32	0.33689	3.32115e-12	0.299316	7.92263e-10	-0.492884	3.53506e-26	-0.681605	1.24548e-56	0.666751	2.0828e-53	0.263551	7.32822e-08
DCBLD1	blue	0.537727	9.97863e-32	0.282686	7.0441e-09	0.434252	4.68101e-20	-0.299357	7.87834e-10	-0.406031	1.65792e-17	0.410457	6.84658e-18	0.0554856	0.265265
ARSJ	blue	0.537602	1.03685e-31	0.251461	2.93559e-07	0.358484	1.00087e-13	-0.477787	1.73499e-24	-0.626817	1.34017e-45	0.623291	5.7904e-45	0.263155	7.67751e-08
FKBP5	blue	0.535246	2.1287e-31	0.400359	5.05221e-17	0.449163	1.67381e-21	-0.590163	2.27899e-39	-0.511861	1.9957e-28	0.632503	1.21633e-46	0.227671	3.68214e-06
KIAA0922	blue	0.534655	2.548e-31	0.283373	6.45417e-09	0.430421	1.07315e-19	-0.609139	1.71226e-42	-0.533069	4.11779e-31	0.632101	1.44361e-46	0.217988	9.56814e-06
ACTN1	blue	0.534202	2.9225e-31	0.295382	1.34559e-09	0.430834	9.81726e-20	-0.449247	1.64195e-21	-0.606273	5.23646e-42	0.733719	1.23868e-69	0.271558	2.81137e-08
ZNF436-AS1	blue	-0.532434	4.98681e-31	-0.360586	7.0149e-14	-0.513168	1.38032e-28	0.399798	5.6339e-17	0.481339	7.06246e-25	-0.543749	1.54489e-32	-0.180393	0.000263156
TNFRSF18	blue	0.531608	6.39394e-31	0.291992	2.11036e-09	0.462788	6.88982e-23	-0.310399	1.70551e-10	-0.180637	0.00025806	0.457644	2.33684e-22	0.0473175	0.342196
NFIL3	blue	0.531393	6.82105e-31	0.366213	2.67404e-14	0.368596	1.76715e-14	-0.411432	5.62438e-18	-0.57574	3.95922e-37	0.562361	3.7896e-35	0.144445	0.00357728
EVA1A	blue	0.523784	6.51062e-30	0.2898	2.81438e-09	0.337948	2.81488e-12	-0.412649	4.3968e-18	-0.357985	1.08846e-13	0.599094	8.19047e-41	0.186701	0.00015749
MAP7D3	blue	0.520806	1.5503e-29	0.34491	9.33325e-13	0.308978	2.08409e-10	-0.5505	1.82382e-33	-0.408226	1.07097e-17	0.508888	4.58881e-28	0.145138	0.00341891
IP6K2	blue	-0.517855	3.63144e-29	-0.403097	2.95837e-17	-0.378665	2.95584e-15	0.432707	6.5496e-20	0.564917	1.61064e-35	-0.542301	2.42755e-32	-0.134521	0.00670488
PTRF	blue	0.517623	3.88195e-29	0.17637	0.000361928	0.415063	2.68947e-18	-0.487418	1.48011e-25	-0.446783	2.88009e-21	0.855973	1.6221e-117	0.453733	5.83375e-22
ATAT1	blue	-0.515169	7.82556e-29	-0.246999	4.81376e-07	-0.413889	3.41742e-18	0.364177	3.79901e-14	0.548436	3.52226e-33	-0.516832	4.86988e-29	-0.17488	0.000406554
OGFRL1	blue	0.515132	7.90841e-29	0.384169	1.08294e-15	0.439743	1.39947e-20	-0.551603	1.28034e-33	-0.535895	1.74737e-31	0.548985	2.95817e-33	0.154929	0.0017651
SACS	blue	0.515038	8.12246e-29	0.359459	8.4902e-14	0.301874	5.59006e-10	-0.617773	5.50906e-44	-0.620989	1.49025e-44	0.599303	7.56727e-41	0.209236	2.18732e-05
CLEC5A	blue	0.514538	9.3627e-29	0.224722	4.94742e-06	0.547762	4.36385e-33	-0.274421	1.98071e-08	-0.408526	1.0087e-17	0.64154	2.41715e-48	0.161575	0.00110223
RAB27A	blue	0.513683	1.19298e-28	0.195635	7.39319e-05	0.545536	8.81502e-33	-0.446352	3.1764e-21	-0.638211	1.03962e-47	0.65407	8.44731e-51	0.262349	8.43943e-08
NADSYN1	blue	-0.511732	2.06938e-28	-0.514776	8.74983e-29	-0.248979	3.8698e-07	0.568065	5.55922e-36	0.57396	7.35408e-37	-0.54031	4.5043e-32	-0.146461	0.00313364
CXCL10	blue	0.510414	2.99537e-28	0.352292	2.80857e-13	0.757257	1.44677e-76	-0.342429	1.38757e-12	-0.362373	5.17495e-14	0.512772	1.54351e-28	0.11092	0.025601
ITPRIP	blue	0.508521	5.08262e-28	0.174449	0.000420388	0.379661	2.46798e-15	-0.362039	5.47797e-14	-0.533252	3.89611e-31	0.649738	6.1532e-50	0.400556	4.86148e-17
TMCC3	blue	0.50798	5.9074e-28	0.242503	7.84774e-07	0.431839	7.90312e-20	-0.310295	1.73085e-10	-0.625028	2.82307e-45	0.535223	2.14365e-31	0.265261	5.98791e-08
STAT4	blue	0.506569	8.73562e-28	0.123972	0.0125315	0.649052	8.40422e-50	-0.40382	2.566e-17	-0.409655	8.04438e-18	0.639159	6.87217e-48	0.275849	1.66071e-08
TLR1	blue	0.506131	9.85899e-28	0.151031	0.0023072	0.554006	5.89635e-34	-0.482894	4.74956e-25	-0.584969	1.5039e-38	0.725809	1.81538e-67	0.290985	2.4095e-09
CCDC88A	blue	0.505717	1.10529e-27	0.299865	7.35282e-10	0.334771	4.61673e-12	-0.558803	1.23136e-34	-0.585536	1.22606e-38	0.459177	1.62753e-22	0.118807	0.0167557
NXPE3	blue	0.504816	1.41628e-27	0.244828	6.10262e-07	0.363582	4.2074e-14	-0.590156	2.28487e-39	-0.576994	2.55459e-37	0.525742	3.66383e-30	0.128833	0.00944465
CCL4	blue	0.5016	3.41324e-27	0.285775	4.74459e-09	0.669215	6.26407e-54	-0.452654	7.49298e-22	-0.367769	2.04119e-14	0.659582	6.43559e-52	0.247079	4.77135e-07
CACNB3	blue	-0.498761	7.3628e-27	-0.245924	5.41522e-07	-0.352892	2.54388e-13	0.535953	1.71666e-31	0.48078	8.14149e-25	-0.424412	3.85973e-19	-0.112665	0.0233557
GNL3	blue	-0.498542	7.81125e-27	-0.153465	0.00195334	-0.406485	1.51509e-17	0.445035	4.27979e-21	0.324635	2.15447e-11	-0.502926	2.37782e-27	-0.112677	0.023342
CREB5	blue	0.497743	9.68369e-27	0.178149	0.000314623	0.317093	6.53602e-11	-0.565211	1.4593e-35	-0.514533	9.37625e-29	0.704653	4.97197e-62	0.427037	2.21335e-19
CSF1	blue	0.497486	1.03758e-26	0.137583	0.00554647	0.593941	5.65118e-40	-0.518655	2.8857e-29	-0.4183	1.38279e-18	0.705112	3.83542e-62	0.303013	4.78065e-10
CYLD	blue	0.495033	1.99865e-26	0.125641	0.0113835	0.529341	1.2603e-30	-0.382911	1.3645e-15	-0.638882	7.75828e-48	0.51771	3.7864e-29	0.163645	0.000948299
FLNA	blue	0.49439	2.37131e-26	0.209717	2.09195e-05	0.371034	1.15273e-14	-0.496565	1.32777e-26	-0.555711	3.38884e-34	0.805238	1.65721e-93	0.358756	9.56044e-14
CLIC4	blue	0.492404	4.01242e-26	0.404979	2.0417e-17	0.26232	8.4675e-08	-0.552049	1.1091e-33	-0.617359	6.51178e-44	0.754835	8.12642e-76	0.332617	6.43544e-12
FAM69A	blue	0.492271	4.15594e-26	0.207466	2.57488e-05	0.322895	2.79069e-11	-0.406794	1.42476e-17	-0.575213	4.75831e-37	0.575317	4.58876e-37	0.209168	2.20114e-05
GLIPR1	blue	0.49144	5.1731e-26	0.156428	0.00158973	0.43116	9.15076e-20	-0.555776	3.3182e-34	-0.57457	5.95065e-37	0.780345	3.4955e-84	0.381565	1.74565e-15
ALOX5AP	blue	0.489501	8.60336e-26	0.165819	0.000808242	0.562753	3.3251e-35	-0.407534	1.22975e-17	-0.427594	1.96584e-19	0.77094	5.67739e-81	0.346158	7.63557e-13
THRB	blue	-0.487147	1.58813e-25	-0.350737	3.62657e-13	-0.389034	4.38841e-16	0.589278	3.15037e-39	0.167566	0.000709823	-0.428895	1.48888e-19	-0.0794331	0.110457
AATBC	blue	-0.486205	2.02708e-25	-0.37385	7.00478e-15	-0.274796	1.89143e-08	0.580182	8.31194e-38	0.398374	7.42371e-17	-0.506923	7.91912e-28	-0.139797	0.00482466
SLC11A1	blue	0.483624	3.93992e-25	0.177565	0.000329477	0.465346	3.72426e-23	-0.316398	7.22847e-11	-0.202865	3.9089e-05	0.668064	1.09933e-53	0.271249	2.91894e-08
TIA1	blue	-0.483431	4.13939e-25	-0.326597	1.60617e-11	-0.344657	9.72047e-13	0.365018	3.2869e-14	0.335727	3.98059e-12	-0.534537	2.64027e-31	-0.243653	6.93209e-07
EMP3	blue	0.481633	6.55422e-25	0.167122	0.000733767	0.446626	2.98502e-21	-0.587581	5.84803e-39	-0.302976	4.80464e-10	0.827513	4.48844e-103	0.440063	1.30344e-20
SOD2	blue	0.479895	1.01906e-24	0.14842	0.0027511	0.53652	1.44398e-31	-0.400612	4.80877e-17	-0.500855	4.17913e-27	0.658225	1.21894e-51	0.289245	3.02594e-09
JAZF1	blue	0.479263	1.19582e-24	0.127067	0.0104775	0.389222	4.23665e-16	-0.543371	1.73864e-32	-0.546899	5.73462e-33	0.801409	5.48776e-92	0.4237	4.48477e-19
CXCL11	blue	0.475412	3.14635e-24	0.323663	2.49007e-11	0.731076	6.68503e-69	-0.296209	1.20464e-09	-0.35584	1.55924e-13	0.47117	9.00292e-24	0.0889564	0.0737393
PLAU	blue	0.475273	3.25709e-24	0.21604	1.15353e-05	0.455681	3.70439e-22	-0.169234	0.000626338	-0.387803	5.5231e-16	0.520364	1.76214e-29	0.127226	0.0103807
EHD2	blue	0.474735	3.72478e-24	0.112218	0.0239144	0.334678	4.68349e-12	-0.337795	2.8833e-12	-0.428608	1.58333e-19	0.634572	5.01794e-47	0.290145	2.69005e-09
ARVCF	blue	-0.474212	4.24194e-24	-0.224277	5.17094e-06	-0.419773	1.01919e-18	0.40908	9.02808e-18	0.526185	3.21467e-30	-0.422066	6.31826e-19	-0.106391	0.0323115
NXN	blue	0.473432	5.14836e-24	0.12671	0.010698	0.365032	3.27912e-14	-0.288077	3.52313e-09	-0.381964	1.62283e-15	0.552387	9.94696e-34	0.163101	0.000986697
ZNF124	blue	-0.472025	7.29304e-24	-0.16381	0.000936947	-0.416516	1.99687e-18	0.289319	2.99696e-09	0.178006	0.000318194	-0.469812	1.25681e-23	-0.10939	0.0277186
PRDM1	blue	0.470729	1.00342e-23	0.153916	0.00189348	0.4649	4.14802e-23	-0.296384	1.17656e-09	-0.568568	4.68562e-36	0.574125	6.9449e-37	0.288301	3.422e-09
TNFAIP6	blue	0.470693	1.01254e-23	0.277058	1.42947e-08	0.347243	6.40708e-13	-0.424637	3.68108e-19	-0.490621	6.4161e-26	0.830412	2.02202e-104	0.44433	5.01682e-21
RAB40C	blue	-0.46978	1.26666e-23	-0.334072	5.14309e-12	-0.344549	9.89029e-13	0.58467	1.67507e-38	0.465144	3.91042e-23	-0.507859	6.10905e-28	-0.221223	6.98748e-06
PARVB	blue	0.469313	1.42025e-23	0.263961	6.98256e-08	0.273259	2.2845e-08	-0.59098	1.68817e-39	-0.28529	5.04985e-09	0.655482	4.39097e-51	0.379009	2.7774e-15
SUSD6	blue	0.467945	1.98329e-23	0.129483	0.00908784	0.395586	1.26931e-16	-0.321021	3.68096e-11	-0.733653	1.29176e-69	0.583856	2.24334e-38	0.242348	7.98012e-07
SLC39A14	blue	0.46705	2.46522e-23	0.301826	5.62628e-10	0.290542	2.55388e-09	-0.56103	5.8978e-35	-0.606876	4.14162e-42	0.686667	8.97016e-58	0.278928	1.13187e-08
EFEMP1	blue	0.465068	3.98293e-23	0.155898	0.00164986	0.321472	3.44432e-11	-0.399174	6.35879e-17	-0.440906	1.08058e-20	0.776628	6.77527e-83	0.343273	1.21287e-12
HS3ST3B1	blue	0.464814	4.23496e-23	0.235211	1.69964e-06	0.371487	1.06428e-14	-0.556555	2.57299e-34	-0.466737	2.65984e-23	0.746534	2.59199e-73	0.373398	7.59128e-15
ATL3	blue	0.463564	5.72041e-23	0.237335	1.3605e-06	0.296791	1.11404e-09	-0.315896	7.77269e-11	-0.492894	3.52594e-26	0.500493	4.61042e-27	0.15663	0.00156738
SETX	blue	0.463237	6.18697e-23	0.270764	3.09583e-08	0.392784	2.16475e-16	-0.378061	3.29618e-15	-0.693874	1.92712e-59	0.459133	1.64453e-22	0.0796702	0.109394
ECM1	blue	0.462689	7.05542e-23	0.237202	1.37967e-06	0.31328	1.13206e-10	-0.363096	4.5727e-14	-0.340676	1.83246e-12	0.645204	4.75221e-49	0.293226	1.79271e-09
MAML3	blue	-0.461905	8.50815e-23	-0.404369	2.3029e-17	-0.428573	1.5952e-19	0.414867	2.79943e-18	0.0643208	0.196438	-0.376804	4.13269e-15	0.0145481	0.770374
DUSP3	blue	0.461292	9.84786e-23	0.221202	7.00184e-06	0.406798	1.42363e-17	-0.292059	2.09179e-09	-0.521214	1.37719e-29	0.551984	1.13266e-33	0.214906	1.28516e-05
MZF1	blue	-0.460978	1.06133e-22	-0.451188	1.05124e-21	-0.282815	6.92891e-09	0.437469	2.31341e-20	0.576989	2.55853e-37	-0.527437	2.21973e-30	-0.185478	0.0001742
CSF1R	blue	0.460798	1.10783e-22	0.121447	0.0144618	0.523774	6.53067e-30	-0.508554	5.03503e-28	-0.435241	3.77218e-20	0.833704	5.57264e-106	0.457398	2.4759e-22
GFPT2	blue	0.459646	1.45613e-22	0.247362	4.62523e-07	0.289164	3.05822e-09	-0.532339	5.13257e-31	-0.434791	4.1619e-20	0.853197	5.63623e-116	0.393515	1.88435e-16
ITGA5	blue	0.456783	2.86108e-22	0.165205	0.000845764	0.332505	6.54682e-12	-0.485628	2.35253e-25	-0.526344	3.0676e-30	0.82321	4.02188e-101	0.494575	2.25803e-26
KIRREL	blue	0.455423	3.93442e-22	0.192625	9.5752e-05	0.246903	4.86474e-07	-0.588432	4.28972e-39	-0.606907	4.09336e-42	0.785214	6.57731e-86	0.471881	7.55712e-24
MPP1	blue	0.454739	4.61516e-22	0.262648	8.14871e-08	0.407079	1.34615e-17	-0.586094	1.00234e-38	-0.3887	4.67167e-16	0.797039	2.7157e-90	0.421509	7.09894e-19
EMP1	blue	0.45212	8.47916e-22	0.187024	0.000153335	0.253657	2.29334e-07	-0.215313	1.23639e-05	-0.569003	4.04096e-36	0.515113	7.95185e-29	0.283256	6.55059e-09
SERPINA1	blue	0.451069	1.08066e-21	0.171669	0.000520687	0.525359	4.10087e-30	-0.336426	3.57044e-12	-0.329718	1.00221e-11	0.611614	6.46376e-43	0.226406	4.18156e-06
TMEM173	blue	0.450741	1.16529e-21	-0.0500721	0.314802	0.546297	6.93672e-33	-0.328239	1.25404e-11	-0.390192	3.53147e-16	0.616554	9.01006e-44	0.345195	8.91543e-13
CCNL2	blue	-0.450379	1.26643e-21	-0.421901	6.54e-19	-0.344803	9.49433e-13	0.408125	1.09275e-17	0.606656	4.51278e-42	-0.539184	6.37524e-32	-0.202993	3.86432e-05
SLC30A4	blue	0.449793	1.44906e-21	0.300389	6.84681e-10	0.313001	1.17807e-10	-0.419287	1.12721e-18	-0.528987	1.40068e-30	0.641221	2.78219e-48	0.24722	4.69828e-07
STX2	blue	0.449097	1.69939e-21	0.291207	2.34013e-09	0.263286	7.56066e-08	-0.648079	1.30514e-49	-0.487706	1.37333e-25	0.732694	2.38693e-69	0.358819	9.45901e-14
SRGN	blue	0.449069	1.71043e-21	0.132496	0.00758587	0.509816	3.54172e-28	-0.473874	4.61363e-24	-0.428929	1.47817e-19	0.775667	1.44496e-82	0.460192	1.27939e-22
SAMHD1	blue	0.446754	2.89916e-21	0.341671	1.56523e-12	0.720848	3.7959e-66	-0.417868	1.51189e-18	-0.452396	7.95344e-22	0.597969	1.25228e-40	0.183523	0.000204418
FCGR1A	blue	0.44661	2.99584e-21	0.201852	4.27963e-05	0.561352	5.30043e-35	-0.479784	1.04829e-24	-0.313914	1.03369e-10	0.763664	1.36253e-78	0.334685	4.67842e-12
COPZ2	blue	0.446554	3.03407e-21	0.108403	0.0291651	0.330871	8.40689e-12	-0.416694	1.92536e-18	-0.33858	2.54946e-12	0.748111	8.82309e-74	0.334059	5.15369e-12
SPECC1	blue	0.446402	3.14048e-21	0.233683	1.99201e-06	0.435675	3.43053e-20	-0.287229	3.93263e-09	-0.342173	1.44535e-12	0.503273	2.16237e-27	0.122563	0.0135787
ADAMTSL4	blue	0.446371	3.16297e-21	0.232832	2.17535e-06	0.379667	2.46561e-15	-0.209945	2.04819e-05	-0.36188	5.62836e-14	0.48787	1.31606e-25	0.165877	0.000804783
VSIG4	blue	0.444582	4.73983e-21	0.190184	0.00011776	0.504153	1.69935e-27	-0.532733	4.55708e-31	-0.414364	3.10261e-18	0.8202	8.68014e-100	0.419651	1.04535e-18
NRP2	blue	0.443085	6.63752e-21	0.183499	0.000204817	0.291525	2.24429e-09	-0.487353	1.50533e-25	-0.555437	3.70558e-34	0.865403	5.278e-123	0.519887	2.0228e-29
NT5E	blue	0.442971	6.81011e-21	0.166413	0.000773465	0.443972	5.43894e-21	-0.384782	9.67194e-16	-0.444444	4.8904e-21	0.541444	3.16878e-32	0.23545	1.65772e-06
ARPC1B	blue	0.442701	7.23463e-21	0.250244	3.36257e-07	0.500025	5.23319e-27	-0.2737	2.1641e-08	-0.112401	0.0236842	0.474201	4.25431e-24	0.182714	0.000218284
ZYX	blue	0.441793	8.86524e-21	0.104903	0.0348206	0.435171	3.83012e-20	-0.351075	3.43099e-13	-0.304417	3.93861e-10	0.620609	1.74085e-44	0.328284	1.24549e-11
DNAJB4	blue	0.441613	9.22762e-21	0.127731	0.0100783	0.268276	4.17949e-08	-0.432768	6.46321e-20	-0.645654	3.8857e-49	0.509581	3.78174e-28	0.178532	0.000305209
CD209	blue	0.441539	9.3813e-21	0.174856	0.000407314	0.478669	1.38937e-24	-0.567209	7.43371e-36	-0.448924	1.76806e-21	0.797484	1.83364e-90	0.455169	4.17454e-22
G0S2	blue	0.441384	9.71289e-21	0.173178	0.000463759	0.437654	2.22117e-20	-0.334146	5.08482e-12	-0.267362	4.6629e-08	0.559266	1.05717e-34	0.299005	8.26385e-10
MMP9	blue	0.439526	1.46841e-20	0.230201	2.84917e-06	0.391302	2.86542e-16	-0.429778	1.23208e-19	-0.308631	2.18858e-10	0.692714	3.60308e-59	0.310839	1.60236e-10
RRAS	blue	0.438282	1.93379e-20	-0.0181593	0.715598	0.477064	2.08091e-24	-0.27696	1.44692e-08	-0.214345	1.35545e-05	0.558378	1.41608e-34	0.231324	2.5401e-06
DYRK3	blue	0.437766	2.16702e-20	0.199339	5.349e-05	0.274152	2.04738e-08	-0.529718	1.12632e-30	-0.547067	5.43792e-33	0.562436	3.69551e-35	0.292637	1.93815e-09
L1CAM	blue	0.436277	3.00668e-20	0.247937	4.34175e-07	0.37798	3.34476e-15	-0.392922	2.10873e-16	-0.377264	3.80501e-15	0.560986	5.98508e-35	0.181565	0.000239519
SPP1	blue	0.435953	3.22763e-20	0.217216	1.0306e-05	0.296814	1.11058e-09	-0.25985	1.12909e-07	-0.294553	1.503e-09	0.46301	6.53271e-23	0.0807489	0.10466
PRKCDBP	blue	0.435718	3.39828e-20	0.0926867	0.0623876	0.346578	7.13506e-13	-0.442686	7.25952e-21	-0.245392	5.73875e-07	0.780902	2.23034e-84	0.454555	4.81805e-22
C5AR1	blue	0.435665	3.43829e-20	0.180276	0.000265628	0.430464	1.06316e-19	-0.432548	6.77956e-20	-0.40949	8.31527e-18	0.818031	7.67329e-99	0.474258	4.19453e-24
IGFBP6	blue	0.435161	3.8385e-20	0.0991517	0.0461369	0.348634	5.11268e-13	-0.337859	2.85466e-12	-0.220338	7.61873e-06	0.458806	1.7766e-22	0.18851	0.000135506
SGMS2	blue	0.434245	4.68834e-20	0.240758	9.46365e-07	0.395416	1.31129e-16	-0.159083	0.00131785	-0.605106	8.22619e-42	0.533446	3.67504e-31	0.175605	0.000384215
LINC01355	blue	-0.433499	5.51454e-20	-0.412798	4.2665e-18	-0.340716	1.82099e-12	0.361551	5.95348e-14	0.420912	8.04069e-19	-0.434562	4.37519e-20	-0.164948	0.000861893
EIF5A2	blue	0.433264	5.80348e-20	0.268053	4.29281e-08	0.310899	1.58897e-10	-0.460953	1.06781e-22	-0.443699	5.78277e-21	0.571929	1.48305e-36	0.216589	1.09456e-05
SGCB	blue	0.43323	5.84621e-20	0.245188	5.86789e-07	0.248811	3.94247e-07	-0.591878	1.21311e-39	-0.559093	1.11915e-34	0.617378	6.46366e-44	0.286235	4.47151e-09
TNFAIP8L3	blue	0.433114	5.99636e-20	0.18648	0.000160394	0.318382	5.41856e-11	-0.480801	8.09835e-25	-0.498739	7.40636e-27	0.772929	1.22461e-81	0.377014	3.9799e-15
TGFB2	blue	0.433061	6.06562e-20	0.187343	0.000149328	0.304854	3.70759e-10	-0.473996	4.4766e-24	-0.513575	1.23023e-28	0.587672	5.65714e-39	0.302237	5.31855e-10
PAM	blue	0.432598	6.70637e-20	0.149585	0.0025442	0.327947	1.31055e-11	-0.486848	1.71587e-25	-0.566269	1.02153e-35	0.605483	7.11116e-42	0.260678	1.02565e-07
AXL	blue	0.431703	8.13942e-20	0.0674349	0.175594	0.432385	7.02193e-20	-0.499349	6.28339e-27	-0.474401	4.04736e-24	0.825841	2.61095e-102	0.452733	7.35715e-22
BIN1	blue	0.43149	8.52318e-20	0.180533	0.000260227	0.401436	4.09551e-17	-0.522475	9.54401e-30	-0.355998	1.5186e-13	0.739951	2.14134e-71	0.362097	5.42388e-14
JAK2	blue	0.429464	1.31807e-19	0.149169	0.00261646	0.528698	1.52636e-30	-0.358558	9.88479e-14	-0.531583	6.44219e-31	0.420566	8.64185e-19	0.134118	0.00687285
INHBA	blue	0.42879	1.52288e-19	0.220262	7.67519e-06	0.320935	3.72786e-11	-0.275683	1.69521e-08	-0.488621	1.08235e-25	0.721106	3.24525e-66	0.313654	1.07298e-10
ZNF692	blue	-0.428218	1.72076e-19	-0.400496	4.91872e-17	-0.320068	4.23458e-11	0.426802	2.32667e-19	0.711359	1.06223e-63	-0.573241	9.43093e-37	-0.2189	8.76085e-06
C1R	blue	0.428089	1.76871e-19	0.108499	0.0290216	0.500158	5.04866e-27	-0.457884	2.20862e-22	-0.415288	2.56872e-18	0.854988	5.75847e-117	0.390141	3.56536e-16
TGFBR1	blue	0.427603	1.96195e-19	0.228189	3.49467e-06	0.294554	1.50274e-09	-0.37924	2.66388e-15	-0.524078	5.97353e-30	0.548404	3.55818e-33	0.196424	6.9037e-05
WWTR1	blue	0.426798	2.32887e-19	0.115784	0.0197666	0.254762	2.02376e-07	-0.46739	2.26995e-23	-0.640769	3.39367e-48	0.695304	8.87662e-60	0.421167	7.6251e-19
PALLD	blue	0.426398	2.53567e-19	0.100255	0.0437534	0.288597	3.29255e-09	-0.388441	4.9034e-16	-0.641757	2.19623e-48	0.830129	2.74527e-104	0.402512	3.31811e-17
MACF1	blue	0.425964	2.77978e-19	0.24268	7.69956e-07	0.279535	1.04888e-08	-0.370349	1.30027e-14	-0.674622	4.30573e-55	0.516045	6.09696e-29	0.208758	2.28605e-05
MCL1	blue	0.425683	2.95078e-19	0.281169	8.53807e-09	0.443493	6.05671e-21	-0.243268	7.22649e-07	-0.523885	6.32056e-30	0.438291	1.92991e-20	0.144671	0.00352504
SAMSN1	blue	0.425204	3.26535e-19	0.166412	0.00077351	0.536986	1.25198e-31	-0.466464	2.84221e-23	-0.490252	7.06674e-26	0.772007	2.49836e-81	0.425087	3.347e-19
CLMP	blue	0.425088	3.34617e-19	0.226809	4.01589e-06	0.305196	3.53566e-10	-0.467696	2.10693e-23	-0.424958	3.43995e-19	0.784111	1.63309e-85	0.408685	9.77087e-18
PODNL1	blue	0.424012	4.19901e-19	0.121293	0.014588	0.322758	2.84816e-11	-0.303163	4.68265e-10	-0.260168	1.08827e-07	0.708109	6.94441e-63	0.291049	2.38936e-09
P2RY6	blue	0.42362	4.56104e-19	0.278924	1.13254e-08	0.457793	2.25602e-22	-0.234892	1.75697e-06	-0.250972	3.10054e-07	0.61537	1.44937e-43	0.219108	8.58642e-06
KIAA0895L	blue	-0.423591	4.5886e-19	-0.355124	1.75698e-13	-0.338849	2.4439e-12	0.328432	1.21787e-11	0.49412	2.54768e-26	-0.506061	1.00506e-27	-0.207382	2.59468e-05
AGPAT4	blue	0.421355	7.33077e-19	0.0909831	0.0673793	0.299217	8.02914e-10	-0.424293	3.95834e-19	-0.337436	3.05e-12	0.452625	7.54343e-22	0.19765	6.20424e-05
C1S	blue	0.420743	8.32938e-19	0.0671796	0.177238	0.420457	8.83996e-19	-0.385632	8.2662e-16	-0.443515	6.02685e-21	0.851497	4.77713e-115	0.420933	8.00531e-19
ZNF121	blue	-0.42052	8.72431e-19	-0.284642	5.48734e-09	-0.304248	4.03167e-10	0.454322	5.08686e-22	0.396142	1.14092e-16	-0.618012	5.001e-44	-0.226086	4.31787e-06
NLRP3	blue	0.418064	1.45169e-18	0.141533	0.00431892	0.545649	8.50757e-33	-0.486244	2.00645e-25	-0.468289	1.82342e-23	0.790324	9.08378e-88	0.453339	6.39199e-22
AP1G2	blue	-0.417098	1.77163e-18	-0.353179	2.42598e-13	-0.19704	6.54363e-05	0.590423	2.07176e-39	0.385595	8.32338e-16	-0.583315	2.72367e-38	-0.283195	6.60215e-09
STOM	blue	0.414316	3.13293e-18	0.0643995	0.195889	0.369082	1.62328e-14	-0.370855	1.18967e-14	-0.514133	1.05031e-28	0.666109	2.84272e-53	0.4294	1.33632e-19
ADCY9	blue	0.41365	3.58794e-18	0.12787	0.00999616	0.325253	1.96453e-11	-0.352864	2.55574e-13	-0.575442	4.39326e-37	0.59951	6.99702e-41	0.26177	9.03051e-08
PDLIM7	blue	0.412921	4.16058e-18	0.0465124	0.350481	0.354132	2.07188e-13	-0.405784	1.74123e-17	-0.265061	6.1319e-08	0.717781	2.40581e-65	0.388961	4.44882e-16
PTGS1	blue	0.411974	5.04137e-18	0.0505644	0.310061	0.375284	5.42603e-15	-0.389524	4.00356e-16	-0.501545	3.46445e-27	0.792759	1.13183e-88	0.389645	3.9137e-16
TRPS1	blue	0.411672	5.3591e-18	0.149233	0.00260514	0.251507	2.92045e-07	-0.505692	1.11286e-27	-0.541774	2.85987e-32	0.690875	9.66114e-59	0.35638	1.42463e-13
PCGF3	blue	-0.411337	5.73358e-18	-0.307621	2.52153e-10	-0.322437	2.98687e-11	0.428223	1.71902e-19	0.401595	3.97025e-17	-0.56007	8.10684e-35	-0.182582	0.000220645
HEG1	blue	0.410564	6.7006e-18	0.0928628	0.0618893	0.309599	1.9097e-10	-0.430579	1.03724e-19	-0.539051	6.64338e-32	0.799561	2.89225e-91	0.531524	6.55845e-31
GLIPR2	blue	0.410448	6.85964e-18	0.242847	7.5621e-07	0.446038	3.41083e-21	-0.503797	1.87374e-27	-0.319601	4.5342e-11	0.819874	1.20719e-99	0.428631	1.57548e-19
SLC9B2	blue	0.409136	8.92767e-18	0.237487	1.33887e-06	0.209264	2.18163e-05	-0.523579	6.91285e-30	-0.463646	5.60818e-23	0.577379	2.23183e-37	0.29484	1.44659e-09
MBNL1	blue	0.407034	1.35828e-17	0.17613	0.000368777	0.333587	5.54304e-12	-0.366635	2.48559e-14	-0.703677	8.62827e-62	0.471095	9.17084e-24	0.188056	0.000140735
STX11	blue	0.406999	1.36779e-17	0.210775	1.89609e-05	0.59569	2.94523e-40	-0.334422	4.87261e-12	-0.507216	7.30275e-28	0.536218	1.58336e-31	0.218495	9.11117e-06
RBP1	blue	0.406545	1.4972e-17	0.186924	0.000154608	0.224469	5.07358e-06	-0.352442	2.73989e-13	-0.294078	1.60108e-09	0.525081	4.45059e-30	0.246908	4.86201e-07
P2RX7	blue	0.405878	1.70891e-17	0.177665	0.000326884	0.489976	7.59727e-26	-0.429682	1.25774e-19	-0.453051	6.83365e-22	0.727017	8.5717e-68	0.312528	1.26032e-10
ACP2	blue	0.405538	1.82802e-17	0.243728	6.87586e-07	0.569251	3.71235e-36	-0.325691	1.83998e-11	-0.117005	0.0184983	0.454147	5.29828e-22	0.127639	0.0101326
TNFRSF12A	blue	0.405457	1.85761e-17	0.190341	0.000116207	0.387802	5.52407e-16	-0.129111	0.00929055	-0.220803	7.28066e-06	0.464816	4.23226e-23	0.182091	0.000229584
TMEM106A	blue	0.404315	2.32761e-17	0.036776	0.460475	0.490613	6.42941e-26	-0.489065	9.64102e-26	-0.335266	4.27551e-12	0.684596	2.64791e-57	0.362802	4.80917e-14
DNAJB5	blue	0.40409	2.43339e-17	0.190137	0.000118224	0.268662	3.98989e-08	-0.546029	7.54707e-33	-0.522737	8.84153e-30	0.774141	4.77288e-82	0.409383	8.49657e-18
HTRA3	blue	0.404088	2.43424e-17	0.136736	0.00584745	0.308256	2.30668e-10	-0.356113	1.48979e-13	-0.28089	8.84431e-09	0.812282	2.15167e-96	0.389363	4.126e-16
SLC12A8	blue	0.403587	2.68642e-17	0.372302	9.21674e-15	0.211431	1.78344e-05	-0.303139	4.69841e-10	-0.268811	3.91944e-08	0.460701	1.1337e-22	0.049281	0.322518
BAG2	blue	0.402749	3.16724e-17	0.285483	4.92578e-09	0.20169	4.34195e-05	-0.52773	2.03549e-30	-0.407853	1.15378e-17	0.705186	3.67853e-62	0.302919	4.84267e-10
C3orf62	blue	-0.402582	3.27245e-17	-0.375262	5.44728e-15	-0.14326	0.00386401	0.369825	1.42539e-14	0.528356	1.68986e-30	-0.34764	6.00781e-13	-0.0539629	0.278624
PLEK	blue	0.402557	3.28881e-17	0.172735	0.000479838	0.513709	1.18454e-28	-0.498228	8.49869e-27	-0.455163	4.18118e-22	0.780544	2.97834e-84	0.440989	1.06057e-20
AOAH	blue	0.402277	3.47437e-17	0.108687	0.0287415	0.537044	1.2301e-31	-0.50819	5.57153e-28	-0.401392	4.13082e-17	0.776648	6.6736e-83	0.439127	1.60393e-20
PRR16	blue	0.402016	3.65604e-17	0.189691	0.000122737	0.255033	1.96235e-07	-0.432159	7.3749e-20	-0.451136	1.06394e-21	0.761079	9.10788e-78	0.520201	1.84703e-29
PIP4K2A	blue	0.400253	5.15749e-17	0.241408	8.82726e-07	0.395067	1.40164e-16	-0.569731	3.15158e-36	-0.529952	1.05021e-30	0.748879	5.20337e-74	0.379148	2.7087e-15
MAF	blue	0.399933	5.48784e-17	0.00973246	0.845188	0.343535	1.16334e-12	-0.446652	2.9673e-21	-0.500644	4.42491e-27	0.617922	5.18688e-44	0.293382	1.75611e-09
MN1	blue	0.398528	7.20624e-17	0.134874	0.00656137	0.278912	1.13412e-08	-0.380937	1.9573e-15	-0.506441	9.05015e-28	0.722013	1.86922e-66	0.334143	5.08696e-12
HDAC9	blue	0.398321	7.50094e-17	0.245588	5.61713e-07	0.317685	5.99673e-11	-0.445178	4.14393e-21	-0.504585	1.50936e-27	0.571205	1.90257e-36	0.311889	1.38044e-10
NTN1	blue	0.398126	7.78885e-17	0.162136	0.00105835	0.255286	1.90692e-07	-0.281128	8.58158e-09	-0.43148	8.53977e-20	0.633657	7.43015e-47	0.254717	2.03402e-07
SNAI1	blue	0.397865	8.19054e-17	0.197772	6.13824e-05	0.245963	5.3922e-07	-0.397508	8.77411e-17	-0.302271	5.29384e-10	0.713202	3.62014e-64	0.510191	3.18847e-28
SLC43A3	blue	0.396236	1.12052e-16	0.216303	1.12494e-05	0.367331	2.20264e-14	-0.583416	2.62699e-38	-0.279403	1.06648e-08	0.658424	1.11018e-51	0.363508	4.26134e-14
SOCS3	blue	0.396034	1.16481e-16	0.0754302	0.129653	0.421555	7.0314e-19	-0.290532	2.55723e-09	-0.427098	2.18506e-19	0.609764	1.33999e-42	0.393383	1.93214e-16
TREM2	blue	0.393643	1.83897e-16	0.164416	0.000896277	0.48928	9.11411e-26	-0.349476	4.45732e-13	-0.286002	4.60771e-09	0.717973	2.14437e-65	0.324661	2.14636e-11
ADAMTS12	blue	0.39232	2.3638e-16	0.222019	6.46289e-06	0.246427	5.12495e-07	-0.395299	1.34077e-16	-0.453983	5.50468e-22	0.824918	6.85176e-102	0.44489	4.42185e-21
MRC1	blue	0.391803	2.6066e-16	0.169817	0.000599392	0.418738	1.26314e-18	-0.467083	2.44584e-23	-0.43051	1.05265e-19	0.802594	1.87339e-92	0.476428	2.44014e-24
UBE2E2	blue	0.391762	2.6268e-16	0.266389	5.23722e-08	0.245623	5.59583e-07	-0.51377	1.16408e-28	-0.358997	9.17959e-14	0.565545	1.30424e-35	0.293575	1.71167e-09
SS18L1	blue	-0.391743	2.63643e-16	-0.0457487	0.358456	-0.389443	4.06437e-16	0.38592	7.83747e-16	0.356837	1.31969e-13	-0.533796	3.30569e-31	-0.310255	1.74048e-10
OSTM1	blue	0.39063	3.25181e-16	0.10296	0.0383473	0.401642	3.93342e-17	-0.426344	2.56466e-19	-0.562452	3.67535e-35	0.56342	2.66096e-35	0.324424	2.22341e-11
FHL3	blue	0.390583	3.28094e-16	0.0970432	0.0509943	0.300251	6.97645e-10	-0.470643	1.02501e-23	-0.196601	6.79867e-05	0.608216	2.45734e-42	0.317912	5.80231e-11
TENM3	blue	0.390535	3.31046e-16	0.196805	6.67857e-05	0.233643	2.00042e-06	-0.386986	6.42996e-16	-0.409572	8.17989e-18	0.747249	1.59179e-73	0.303594	4.41275e-10
ANKRD33B	blue	0.390407	3.3916e-16	0.234575	1.81589e-06	0.33643	3.56785e-12	-0.430686	1.01365e-19	-0.444083	5.30429e-21	0.523357	7.37793e-30	0.211285	1.80782e-05
AFAP1	blue	0.390386	3.40462e-16	0.203375	3.73371e-05	0.241466	8.77286e-07	-0.396338	1.09879e-16	-0.546464	6.58016e-33	0.590562	1.96876e-39	0.288699	3.24933e-09
SLA	blue	0.390337	3.43609e-16	0.128907	0.00940357	0.542034	2.63778e-32	-0.444502	4.82665e-21	-0.428114	1.75939e-19	0.796564	4.12548e-90	0.445497	3.85545e-21
ROR2	blue	0.390036	3.6361e-16	0.136573	0.00590718	0.295693	1.29083e-09	-0.486161	2.05027e-25	-0.486162	2.04948e-25	0.814795	1.87516e-97	0.372492	8.91232e-15
LRIG1	blue	0.389867	3.75383e-16	0.150862	0.00233381	0.183087	0.000211794	-0.465489	3.59776e-23	-0.484517	3.13226e-25	0.657868	1.4414e-51	0.309665	1.892e-10
FAM20C	blue	0.388975	4.43675e-16	0.123036	0.0132188	0.293263	1.78385e-09	-0.478888	1.31458e-24	-0.347857	5.80075e-13	0.859474	1.65706e-119	0.495798	1.63014e-26
CERKL	blue	0.388974	4.43769e-16	0.159119	0.00131444	0.406925	1.38815e-17	-0.587986	5.0469e-39	-0.378271	3.17342e-15	0.793643	5.27451e-89	0.502779	2.47526e-27
MMP14	blue	0.388781	4.60125e-16	0.126743	0.0106777	0.353547	2.28268e-13	-0.27584	1.66255e-08	-0.413615	3.61367e-18	0.604479	1.04768e-41	0.26595	5.51803e-08
EPSTI1	blue	0.38829	5.04354e-16	0.231045	2.61365e-06	0.74784	1.06216e-73	-0.264969	6.19853e-08	-0.388905	4.49555e-16	0.574079	7.05523e-37	0.147262	0.00297176
AQP9	blue	0.388167	5.16035e-16	0.24494	6.02852e-07	0.438577	1.81171e-20	-0.222908	5.92112e-06	-0.30779	2.46274e-10	0.631836	1.61596e-46	0.308504	2.22795e-10
ZMYND8	blue	-0.387692	5.63829e-16	-0.254941	1.98313e-07	-0.254025	2.2001e-07	0.489849	7.85461e-26	0.224498	5.05878e-06	-0.498341	8.24559e-27	-0.232232	2.3139e-06
TRIM45	blue	-0.38677	6.69403e-16	-0.116554	0.0189585	-0.372176	9.42436e-15	0.350533	3.7497e-13	0.464698	4.35409e-23	-0.451168	1.05625e-21	-0.2784	1.20928e-08
OLFML2A	blue	0.38607	7.62274e-16	0.221099	7.07276e-06	0.222346	6.25856e-06	-0.225449	4.60146e-06	-0.398706	6.96172e-17	0.543642	1.59761e-32	0.321683	3.33893e-11
CHST3	blue	0.385609	8.30175e-16	0.169927	0.00059443	0.25481	2.01271e-07	-0.432822	6.38857e-20	-0.470173	1.1504e-23	0.573448	8.78086e-37	0.306562	2.9237e-10
RNASE6	blue	0.383085	1.32175e-15	0.103687	0.0369935	0.506531	8.82647e-28	-0.480376	9.02131e-25	-0.359928	7.8428e-14	0.82289	5.58784e-101	0.464461	4.61059e-23
CD97	blue	0.382985	1.34618e-15	0.178294	0.00031103	0.437395	2.3513e-20	-0.281765	7.91779e-09	-0.251776	2.83372e-07	0.545518	8.86531e-33	0.285297	5.04529e-09
SLC22A3	blue	0.382353	1.51146e-15	0.068665	0.167829	0.30758	2.53622e-10	-0.269699	3.52165e-08	-0.460767	1.11607e-22	0.605822	6.236e-42	0.248827	3.93546e-07
KCNIP3	blue	0.380941	1.95587e-15	0.0557617	0.26289	0.196994	6.56977e-05	-0.43124	8.99562e-20	-0.30885	2.12207e-10	0.557442	1.92517e-34	0.276476	1.53666e-08
SERPING1	blue	0.379992	2.32448e-15	-0.0210309	0.673041	0.600695	4.46249e-41	-0.376744	4.17722e-15	-0.348133	5.54637e-13	0.767576	7.3334e-80	0.371855	9.97487e-15
COL6A2	blue	0.379953	2.3408e-15	0.093042	0.0613858	0.264014	6.93921e-08	-0.466645	2.7199e-23	-0.336738	3.40076e-12	0.896236	2.36969e-144	0.544008	1.42462e-32
SELPLG	blue	0.379873	2.37486e-15	0.0797525	0.109027	0.565592	1.28366e-35	-0.454836	4.51268e-22	-0.349837	4.20189e-13	0.818443	5.08273e-99	0.46844	1.75771e-23
HCN3	blue	-0.379794	2.40937e-15	-0.13017	0.00872358	-0.296326	1.1858e-09	0.435923	3.24885e-20	0.409884	7.68333e-18	-0.504415	1.58156e-27	-0.229108	3.18413e-06
PNMA1	blue	0.378821	2.87359e-15	0.372528	8.85617e-15	0.182267	0.000226333	-0.539369	6.02216e-32	-0.429512	1.30457e-19	0.636433	2.24884e-47	0.267239	4.73206e-08
PDLIM4	blue	0.377916	3.38373e-15	0.0816893	0.100667	0.328991	1.11915e-11	-0.402362	3.41715e-17	-0.327781	1.34378e-11	0.570461	2.45507e-36	0.230783	2.68481e-06
CACNB2	blue	-0.37697	4.01155e-15	-0.535553	1.93879e-31	-0.310756	1.62147e-10	0.0270791	0.586874	-0.0689091	0.166319	0.26581	5.61032e-08	0.497046	1.16735e-26
TNFAIP3	blue	0.376167	4.63323e-15	0.227454	3.76383e-06	0.413357	3.80848e-18	-0.278249	1.23234e-08	-0.515337	7.45969e-29	0.521792	1.1642e-29	0.252305	2.67074e-07
MARVELD1	blue	0.375804	4.94423e-15	0.0206413	0.678759	0.273255	2.28549e-08	-0.362127	5.39632e-14	-0.349582	4.38048e-13	0.586836	7.66182e-39	0.27992	9.99445e-09
RRAD	blue	0.375729	5.01058e-15	0.108224	0.0294328	0.339265	2.28941e-12	-0.248595	4.03774e-07	-0.246919	4.85591e-07	0.629625	4.12298e-46	0.31544	8.3008e-11
COL6A1	blue	0.375129	5.57759e-15	0.0907134	0.0681987	0.269388	3.65625e-08	-0.459695	1.43961e-22	-0.37706	3.94703e-15	0.853105	6.32853e-116	0.510475	2.94529e-28
WISP1	blue	0.374335	6.42661e-15	0.163424	0.000963726	0.278471	1.19862e-08	-0.382536	1.46162e-15	-0.472712	6.15483e-24	0.79858	6.93454e-91	0.386271	7.34421e-16
COL16A1	blue	0.373841	7.01627e-15	0.0496264	0.319134	0.332463	6.5896e-12	-0.291176	2.34985e-09	-0.38664	6.85718e-16	0.796953	2.9307e-90	0.36241	5.14167e-14
RAB3IL1	blue	0.37369	7.20719e-15	0.115962	0.0195775	0.309239	2.00913e-10	-0.510209	3.17242e-28	-0.279037	1.11661e-08	0.832712	1.65768e-105	0.453244	6.5358e-22
CFL2	blue	0.372539	8.83901e-15	0.163146	0.000983493	0.239075	1.13202e-06	-0.577768	1.94692e-37	-0.532781	4.49191e-31	0.764961	5.20594e-79	0.448262	2.05663e-21
LILRB5	blue	0.37243	9.01071e-15	0.175205	0.000396379	0.440633	1.14827e-20	-0.522529	9.39403e-30	-0.362836	4.78127e-14	0.765171	4.45058e-79	0.462352	7.64715e-23
EVA1C	blue	0.3724	9.05793e-15	-0.0125105	0.801813	0.288768	3.21997e-09	-0.258258	1.35712e-07	-0.334425	4.87062e-12	0.5233	7.50212e-30	0.259089	1.23313e-07
SMIM3	blue	0.371825	1.00265e-14	0.0841473	0.0907991	0.294205	1.57416e-09	-0.417924	1.49454e-18	-0.467242	2.35316e-23	0.712603	5.1427e-64	0.414385	3.08874e-18
SNX10	blue	0.37085	1.1906e-14	0.404944	2.05577e-17	0.407989	1.12283e-17	-0.402591	3.26663e-17	-0.305914	3.19988e-10	0.442173	8.1437e-21	0.0821273	0.0988489
MRC2	blue	0.370038	1.37319e-14	0.052393	0.292867	0.293377	1.75725e-09	-0.468553	1.70973e-23	-0.356845	1.31805e-13	0.800744	9.99834e-92	0.465937	3.22841e-23
TOX2	blue	0.369789	1.4345e-14	0.0906628	0.0683534	0.27409	2.06289e-08	-0.497832	9.45318e-27	-0.282397	7.30734e-09	0.614349	2.18007e-43	0.447932	2.21755e-21
KDELC1	blue	0.369253	1.57565e-14	0.39242	2.3195e-16	0.196739	6.71756e-05	-0.488438	1.13523e-25	-0.413767	3.50372e-18	0.579343	1.1181e-37	0.216743	1.07845e-05
CXCL2	blue	0.368538	1.78526e-14	0.209267	2.18107e-05	0.351587	3.15414e-13	-0.319662	4.49395e-11	-0.331192	8.00517e-12	0.563092	2.96944e-35	0.353843	2.17356e-13
NFIX	blue	0.368081	1.93316e-14	0.101339	0.0415151	0.362573	5.00074e-14	-0.38829	5.04322e-16	-0.566342	9.96651e-36	0.624625	3.33563e-45	0.238085	1.25706e-06
DOCK10	blue	0.367914	1.9904e-14	0.129311	0.00918112	0.48491	2.83114e-25	-0.537145	1.19249e-31	-0.574661	5.76543e-37	0.763589	1.44057e-78	0.45262	7.55219e-22
SEPT6	blue	0.367605	2.1003e-14	0.197316	6.38759e-05	0.418633	1.29084e-18	-0.428663	1.56475e-19	-0.343031	1.26065e-12	0.670284	3.70624e-54	0.365692	2.92608e-14
DOCK2	blue	0.366892	2.37695e-14	0.123032	0.0132219	0.511141	2.44325e-28	-0.538029	9.09671e-32	-0.500133	5.08277e-27	0.819277	2.20318e-99	0.450378	1.26666e-21
MAP4	blue	0.366072	2.7399e-14	0.226852	3.99851e-06	0.24612	5.30041e-07	-0.310537	1.67246e-10	-0.395678	1.24709e-16	0.501833	3.2034e-27	0.220287	7.6564e-06
S100B	blue	0.365778	2.88305e-14	0.0323814	0.515809	0.450079	1.35694e-21	-0.375817	4.93295e-15	-0.334828	4.57619e-12	0.633814	6.94525e-47	0.360468	7.15676e-14
CST7	blue	0.365764	2.88995e-14	0.0839227	0.0916671	0.553817	6.2691e-34	-0.444037	5.3599e-21	-0.301963	5.52184e-10	0.751896	6.4238e-75	0.42526	3.22678e-19
HCST	blue	0.365457	3.04728e-14	0.0825377	0.0971689	0.572752	1.11671e-36	-0.428337	1.67744e-19	-0.123083	0.0131837	0.693846	1.95671e-59	0.393817	1.77893e-16
TLN1	blue	0.365429	3.06185e-14	0.176415	0.000360627	0.28419	5.81481e-09	-0.538656	7.50061e-32	-0.615407	1.42801e-43	0.711332	1.07917e-63	0.413729	3.53098e-18
RP11-383H13.1	blue	0.365286	3.13831e-14	0.0837191	0.09246	0.253492	2.33657e-07	-0.429792	1.22854e-19	-0.450133	1.34012e-21	0.814658	2.14494e-97	0.446117	3.35031e-21
PLA2G7	blue	0.364926	3.33951e-14	0.295169	1.38446e-09	0.438562	1.81763e-20	-0.391274	2.88028e-16	-0.340273	1.95296e-12	0.625588	2.23709e-45	0.341244	1.67484e-12
PLSCR4	blue	0.364798	3.41375e-14	0.0890904	0.0733045	0.309338	1.98119e-10	-0.383966	1.12428e-15	-0.626302	1.66199e-45	0.684135	3.36634e-57	0.349911	4.1516e-13
LOXL2	blue	0.364187	3.79215e-14	0.176689	0.000352972	0.2132	1.51041e-05	-0.467623	2.14479e-23	-0.382582	1.44953e-15	0.716219	6.1037e-65	0.463925	5.24435e-23
TDO2	blue	0.364134	3.82689e-14	0.230025	2.90082e-06	0.305855	3.22642e-10	-0.262759	8.04327e-08	-0.316926	6.69568e-11	0.559679	9.22292e-35	0.330974	8.27671e-12
FAM46B	blue	0.363468	4.29063e-14	0.151469	0.00223947	0.309391	1.96639e-10	-0.19141	0.000106165	-0.322152	3.11518e-11	0.487061	1.62403e-25	0.179628	0.000279745
RAB32	blue	0.363431	4.31751e-14	0.174716	0.000411745	0.389054	4.37161e-16	-0.509923	3.43687e-28	-0.26574	5.65696e-08	0.515542	7.03784e-29	0.228581	3.35903e-06
GPR34	blue	0.362945	4.69268e-14	0.0734512	0.140051	0.427751	1.90115e-19	-0.516648	5.13263e-29	-0.493304	3.16303e-26	0.792345	1.61545e-88	0.456398	3.13118e-22
CHI3L1	blue	0.362736	4.86365e-14	0.223572	5.54521e-06	0.354312	2.01068e-13	-0.314998	8.84626e-11	-0.31907	4.90048e-11	0.722774	1.17506e-66	0.330448	8.96811e-12
ACAT1	blue	0.362273	5.26364e-14	0.405725	1.7616e-17	0.179309	0.000286946	-0.49984	5.5024e-27	-0.301449	5.92462e-10	0.49493	2.05436e-26	0.202944	3.88138e-05
WIPF1	blue	0.362048	5.46995e-14	0.0717234	0.149641	0.431296	8.88721e-20	-0.563416	2.66398e-35	-0.473038	5.67744e-24	0.875419	2.62785e-129	0.529605	1.1649e-30
GXYLT2	blue	0.361676	5.82765e-14	0.155088	0.00174563	0.201516	4.40985e-05	-0.445561	3.79983e-21	-0.454475	4.90883e-22	0.806495	5.16465e-94	0.396216	1.12482e-16
SRPX	blue	0.360439	7.19203e-14	0.11488	0.020754	0.240708	9.51394e-07	-0.473304	5.31438e-24	-0.450574	1.21105e-21	0.750315	1.92884e-74	0.431208	9.05786e-20
PARVA	blue	0.360324	7.33347e-14	0.0321178	0.519234	0.318346	5.44656e-11	-0.429684	1.25726e-19	-0.515297	7.54503e-29	0.675177	3.26189e-55	0.392447	2.30737e-16
CERK	blue	0.35974	8.09603e-14	0.142731	0.00399857	0.101452	0.0412862	-0.538753	7.28094e-32	-0.383348	1.25952e-15	0.574506	6.08364e-37	0.333931	5.25648e-12
MLXIP	blue	0.3594	8.5747e-14	0.08315	0.0947051	0.215769	1.18381e-05	-0.281886	7.79653e-09	-0.429165	1.40528e-19	0.487604	1.41027e-25	0.179586	0.000280689
FAM129A	blue	0.359284	8.74421e-14	0.109819	0.0271108	0.29503	1.41029e-09	-0.319754	4.43356e-11	-0.602322	2.39875e-41	0.70572	2.71603e-62	0.390027	3.64242e-16
TAGAP	blue	0.359263	8.77594e-14	0.0427146	0.391252	0.609629	1.41317e-42	-0.333478	5.6372e-12	-0.497287	1.09441e-26	0.660463	4.24378e-52	0.348051	5.62056e-13
SEMA3A	blue	0.359211	8.85352e-14	0.194224	8.35024e-05	0.232181	2.32626e-06	-0.335787	3.94325e-12	-0.485616	2.3601e-25	0.591695	1.29756e-39	0.29546	1.33155e-09
PAPPA	blue	0.359026	9.13388e-14	0.123801	0.0126548	0.238202	1.24164e-06	-0.348109	5.56795e-13	-0.479313	1.18098e-24	0.543548	1.6452e-32	0.350309	3.89001e-13
ATXN1	blue	0.358941	9.26552e-14	-0.0314335	0.52818	0.302298	5.27373e-10	-0.33165	7.46378e-12	-0.640571	3.70161e-48	0.525591	3.82954e-30	0.198117	5.95537e-05
SEC23A	blue	0.358908	9.31791e-14	0.273275	2.28005e-08	0.233726	1.98315e-06	-0.386654	6.83949e-16	-0.724043	5.39922e-67	0.52765	2.08409e-30	0.200692	4.7452e-05
TCF7L1	blue	0.358626	9.77211e-14	0.137178	0.00568876	0.211587	1.75756e-05	-0.369388	1.53884e-14	-0.332382	6.67172e-12	0.601944	2.77202e-41	0.323302	2.6275e-11
PDGFC	blue	0.357108	1.26113e-13	0.0896645	0.071464	0.268828	3.91135e-08	-0.443917	5.50583e-21	-0.519427	2.31046e-29	0.764705	6.29804e-79	0.395946	1.1847e-16
FOXP3	blue	0.356461	1.40562e-13	0.107548	0.0304687	0.553307	7.3927e-34	-0.333478	5.63664e-12	-0.337044	3.24235e-12	0.647278	1.87363e-49	0.34337	1.19424e-12
C1orf159	blue	-0.35536	1.68925e-13	-0.107986	0.0297934	-0.280699	9.05984e-09	0.471153	9.04201e-24	0.763629	1.3983e-78	-0.516123	5.96199e-29	-0.23055	2.74947e-06
CALD1	blue	0.355026	1.78562e-13	0.0745381	0.134264	0.240457	9.77261e-07	-0.397705	8.4481e-17	-0.54989	2.21669e-33	0.90189	5.36381e-149	0.564498	1.85433e-35
PIK3R5	blue	0.354723	1.87804e-13	0.0851095	0.0871539	0.51031	3.08433e-28	-0.48903	9.72849e-26	-0.418541	1.31558e-18	0.795191	1.37419e-89	0.464098	5.0317e-23
CCDC80	blue	0.354336	2.00292e-13	0.079262	0.111229	0.23441	1.84734e-06	-0.443244	6.40543e-21	-0.460692	1.136e-22	0.903377	2.88776e-150	0.517194	4.38979e-29
RPLP0P2	blue	0.354168	2.05944e-13	0.108084	0.0296449	0.184718	0.00018541	-0.20114	4.56008e-05	-0.238446	1.21005e-06	0.64803	1.33466e-49	0.260587	1.03651e-07
IL6	blue	0.354043	2.1025e-13	0.172424	0.000491432	0.315336	8.42579e-11	-0.363241	4.46036e-14	-0.339821	2.09738e-12	0.715085	1.19476e-64	0.508402	5.25305e-28
RHOH	blue	0.353256	2.39505e-13	0.083444	0.0935399	0.525226	4.26457e-30	-0.404802	2.11438e-17	-0.399702	5.74005e-17	0.749803	2.75069e-74	0.422347	5.95786e-19
MPEG1	blue	0.352356	2.77896e-13	0.0645914	0.194558	0.495232	1.89571e-26	-0.503405	2.08586e-27	-0.437979	2.06736e-20	0.832409	2.31162e-105	0.517396	4.14299e-29
NELFA	blue	-0.352334	2.78905e-13	-0.0638374	0.199829	-0.336821	3.35717e-12	0.445038	4.27656e-21	0.42366	4.52241e-19	-0.545387	9.24081e-33	-0.22288	5.93747e-06
LITAF	blue	0.352058	2.91899e-13	0.0775411	0.119231	0.438894	1.68905e-20	-0.137997	0.00540457	-0.436368	2.94716e-20	0.471423	8.45886e-24	0.175164	0.000397659
SASH3	blue	0.351428	3.23756e-13	0.0645139	0.195095	0.56714	7.60804e-36	-0.436164	3.08172e-20	-0.355146	1.75033e-13	0.763134	2.01647e-78	0.423115	5.07128e-19
LATS2	blue	0.351065	3.43656e-13	0.0663366	0.182748	0.302583	5.07179e-10	-0.284612	5.5085e-09	-0.655463	4.42905e-51	0.70535	3.35058e-62	0.450731	1.16797e-21
TGFB3	blue	0.35032	3.88301e-13	0.0157204	0.752452	0.24716	4.7291e-07	-0.443164	6.52187e-21	-0.466407	2.88118e-23	0.874111	1.87413e-128	0.542703	2.14184e-32
OXSM	blue	-0.350311	3.88857e-13	-0.0788511	0.1131	-0.299711	7.50839e-10	0.363939	3.95749e-14	0.465966	3.20644e-23	-0.529674	1.14126e-30	-0.236503	1.4848e-06
PTPRC	blue	0.349005	4.81252e-13	0.0912565	0.0665567	0.524464	5.33481e-30	-0.418561	1.31007e-18	-0.539224	6.29874e-32	0.751605	7.86586e-75	0.427779	1.88979e-19
LY96	blue	0.348574	5.16295e-13	0.0588377	0.237424	0.430115	1.14611e-19	-0.471238	8.85311e-24	-0.292691	1.92425e-09	0.814483	2.54508e-97	0.503828	1.85787e-27
PCDH7	blue	0.348538	5.19312e-13	0.0641306	0.197767	0.330591	8.77404e-12	-0.169328	0.000621943	-0.523803	6.47445e-30	0.537422	1.09561e-31	0.17407	0.000432893
CD99L2	blue	0.347968	5.69719e-13	0.0569425	0.252901	0.187424	0.000148325	-0.660591	3.99477e-52	-0.356728	1.34406e-13	0.637319	1.53195e-47	0.367956	1.97578e-14
CYTIP	blue	0.34738	6.26696e-13	0.0668696	0.179249	0.520374	1.7569e-29	-0.386337	7.25361e-16	-0.397635	8.56213e-17	0.757616	1.11786e-76	0.439521	1.4698e-20
CCPG1	blue	0.347175	6.47825e-13	-0.0281749	0.571823	0.345373	8.66354e-13	-0.367635	2.08919e-14	-0.550452	1.85206e-33	0.639574	5.7325e-48	0.37747	3.66679e-15
ARSB	blue	0.347084	6.57407e-13	0.150694	0.00236058	0.286359	4.40019e-09	-0.561971	4.3151e-35	-0.637024	1.74076e-47	0.728868	2.69335e-68	0.453243	6.5367e-22
NCKAP1L	blue	0.346354	7.39696e-13	0.0841347	0.0908476	0.495994	1.54689e-26	-0.495239	1.89223e-26	-0.45072	1.17094e-21	0.834381	2.63718e-106	0.486655	1.8039e-25
STXBP1	blue	0.345986	7.84942e-13	0.240067	1.01872e-06	0.0685622	0.168468	-0.505674	1.11846e-27	-0.428492	1.62306e-19	0.552907	8.41274e-34	0.264088	6.87941e-08
IL10RA	blue	0.345591	8.36557e-13	0.0469443	0.346021	0.518225	3.26587e-29	-0.468359	1.79277e-23	-0.40537	1.88988e-17	0.80475	2.60019e-93	0.476506	2.393e-24
MAP3K3	blue	0.345235	8.85906e-13	0.119116	0.0164717	0.294058	1.60521e-09	-0.476083	2.66033e-24	-0.538092	8.92115e-32	0.657892	1.42511e-51	0.396841	9.97546e-17
MFAP5	blue	0.345092	9.06416e-13	0.11334	0.0225344	0.229454	3.07427e-06	-0.264972	6.19661e-08	-0.344598	9.81202e-13	0.759884	2.17515e-77	0.348487	5.23662e-13
KCTD12	blue	0.344813	9.47934e-13	0.00823002	0.868852	0.339617	2.1657e-12	-0.468837	1.59535e-23	-0.554812	4.54058e-34	0.747862	1.04663e-73	0.461887	8.54504e-23
CYBRD1	blue	0.34353	1.16413e-12	0.0507208	0.308566	0.287759	3.67135e-09	-0.432677	6.59214e-20	-0.502914	2.38547e-27	0.81188	3.1678e-96	0.45921	1.61456e-22
CSGALNACT2	blue	0.343221	1.22308e-12	0.152443	0.00209533	0.287206	3.94409e-09	-0.462154	8.01688e-23	-0.718878	1.24643e-65	0.677997	7.86701e-56	0.36371	4.11623e-14
SPON2	blue	0.342785	1.31121e-12	0.0972225	0.0505652	0.263672	7.22445e-08	-0.326125	1.72419e-11	-0.331062	8.166e-12	0.818366	5.49056e-99	0.49543	1.79829e-26
GULP1	blue	0.342341	1.40708e-12	0.134378	0.00676394	0.158378	0.00138548	-0.340686	1.82972e-12	-0.502569	2.62137e-27	0.627541	9.90079e-46	0.387583	5.75458e-16
IL4I1	blue	0.342121	1.45728e-12	0.149115	0.00262598	0.59183	1.23456e-39	-0.326084	1.73479e-11	-0.200682	4.74943e-05	0.610834	8.79391e-43	0.265246	5.99843e-08
ATXN7L2	blue	-0.341581	1.58774e-12	-0.13037	0.00862054	-0.286478	4.33335e-09	0.212531	1.60864e-05	0.50334	2.12325e-27	-0.506595	8.6717e-28	-0.248609	4.03131e-07
CPVL	blue	0.341413	1.63071e-12	0.189391	0.000125869	0.300258	6.97005e-10	-0.508189	5.57314e-28	-0.375216	5.49232e-15	0.682652	7.26015e-57	0.384377	1.04232e-15
TSPAN4	blue	0.341311	1.65713e-12	0.122293	0.0137879	0.341644	1.5719e-12	-0.515192	7.77562e-29	-0.229083	3.1922e-06	0.804025	5.06511e-93	0.504681	1.4699e-27
PAXBP1	blue	-0.341233	1.67795e-12	-0.0904036	0.0691503	-0.379794	2.40913e-15	0.324429	2.2217e-11	0.253191	2.41731e-07	-0.455716	3.67405e-22	-0.211222	1.81865e-05
SFRP2	blue	0.34115	1.69991e-12	0.118874	0.0166934	0.235443	1.6589e-06	-0.275811	1.66853e-08	-0.376523	4.3465e-15	0.814404	2.74772e-97	0.392888	2.12234e-16
STAB1	blue	0.338623	2.53225e-12	-0.0432038	0.385845	0.398481	7.27218e-17	-0.508457	5.17354e-28	-0.249385	3.6992e-07	0.788827	3.2263e-87	0.586843	7.64376e-39
PDE4B	blue	0.338393	2.62558e-12	0.0657343	0.186762	0.348541	5.1901e-13	-0.50279	2.46773e-27	-0.511599	2.14812e-28	0.839859	5.4443e-109	0.623138	6.16765e-45
FAM43A	blue	0.3383	2.66396e-12	0.10277	0.0387074	0.143796	0.0037318	-0.425299	3.20026e-19	-0.360027	7.71172e-14	0.536133	1.62495e-31	0.444607	4.71344e-21
P3H1	blue	0.337708	2.92289e-12	0.186147	0.000164863	0.178797	0.000298859	-0.53229	5.2081e-31	-0.156104	0.0016262	0.611411	7.00298e-43	0.345948	7.8975e-13
LRP1	blue	0.337329	3.10109e-12	-0.025569	0.607909	0.183012	0.000213086	-0.341533	1.59996e-12	-0.524958	4.6141e-30	0.659163	7.84299e-52	0.334751	4.63087e-12
COL10A1	blue	0.337055	3.23653e-12	0.152014	0.00215773	0.25132	2.98212e-07	-0.169191	0.000628356	-0.360081	7.64153e-14	0.71817	1.90582e-65	0.262874	7.93574e-08
GAS1	blue	0.336963	3.28364e-12	0.144431	0.00358075	0.248816	3.94003e-07	-0.367966	1.97237e-14	-0.404042	2.45647e-17	0.818951	3.05692e-99	0.377823	3.44061e-15
PI15	blue	0.335431	4.16749e-12	0.199787	5.14159e-05	0.194494	8.15811e-05	-0.340976	1.74756e-12	-0.418901	1.22123e-18	0.60236	2.36408e-41	0.31637	7.25752e-11
PLEKHO2	blue	0.334496	4.81702e-12	-0.00548793	0.912329	0.393723	1.81127e-16	-0.524673	5.01728e-30	-0.292188	2.05652e-09	0.824784	7.87671e-102	0.578389	1.56501e-37
COL8A2	blue	0.334437	4.8612e-12	0.0368055	0.460116	0.288283	3.4299e-09	-0.327905	1.31881e-11	-0.426554	2.45299e-19	0.818541	4.60739e-99	0.400309	5.10101e-17
EVI2B	blue	0.33379	5.37251e-12	0.0444827	0.371926	0.523134	7.87415e-30	-0.424177	4.05587e-19	-0.435685	3.42316e-20	0.799203	3.98116e-91	0.480283	9.23639e-25
EMR2	blue	0.332877	6.18277e-12	0.140493	0.00461591	0.289859	2.79269e-09	-0.188266	0.000138293	-0.330687	8.64738e-12	0.507318	7.09855e-28	0.234658	1.80037e-06
MXRA7	blue	0.332253	6.8051e-12	0.0553556	0.266388	0.129382	0.00914225	-0.387126	6.26557e-16	-0.429098	1.42558e-19	0.686489	9.84565e-58	0.403316	2.83358e-17
RGS1	blue	0.332117	6.94817e-12	0.0533474	0.284152	0.467528	2.19469e-23	-0.274337	2.0012e-08	-0.394296	1.62379e-16	0.730155	1.1975e-68	0.432111	7.45131e-20
FLRT2	blue	0.332092	6.97556e-12	0.0302083	0.544389	0.189186	0.000128051	-0.344762	9.55732e-13	-0.501626	3.38905e-27	0.643456	1.03546e-48	0.351642	3.12573e-13
SLC16A2	blue	0.331528	7.60466e-12	0.0823636	0.0978789	0.231691	2.4462e-06	-0.420914	8.03826e-19	-0.500889	4.14113e-27	0.70927	3.56232e-63	0.399798	5.63384e-17
BIRC3	blue	0.331508	7.62805e-12	0.0740754	0.136704	0.555932	3.15369e-34	-0.280833	8.90835e-09	-0.379492	2.54503e-15	0.543452	1.69524e-32	0.255825	1.79344e-07
RASSF8	blue	0.331397	7.75818e-12	0.285877	4.68259e-09	0.243038	7.40818e-07	-0.367479	2.14683e-14	-0.56253	3.58103e-35	0.573569	8.41867e-37	0.27679	1.47791e-08
PCOLCE2	blue	0.330484	8.91825e-12	0.294556	1.50239e-09	0.111091	0.0253726	-0.552589	9.32167e-34	-0.315071	8.75459e-11	0.52178	1.16844e-29	0.237203	1.37956e-06
SLC2A3	blue	0.330452	8.9626e-12	0.0987986	0.0469222	0.20086	4.67522e-05	-0.400622	4.80004e-17	-0.359996	7.75265e-14	0.721562	2.45962e-66	0.506686	8.45545e-28
PGM2L1	blue	0.330317	9.1488e-12	0.195743	7.32414e-05	0.246984	4.82155e-07	-0.316214	7.42252e-11	-0.577466	2.16528e-37	0.585148	1.41021e-38	0.263763	7.14768e-08
SPN	blue	0.330243	9.25291e-12	0.0606088	0.223575	0.575104	4.94121e-37	-0.360727	6.84838e-14	-0.439782	1.38735e-20	0.678357	6.55188e-56	0.376707	4.20567e-15
BACE1	blue	0.330143	9.39388e-12	0.132074	0.00778193	0.162245	0.00105001	-0.444267	5.08916e-21	-0.568119	5.45817e-36	0.570293	2.60058e-36	0.262035	8.75538e-08
EVI2A	blue	0.329259	1.07453e-11	0.0204897	0.680988	0.46434	4.74691e-23	-0.450811	1.14676e-21	-0.407519	1.23327e-17	0.841898	5.13075e-110	0.518143	3.34324e-29
BDKRB2	blue	0.328981	1.12074e-11	0.147172	0.00298957	0.217775	9.76687e-06	-0.258863	1.26575e-07	-0.464742	4.30887e-23	0.526489	2.93835e-30	0.429286	1.36922e-19
TFEB	blue	0.328806	1.15093e-11	-0.0958642	0.0538914	0.339599	2.17212e-12	-0.21485	1.29201e-05	-0.124724	0.0120022	0.415199	2.61595e-18	0.278498	1.19451e-08
CXCR6	blue	0.32827	1.24811e-11	0.14426	0.00362071	0.588606	4.02612e-39	-0.31015	1.76659e-10	-0.286778	4.16881e-09	0.542137	2.55463e-32	0.234185	1.89108e-06
GPR183	blue	0.328248	1.25229e-11	0.0470998	0.344424	0.415062	2.69045e-18	-0.385879	7.89702e-16	-0.472	7.33768e-24	0.811005	7.32941e-96	0.543684	1.57648e-32
FGL2	blue	0.326942	1.52485e-11	-0.0293293	0.556168	0.465657	3.45522e-23	-0.45654	3.02904e-22	-0.473098	5.59325e-24	0.811821	3.3506e-96	0.531354	6.90179e-31
PRICKLE1	blue	0.326778	1.56299e-11	0.0556945	0.263467	0.196436	6.89643e-05	-0.352897	2.54177e-13	-0.412781	4.28091e-18	0.689725	1.78234e-58	0.384219	1.07302e-15
MFGE8	blue	0.326577	1.61091e-11	0.0717028	0.149758	0.208087	2.4321e-05	-0.445097	4.22046e-21	-0.337381	3.07601e-12	0.781683	1.1848e-84	0.512892	1.49215e-28
ADAMTS15	blue	0.326207	1.70294e-11	0.059772	0.230044	0.20726	2.62395e-05	-0.384247	1.06753e-15	-0.430504	1.05397e-19	0.53288	4.35963e-31	0.317758	5.93365e-11
PTPLA	blue	0.325794	1.81177e-11	0.126682	0.0107157	0.223648	5.5037e-06	-0.350769	3.60737e-13	-0.272138	2.61975e-08	0.493088	3.34879e-26	0.174715	0.00041179
SYTL3	blue	0.32558	1.8709e-11	0.0672278	0.176926	0.50348	2.04355e-27	-0.25461	2.05906e-07	-0.320616	3.90712e-11	0.526995	2.53004e-30	0.233194	2.09538e-06
AMOTL2	blue	0.324802	2.10159e-11	0.172907	0.000473534	0.371114	1.13657e-14	-0.160009	0.00123355	-0.480904	7.89014e-25	0.497356	1.07441e-26	0.197442	6.31791e-05
IL6ST	blue	0.324414	2.2268e-11	-0.053486	0.2829	0.358743	9.58002e-14	-0.430838	9.809e-20	-0.703102	1.19226e-61	0.66923	6.21813e-54	0.488654	1.07304e-25
KDELC2	blue	0.324228	2.28929e-11	0.342511	1.36965e-12	0.136386	0.00597629	-0.382785	1.39639e-15	-0.440636	1.14742e-20	0.498949	6.99852e-27	0.213485	1.47036e-05
PRKD1	blue	-0.323613	2.50857e-11	-0.42238	5.91651e-19	-0.278142	1.24878e-08	-0.102857	0.0385411	-0.132488	0.00758949	0.294441	1.52546e-09	0.458101	2.09827e-22
PLA2G4C	blue	0.323207	2.66449e-11	0.00573251	0.908438	0.381458	1.78013e-15	-0.483892	3.67782e-25	-0.321908	3.2297e-11	0.741807	6.25389e-72	0.467812	2.04832e-23
WNT5B	blue	0.322383	3.0108e-11	0.0651145	0.190961	0.238963	1.14549e-06	-0.344053	1.07072e-12	-0.268516	4.06077e-08	0.531041	7.58065e-31	0.222166	6.36987e-06
MMP11	blue	0.322352	3.02454e-11	0.143211	0.00387637	0.282571	7.14736e-09	-0.0855779	0.0854222	-0.210077	2.02318e-05	0.617974	5.07924e-44	0.203519	3.68565e-05
GPRASP1	blue	-0.321573	3.39341e-11	-0.491826	4.67375e-26	-0.250673	3.20578e-07	0.00349679	0.944071	-0.172379	0.000493134	0.321273	3.5471e-11	0.417329	1.68951e-18
RUNX2	blue	0.32129	3.53824e-11	0.156094	0.00162733	0.25428	2.13731e-07	-0.242795	7.60476e-07	-0.393884	1.75649e-16	0.508078	5.74897e-28	0.172093	0.000504067
EVC	blue	0.320944	3.72278e-11	0.0164491	0.741376	0.21044	1.95611e-05	-0.376382	4.45825e-15	-0.533804	3.29763e-31	0.580144	8.42404e-38	0.260045	1.10395e-07
CD3E	blue	0.318528	5.30402e-11	0.0328903	0.509229	0.614606	1.9672e-43	-0.327156	1.47661e-11	-0.321772	3.29536e-11	0.656617	2.58838e-51	0.35417	2.05855e-13
ATP8B4	blue	0.31852	5.31021e-11	0.0192719	0.698995	0.398051	7.90205e-17	-0.471187	8.96652e-24	-0.484671	3.01055e-25	0.766985	1.14491e-79	0.475982	2.72851e-24
CD6	blue	0.317695	5.98817e-11	0.082866	0.0958416	0.528035	1.85934e-30	-0.326915	1.53121e-11	-0.255806	1.7972e-07	0.613383	3.20441e-43	0.321953	3.20842e-11
BTK	blue	0.317102	6.52709e-11	0.0757657	0.127951	0.468065	1.92577e-23	-0.484257	3.34916e-25	-0.37223	9.3354e-15	0.817335	1.53376e-98	0.488504	1.11587e-25
RBMS3	blue	0.316037	7.61497e-11	-0.0681048	0.171332	0.186569	0.000159213	-0.512732	1.56098e-28	-0.534902	2.36345e-31	0.752514	4.16724e-75	0.574241	6.66963e-37
LPIN3	blue	-0.315769	7.91587e-11	-0.384871	9.51478e-16	-0.17479	0.000409411	0.443569	5.95412e-21	0.286127	4.53378e-09	-0.553282	7.45413e-34	-0.337603	2.97136e-12
TRAC	blue	0.31442	9.61384e-11	0.0394889	0.428039	0.584567	1.73789e-38	-0.372351	9.13667e-15	-0.322689	2.87749e-11	0.701434	3.0324e-61	0.383178	1.29927e-15
CD4	blue	0.314282	9.80565e-11	-0.0767921	0.122852	0.494384	2.37504e-26	-0.425681	2.95153e-19	-0.35652	1.39183e-13	0.699078	1.1218e-60	0.47023	1.13428e-23
SAMD4A	blue	0.313348	1.12096e-10	-0.0847793	0.088391	0.279645	1.0346e-08	-0.316839	6.78114e-11	-0.438149	1.99147e-20	0.618375	4.31826e-44	0.424068	4.15043e-19
GSN	blue	0.311583	1.44184e-10	0.0297378	0.550678	0.281715	7.96774e-09	-0.198435	5.79163e-05	-0.322103	3.13817e-11	0.672861	1.03622e-54	0.449383	1.5919e-21
KIAA1755	blue	0.311518	1.45534e-10	0.0899136	0.0706771	0.269466	3.622e-08	-0.378623	2.97814e-15	-0.332372	6.6818e-12	0.859564	1.47154e-119	0.470877	9.67656e-24
AP1S2	blue	0.311328	1.4951e-10	0.235456	1.65668e-06	0.222968	5.88656e-06	-0.678804	5.22052e-56	-0.407271	1.29586e-17	0.692786	3.46735e-59	0.444296	5.05616e-21
RASGEF1B	blue	0.311261	1.50945e-10	0.226994	3.94201e-06	0.341977	1.4909e-12	-0.416355	2.06417e-18	-0.425163	3.29368e-19	0.521637	1.21817e-29	0.241284	8.94562e-07
PALD1	blue	0.310702	1.63378e-10	0.0260979	0.600503	0.190148	0.000118114	-0.531533	6.54087e-31	-0.352878	2.5495e-13	0.719211	1.02025e-65	0.639812	5.16406e-48
TTYH2	blue	0.309845	1.84441e-10	0.0394113	0.428949	0.175058	0.000400941	-0.500017	5.24496e-27	-0.485902	2.19196e-25	0.5857	1.15562e-38	0.348723	5.03909e-13
EPB41L2	blue	0.309663	1.89244e-10	0.108761	0.0286332	0.305101	3.58238e-10	-0.505557	1.1549e-27	-0.552538	9.475e-34	0.675095	3.39876e-55	0.437607	2.2442e-20
GNG2	blue	0.309572	1.91678e-10	0.154983	0.00175851	0.321783	3.28979e-11	-0.627315	1.08838e-45	-0.476872	2.18318e-24	0.817287	1.60866e-98	0.587256	6.58059e-39
GAS6	blue	0.309277	1.99821e-10	-0.0355185	0.475962	0.237466	1.34182e-06	-0.344169	1.05113e-12	-0.280077	9.79812e-09	0.736876	1.60871e-70	0.441226	1.00616e-20
LAMA4	blue	0.308284	2.29765e-10	0.0482426	0.332831	0.19535	7.57728e-05	-0.41526	2.58355e-18	-0.439183	1.58422e-20	0.80424	4.1562e-93	0.669718	4.89372e-54
ANXA6	blue	0.307542	2.54963e-10	0.071318	0.151962	0.26492	6.23509e-08	-0.558297	1.454e-34	-0.393239	1.98562e-16	0.935157	9.80866e-184	0.647891	1.42105e-49
PDLIM5	blue	0.307489	2.56868e-10	0.0319664	0.521207	0.272581	2.48196e-08	-0.0777249	0.118356	-0.551995	1.12879e-33	0.468358	1.79318e-23	0.272691	2.44885e-08
FBN1	blue	0.307328	2.627e-10	0.0701914	0.158555	0.205425	3.10223e-05	-0.448554	1.92414e-21	-0.493912	2.69257e-26	0.892786	1.20029e-141	0.6053	7.63088e-42
LMO3	blue	-0.305914	3.1999e-10	-0.29707	1.073e-09	-0.205546	3.06834e-05	-0.0331732	0.505591	-0.018597	0.709049	0.275652	1.70172e-08	0.37561	5.11853e-15
SERPINE2	blue	0.305211	3.5285e-10	0.0966076	0.052049	0.19182	0.000102542	-0.431895	7.8086e-20	-0.484931	2.81608e-25	0.666996	1.84876e-53	0.425181	3.2811e-19
APBB2	blue	0.304999	3.63345e-10	0.055226	0.267511	0.256882	1.58943e-07	-0.423295	4.88305e-19	-0.530873	7.97256e-31	0.622547	7.86728e-45	0.426707	2.37435e-19
WWC2	blue	0.304984	3.64121e-10	0.052449	0.292351	0.254823	2.00986e-07	-0.283621	6.25296e-09	-0.55237	1.00038e-33	0.449098	1.69902e-21	0.265982	5.49712e-08
DENND5A	blue	0.304967	3.64983e-10	0.15465	0.0017996	0.19602	7.15031e-05	-0.555116	4.11391e-34	-0.577046	2.50815e-37	0.629248	4.83483e-46	0.360104	7.61147e-14
VIM	blue	0.303549	4.43999e-10	0.0366323	0.462231	0.265125	6.08552e-08	-0.590365	2.11615e-39	-0.344094	1.06382e-12	0.869396	1.873e-125	0.66582	3.26941e-53
ST6GALNAC6	blue	0.30315	4.69131e-10	0.00352325	0.943648	0.24615	5.28313e-07	-0.447614	2.38439e-21	-0.264774	6.34336e-08	0.63957	5.74217e-48	0.368839	1.69379e-14
OAT	blue	0.301925	5.55053e-10	0.0419346	0.399968	0.121264	0.0146118	-0.283384	6.44458e-09	-0.445903	3.51706e-21	0.474916	3.56036e-24	0.255544	1.85162e-07
ABL1	blue	0.301902	5.56809e-10	0.199752	5.15719e-05	0.15875	0.00134945	-0.427344	2.07357e-19	-0.588639	3.97831e-39	0.551451	1.34448e-33	0.284833	5.35488e-09
RUSC2	blue	0.301589	5.81234e-10	0.104202	0.0360598	0.230936	2.64305e-06	-0.466498	2.81875e-23	-0.350545	3.74223e-13	0.704069	6.91571e-62	0.407638	1.20429e-17
FLI1	blue	0.300886	6.39799e-10	-0.0113269	0.820227	0.362608	4.97088e-14	-0.504518	1.53709e-27	-0.441328	9.83548e-21	0.77276	1.39577e-81	0.668494	8.91372e-54
NID1	blue	0.300812	6.46288e-10	0.106484	0.0321604	0.123592	0.0128068	-0.292164	2.06303e-09	-0.510132	3.24202e-28	0.625275	2.54725e-45	0.462283	7.77393e-23
IRF8	blue	0.300693	6.56936e-10	0.100231	0.0438047	0.407135	1.33128e-17	-0.465604	3.49934e-23	-0.417194	1.73728e-18	0.776538	7.27456e-83	0.465172	3.88407e-23
ZEB2	blue	0.299469	7.75913e-10	-0.00611531	0.902353	0.28244	7.26759e-09	-0.571307	1.83665e-36	-0.537145	1.1925e-31	0.911344	1.95856e-157	0.68379	4.02806e-57
CEP112	blue	0.299189	8.05976e-10	0.0190919	0.701672	0.201412	4.45102e-05	-0.489303	9.0593e-26	-0.421016	7.86805e-19	0.636699	2.0041e-47	0.413679	3.56716e-18
NEXN	blue	0.298786	8.51195e-10	-0.0478077	0.337213	0.393258	1.97851e-16	-0.385245	8.88e-16	-0.482137	5.76403e-25	0.8572	3.29833e-118	0.531435	6.73621e-31
GAB3	blue	0.297151	1.06146e-09	-0.0345221	0.488433	0.470377	1.09402e-23	-0.508924	4.54275e-28	-0.369863	1.41585e-14	0.793471	6.12099e-89	0.518613	2.92051e-29
RGMA	blue	0.296797	1.11318e-09	0.131741	0.00793985	0.141953	0.00420403	-0.331173	8.02898e-12	-0.385997	7.726e-16	0.52788	1.94693e-30	0.232295	2.29895e-06
RAMP1	blue	0.295809	1.2708e-09	0.00766724	0.877747	0.300501	6.74305e-10	-0.322433	2.98872e-11	-0.244908	6.04912e-07	0.785647	4.59681e-86	0.485735	2.28862e-25
TWIST1	blue	0.295523	1.32037e-09	0.153858	0.00190111	0.199492	5.27719e-05	-0.355314	1.70226e-13	-0.303539	4.44668e-10	0.764393	7.94263e-79	0.455554	3.81585e-22
SORBS3	blue	0.29551	1.32267e-09	0.108512	0.0290018	0.168762	0.000648998	-0.402353	3.42291e-17	-0.156825	0.00154607	0.549865	2.23429e-33	0.326061	1.74058e-11
LIX1L	blue	0.295044	1.40775e-09	0.0696598	0.16174	0.191334	0.000106851	-0.580445	7.57015e-38	-0.457002	2.71793e-22	0.756454	2.56894e-76	0.495755	1.64876e-26
MAMDC2	blue	0.292719	1.91727e-09	0.0248348	0.618256	0.220109	7.79066e-06	-0.271254	2.91723e-08	-0.454782	4.56929e-22	0.547733	4.40359e-33	0.285425	4.96286e-09
THBS1	blue	0.292576	1.95374e-09	0.0290018	0.560588	0.29071	2.49819e-09	-0.294264	1.5619e-09	-0.546725	6.05909e-33	0.775434	1.73512e-82	0.518216	3.27436e-29
GLT8D2	blue	0.292146	2.06798e-09	-0.00318211	0.949097	0.239326	1.10232e-06	-0.354041	2.10336e-13	-0.387283	6.08507e-16	0.871939	4.6726e-127	0.578879	1.31716e-37
CAMK4	blue	0.292003	2.10742e-09	0.0615352	0.216564	0.255794	1.79961e-07	-0.427716	1.91523e-19	-0.48809	1.24294e-25	0.521754	1.17731e-29	0.351146	3.39103e-13
MYADM	blue	0.291834	2.15486e-09	0.040916	0.411522	0.185872	0.000168646	-0.399602	5.85291e-17	-0.462611	7.18824e-23	0.786934	1.57725e-86	0.566856	8.377e-36
TIMP2	blue	0.290991	2.4077e-09	0.0442285	0.374667	0.260579	1.03756e-07	-0.346799	6.88482e-13	-0.374913	5.79772e-15	0.878802	1.46515e-131	0.549434	2.56367e-33
COL11A1	blue	0.290744	2.48692e-09	0.0853155	0.0863889	0.203295	3.76071e-05	-0.18	0.000271574	-0.248058	4.28424e-07	0.614769	1.84333e-43	0.248089	4.26951e-07
COL18A1	blue	0.290389	2.60544e-09	0.0502337	0.31324	0.15128	0.00226845	-0.398687	6.98747e-17	-0.325539	1.88225e-11	0.781542	1.32882e-84	0.650156	5.08854e-50
P4HA3	blue	0.289989	2.74576e-09	0.0276174	0.579458	0.20449	3.37667e-05	-0.326371	1.66146e-11	-0.399374	6.11749e-17	0.85562	2.55472e-117	0.514234	1.02059e-28
RASA3	blue	0.289396	2.96687e-09	-0.0280111	0.574062	0.307685	2.49898e-10	-0.484776	2.93032e-25	-0.436979	2.5767e-20	0.748258	7.97641e-74	0.5072	7.33482e-28
IKZF1	blue	0.289209	3.0404e-09	0.0611855	0.219192	0.496023	1.53508e-26	-0.420648	8.49526e-19	-0.432011	7.6144e-20	0.706572	1.67311e-62	0.431435	8.62353e-20
FAM26E	blue	0.288878	3.1742e-09	0.0685547	0.168515	0.25667	1.62834e-07	-0.426768	2.34385e-19	-0.403042	2.99039e-17	0.858006	1.15005e-118	0.592712	8.91401e-40
MEF2D	blue	0.288784	3.21341e-09	0.0598647	0.229321	0.23794	1.27649e-06	-0.32067	3.87608e-11	-0.517222	4.35434e-29	0.573846	7.65027e-37	0.413648	3.58963e-18
PDLIM2	blue	0.288569	3.30446e-09	0.0503797	0.311834	0.195954	7.1915e-05	-0.328715	1.16694e-11	-0.219026	8.65472e-06	0.65631	2.98707e-51	0.372467	8.95117e-15
TMEM200B	blue	0.288333	3.40746e-09	0.211493	1.77309e-05	0.155007	0.00175557	-0.252677	2.56128e-07	-0.351029	3.4568e-13	0.546586	6.33134e-33	0.273271	2.28108e-08
LY86	blue	0.288053	3.53383e-09	0.0201286	0.686309	0.441055	1.04518e-20	-0.443699	5.78267e-21	-0.305526	3.37748e-10	0.791091	4.72733e-88	0.500309	4.84654e-27
RNF130	blue	0.2879	3.60468e-09	0.14359	0.00378225	0.259373	1.19332e-07	-0.47462	3.83297e-24	-0.268554	4.0424e-08	0.561371	5.26618e-35	0.330562	8.81341e-12
SPEG	blue	0.287576	3.75951e-09	-0.0378881	0.447015	0.131261	0.00817225	-0.298534	8.80752e-10	-0.353873	2.16274e-13	0.647181	1.95745e-49	0.279621	1.03772e-08
GPC6	blue	0.287539	3.77745e-09	0.0843185	0.0901416	0.212182	1.66221e-05	-0.441023	1.05277e-20	-0.469991	1.20271e-23	0.863109	1.24483e-121	0.55536	3.79994e-34
TMEM176B	blue	0.287504	3.7949e-09	0.0455959	0.360066	0.356011	1.51541e-13	-0.421493	7.12235e-19	-0.252712	2.5513e-07	0.807183	2.71681e-94	0.512675	1.58664e-28
LAMC1	blue	0.287436	3.82846e-09	0.0783388	0.115468	0.108444	0.0291034	-0.389268	4.20034e-16	-0.531083	7.48526e-31	0.450176	1.32693e-21	0.313686	1.06816e-10
FAM101B	blue	0.287307	3.89281e-09	0.0950728	0.0559119	0.0995968	0.0451629	-0.534433	2.72545e-31	-0.368174	1.90208e-14	0.696287	5.19577e-60	0.604105	1.21018e-41
FIBIN	blue	0.286166	4.51145e-09	0.0450384	0.365976	0.189588	0.000123808	-0.294423	1.52918e-09	-0.34244	1.38518e-12	0.798818	5.61312e-91	0.412124	4.89074e-18
NT5DC3	blue	0.285605	4.84927e-09	0.345511	8.4734e-13	0.0979728	0.0488025	-0.443062	6.67236e-21	-0.422816	5.39933e-19	0.4942	2.49399e-26	0.174097	0.000431987
ILK	blue	0.285318	5.0318e-09	0.138798	0.00513909	0.228326	3.44667e-06	-0.365037	3.2761e-14	-0.668183	1.03745e-53	0.641993	1.97936e-48	0.370403	1.28791e-14
ARHGAP24	blue	0.285046	5.21059e-09	0.0438822	0.378423	0.149892	0.00249205	-0.429274	1.37282e-19	-0.546091	7.40179e-33	0.740917	1.12975e-71	0.57911	1.21397e-37
ITGAL	blue	0.285022	5.22624e-09	0.0166157	0.738851	0.573648	8.19264e-37	-0.383917	1.1343e-15	-0.330324	9.13922e-12	0.652272	1.93408e-50	0.374392	6.36096e-15
ARHGAP31	blue	0.285006	5.2375e-09	0.0412455	0.407763	0.241638	8.61243e-07	-0.426646	2.40546e-19	-0.490329	6.9265e-26	0.79192	2.32651e-88	0.654784	6.07078e-51
IFITM2	blue	0.284063	5.90943e-09	-0.0752605	0.13052	0.356505	1.39524e-13	-0.41101	6.12544e-18	-0.261842	8.95527e-08	0.748276	7.87838e-74	0.598688	9.55057e-41
PER1	blue	0.28379	6.11941e-09	-0.0357268	0.473378	0.280615	9.15622e-09	-0.329565	1.02572e-11	-0.364692	3.47665e-14	0.547517	4.71589e-33	0.401001	4.45796e-17
DCLK2	blue	-0.282273	7.4232e-09	-0.239627	1.06754e-06	-0.233696	1.98946e-06	-0.178116	0.000315445	-0.0221737	0.656383	0.356259	1.4539e-13	0.54147	3.14307e-32
NACC2	blue	0.281541	8.14537e-09	-0.0444092	0.372718	0.167559	0.0007102	-0.304456	3.91756e-10	-0.426466	2.49889e-19	0.534844	2.40555e-31	0.326335	1.67054e-11
AEBP1	blue	0.281331	8.36483e-09	0.00421839	0.932554	0.249871	3.50502e-07	-0.30298	4.80237e-10	-0.302661	5.01744e-10	0.874564	9.50943e-129	0.523079	8.00186e-30
HTRA1	blue	0.280603	9.16997e-09	-0.0358983	0.471255	0.244735	6.16441e-07	-0.354976	1.80061e-13	-0.2988	8.49607e-10	0.765165	4.46993e-79	0.503974	1.78476e-27
ARHGAP25	blue	0.280503	9.28626e-09	-0.0235259	0.636889	0.474648	3.80621e-24	-0.453124	6.71993e-22	-0.34877	5.00021e-13	0.572316	1.29811e-36	0.393368	1.93772e-16
RSU1	blue	0.280375	9.43723e-09	0.202295	4.11365e-05	0.236273	1.52106e-06	-0.266822	4.9739e-08	-0.450561	1.21448e-21	0.506473	8.96968e-28	0.287266	3.9137e-09
MAP3K14	blue	0.280244	9.59477e-09	0.166077	0.00079295	0.401971	3.68837e-17	-0.280791	8.95509e-09	-0.238454	1.20899e-06	0.364845	3.38639e-14	0.100977	0.042252
CRTAP	blue	0.279958	9.94602e-09	-0.0138476	0.781143	0.170319	0.000577018	-0.402314	3.44904e-17	-0.341906	1.50784e-12	0.588879	3.64468e-39	0.418949	1.20895e-18
CFI	blue	0.279632	1.0362e-08	-0.118287	0.0172432	0.365352	3.10288e-14	-0.324616	2.1607e-11	-0.474824	3.64275e-24	0.645538	4.09175e-49	0.439534	1.46557e-20
SYDE1	blue	0.278466	1.19933e-08	0.0731127	0.141892	0.165302	0.000839713	-0.442789	7.09291e-21	-0.284191	5.8139e-09	0.723754	6.44895e-67	0.505847	1.06616e-27
LOXL3	blue	0.278435	1.20392e-08	0.241721	8.5364e-07	0.144872	0.00347898	-0.549522	2.49297e-33	-0.184169	0.000193919	0.6312	2.11783e-46	0.335161	4.34611e-12
RAP1A	blue	0.277265	1.39307e-08	0.185522	0.000173569	0.200808	4.69665e-05	-0.247178	4.72015e-07	-0.530981	7.71853e-31	0.492793	3.62109e-26	0.254773	2.02136e-07
RAB23	blue	0.27593	1.64427e-08	0.19834	5.84042e-05	0.138117	0.00536421	-0.299376	7.85795e-10	-0.766363	1.82689e-79	0.604809	9.22712e-42	0.279263	1.0854e-08
PRSS23	blue	0.275458	1.7429e-08	-0.0369936	0.457823	0.226219	4.26077e-06	-0.279478	1.0565e-08	-0.338837	2.44857e-12	0.549816	2.26928e-33	0.435756	3.37028e-20
CD276	blue	0.275115	1.81837e-08	0.232771	2.1889e-06	0.208824	2.27221e-05	-0.248878	3.91313e-07	-0.201883	4.26779e-05	0.429219	1.38896e-19	0.22278	5.99628e-06
EDNRA	blue	0.274846	1.87966e-08	0.0488938	0.326339	0.199089	5.46796e-05	-0.355247	1.72115e-13	-0.490413	6.77424e-26	0.825126	5.51579e-102	0.626504	1.52739e-45
CACNA2D1	blue	0.273754	2.1499e-08	0.0974182	0.0501003	0.154499	0.00181856	-0.48344	4.13022e-25	-0.481418	6.92204e-25	0.69102	8.93726e-59	0.399141	6.40015e-17
SYNPO	blue	0.273373	2.25268e-08	-0.0868625	0.0808159	0.294376	1.5388e-09	-0.421447	7.192e-19	-0.439682	1.41851e-20	0.728166	4.18338e-68	0.583901	2.20791e-38
DKK3	blue	0.273326	2.26582e-08	0.0315063	0.527223	0.217216	1.0306e-05	-0.334169	5.06684e-12	-0.344219	1.04265e-12	0.681017	1.68502e-56	0.478286	1.53009e-24
ACY1	blue	-0.272782	2.42151e-08	-0.270581	3.16536e-08	-0.182072	0.000229934	0.445257	4.07006e-21	0.435406	3.63828e-20	-0.511705	2.08488e-28	-0.226401	4.18369e-06
ITK	blue	0.272494	2.5085e-08	0.00556712	0.911069	0.536526	1.44136e-31	-0.340821	1.7909e-12	-0.458849	1.7587e-22	0.698038	1.99033e-60	0.42872	1.54579e-19
TRBV28	blue	0.271269	2.91179e-08	-0.00988076	0.84286	0.560092	8.04801e-35	-0.318263	5.51307e-11	-0.228669	3.32901e-06	0.665578	3.67436e-53	0.398385	7.40758e-17
TAF4	blue	-0.270442	3.21913e-08	0.117694	0.017814	-0.237178	1.38318e-06	0.368582	1.77161e-14	0.0171409	0.730912	-0.380564	2.09475e-15	-0.256692	1.6243e-07
ADAMTS4	blue	0.270398	3.23639e-08	0.119836	0.0158262	0.188499	0.000135626	-0.348055	5.61697e-13	-0.387242	6.13136e-16	0.767373	8.54647e-80	0.698549	1.5018e-60
ZNF74	blue	-0.26948	3.61608e-08	0.021841	0.661215	-0.412685	4.36498e-18	0.193547	8.84927e-05	0.340128	1.99807e-12	-0.431315	8.85007e-20	-0.239831	1.04467e-06
PLAC9	blue	-0.269458	3.62558e-08	-0.390498	3.33395e-16	-0.159474	0.00128162	-0.0265321	0.594454	0.127671	0.0101135	0.380991	1.93833e-15	0.558667	1.28771e-34
PLEKHA4	blue	0.268156	4.24002e-08	0.0715017	0.150907	0.282903	6.85211e-09	-0.368735	1.72493e-14	-0.275244	1.78964e-08	0.617152	7.08022e-44	0.287875	3.61668e-09
PBX3	blue	0.267583	4.54131e-08	0.192464	9.7074e-05	0.200946	4.63941e-05	-0.345993	7.84107e-13	-0.437217	2.4456e-20	0.488447	1.1326e-25	0.204393	3.40621e-05
ACAP1	blue	0.2663	5.29254e-08	-0.0973237	0.0503244	0.485667	2.32885e-25	-0.333116	5.9604e-12	-0.144763	0.00350372	0.602869	1.94568e-41	0.342682	1.33272e-12
MFAP2	blue	0.265454	5.85246e-08	0.305107	3.57985e-10	0.104257	0.0359605	-0.280557	9.22364e-09	-0.112205	0.0239305	0.438939	1.67212e-20	0.0846445	0.0889004
IRAK3	blue	0.265332	5.9376e-08	-0.130497	0.00855497	0.288634	3.27701e-09	-0.351612	3.14136e-13	-0.472378	6.68306e-24	0.533146	4.02378e-31	0.376873	4.08203e-15
CD37	blue	0.265323	5.94401e-08	0.0185227	0.710159	0.430665	1.01809e-19	-0.407222	1.30851e-17	-0.310553	1.66884e-10	0.764164	9.41002e-79	0.471588	8.12267e-24
COL6A3	blue	0.264674	6.41869e-08	0.0161424	0.746031	0.182865	0.000215638	-0.3628	4.81069e-14	-0.448326	2.02686e-21	0.89175	7.47758e-141	0.590119	2.31622e-39
KLF9	blue	0.264231	6.7641e-08	-0.0529821	0.287467	0.223055	5.83619e-06	-0.393794	1.78697e-16	-0.564213	2.0404e-35	0.778953	1.06835e-83	0.615005	1.67763e-43
FCGR2B	blue	0.263883	7.04703e-08	-0.00278236	0.955484	0.361907	5.60249e-14	-0.326147	1.71847e-11	-0.263884	7.04628e-08	0.698387	1.64203e-60	0.406031	1.65776e-17
DPT	blue	0.263693	7.20712e-08	0.00157306	0.974823	0.260718	1.02085e-07	-0.219794	8.03299e-06	-0.261718	9.08562e-08	0.777987	2.30822e-83	0.423054	5.13674e-19
KIAA0907	blue	-0.262488	8.30248e-08	-0.155535	0.00169211	-0.268369	4.13317e-08	0.262847	7.96063e-08	0.292826	1.89012e-09	-0.529608	1.16409e-30	-0.308413	2.25652e-10
CD48	blue	0.261828	8.96951e-08	0.0175525	0.724708	0.487359	1.50297e-25	-0.41737	1.6754e-18	-0.348249	5.44316e-13	0.71971	7.5519e-66	0.454881	4.4653e-22
SORCS2	blue	0.261671	9.13566e-08	0.0500392	0.31512	0.147709	0.00288484	-0.315655	8.04756e-11	-0.317828	5.87351e-11	0.66082	3.58304e-52	0.293348	1.76404e-09
LRRK2	blue	0.261083	9.78386e-08	-0.0112739	0.821055	0.294301	1.55422e-09	-0.375615	5.1145e-15	-0.56131	5.37401e-35	0.750358	1.87252e-74	0.488121	1.23285e-25
WDR90	blue	-0.260922	9.96964e-08	-0.00136937	0.978083	-0.294697	1.47446e-09	0.33128	7.89795e-12	0.487317	1.51932e-25	-0.553349	7.29424e-34	-0.328523	1.20119e-11
CCDC102A	blue	0.260841	1.00633e-07	-0.0886602	0.0747089	0.185126	0.000179312	-0.348166	5.51684e-13	-0.219095	8.59735e-06	0.586399	8.97786e-39	0.311675	1.42313e-10
COL13A1	blue	0.260661	1.02772e-07	0.134204	0.00683662	0.174246	0.000427036	-0.224934	4.84422e-06	-0.273253	2.2861e-08	0.64362	9.62312e-49	0.553657	6.60226e-34
FSTL1	blue	0.260456	1.05244e-07	0.0240724	0.629082	0.207951	2.46262e-05	-0.383756	1.16845e-15	-0.451371	1.0079e-21	0.802366	2.3035e-92	0.584827	1.58297e-38
STARD9	blue	0.260237	1.07957e-07	0.0792201	0.111419	0.197014	6.55819e-05	-0.5574	1.9521e-34	-0.419428	1.0947e-18	0.683725	4.16477e-57	0.407889	1.14563e-17
TPST1	blue	0.258235	1.36067e-07	0.111788	0.0244626	0.0957908	0.0540762	-0.286182	4.50217e-09	-0.434634	4.30708e-20	0.639641	5.56747e-48	0.338522	2.57258e-12
PDGFRB	blue	0.25777	1.43556e-07	0.0159673	0.748693	0.199475	5.28528e-05	-0.365597	2.97432e-14	-0.408771	9.60422e-18	0.877855	6.36209e-131	0.708168	6.71357e-63
EGR2	blue	0.257668	1.45234e-07	0.0946354	0.0570552	0.218473	9.13073e-06	-0.398836	6.78967e-17	-0.482099	5.81999e-25	0.737893	8.28328e-71	0.447651	2.36436e-21
RASSF8-AS1	blue	0.257005	1.56719e-07	0.166087	0.000792416	0.21097	1.8619e-05	-0.476324	2.50503e-24	-0.268898	3.87864e-08	0.56229	3.8795e-35	0.316078	7.57046e-11
WDFY4	blue	0.256154	1.72735e-07	-0.00192239	0.969235	0.41189	5.12719e-18	-0.418962	1.20571e-18	-0.419909	9.90788e-19	0.79261	1.28698e-88	0.53729	1.14102e-31
SBSPON	blue	-0.255973	1.76326e-07	-0.333066	6.00631e-12	-0.24515	5.89187e-07	-0.10006	0.0441679	-0.125654	0.0113748	0.359616	8.26781e-14	0.398293	7.54034e-17
CREM	blue	0.255868	1.78465e-07	0.206628	2.78005e-05	0.185972	0.000167267	-0.480203	9.42643e-25	-0.258591	1.30601e-07	0.555681	3.4219e-34	0.426064	2.72177e-19
GLI2	blue	0.255833	1.79165e-07	0.0159533	0.748906	0.103352	0.0376126	-0.350709	3.64304e-13	-0.422394	5.89963e-19	0.770413	8.50156e-81	0.451924	8.8706e-22
FOLR2	blue	0.25553	1.85471e-07	0.0334794	0.501669	0.321875	3.24542e-11	-0.490567	6.5069e-26	-0.276192	1.59175e-08	0.776297	8.80283e-83	0.564646	1.76415e-35
ADPRH	blue	0.255339	1.89538e-07	0.128695	0.00952223	0.303799	4.28968e-10	-0.392766	2.17213e-16	-0.348046	5.62484e-13	0.675238	3.16272e-55	0.440061	1.30386e-20
DENND5B	blue	0.255123	1.94249e-07	0.261923	8.87088e-08	0.134868	0.00656365	-0.501632	3.38409e-27	-0.357024	1.27906e-13	0.567279	7.25785e-36	0.321129	3.62314e-11
DQX1	blue	-0.254811	2.01251e-07	-0.280358	9.45814e-09	-0.17775	0.000324687	0.549294	2.6808e-33	0.215349	1.2322e-05	-0.502623	2.58287e-27	-0.308336	2.28121e-10
RAI2	blue	-0.254606	2.06001e-07	-0.501528	3.48067e-27	-0.145646	0.00330662	-0.0553558	0.266386	-0.131666	0.00797564	0.449729	1.47045e-21	0.592185	1.08302e-39
SFMBT2	blue	0.254538	2.07576e-07	-0.0322055	0.518093	0.348122	5.55642e-13	-0.396531	1.05891e-16	-0.398353	7.45356e-17	0.64508	5.02192e-49	0.416396	2.04673e-18
NLRC3	blue	0.254201	2.15653e-07	-0.0489026	0.326252	0.490897	5.96752e-26	-0.392216	2.4108e-16	-0.350135	4.00203e-13	0.614167	2.34491e-43	0.397711	8.43823e-17
OLFML3	blue	0.253659	2.29303e-07	-0.0336998	0.498855	0.245139	5.89929e-07	-0.386196	7.44655e-16	-0.368563	1.77741e-14	0.87204	4.03064e-127	0.574551	5.99014e-37
NFXL1	blue	-0.25291	2.495e-07	0.0757398	0.128082	-0.274711	1.91117e-08	0.335711	3.99045e-12	0.0152351	0.759855	-0.462694	7.04722e-23	-0.259622	1.15935e-07
FBXL22	blue	-0.252811	2.52283e-07	-0.374626	6.10155e-15	-0.194196	8.37024e-05	0.0910007	0.067326	-0.0890411	0.0734643	0.415693	2.36425e-18	0.447373	2.51884e-21
FBXO32	blue	0.251878	2.8017e-07	-0.00635801	0.898499	0.279216	1.09177e-08	-0.258538	1.31405e-07	-0.45621	3.27237e-22	0.680881	1.80647e-56	0.32747	1.40836e-11
NPR2	blue	-0.251091	3.05972e-07	-0.444903	4.40869e-21	-0.186157	0.000164726	0.00303614	0.951429	-0.0412259	0.407986	0.309718	1.87788e-10	0.370336	1.30322e-14
BNC2	blue	0.250826	3.15151e-07	-0.000166545	0.997334	0.191931	0.000101575	-0.418689	1.276e-18	-0.446883	2.81596e-21	0.883027	1.80075e-134	0.561522	5.00875e-35
SH3PXD2B	blue	0.25081	3.15719e-07	0.125319	0.0115977	0.11295	0.0230063	-0.302221	5.33001e-10	-0.470752	9.97963e-24	0.566472	9.53707e-36	0.310877	1.59381e-10
SVIL	blue	0.250699	3.19627e-07	0.0602772	0.226123	0.129576	0.00903778	-0.112671	0.0233494	-0.519403	2.32638e-29	0.472388	6.66759e-24	0.224078	5.27412e-06
CSPG4	blue	0.250548	3.25063e-07	0.0922395	0.0636674	0.103684	0.0369985	-0.384193	1.07824e-15	-0.336423	3.57212e-12	0.514798	8.69654e-29	0.463369	5.99386e-23
GNG7	blue	-0.250174	3.38882e-07	-0.450683	1.18108e-21	-0.159892	0.00124394	-0.120476	0.0152714	-0.0198031	0.691119	0.420729	8.35395e-19	0.612076	5.38456e-43
FMOD	blue	0.250069	3.42888e-07	-0.0674113	0.175745	0.207582	2.54746e-05	-0.262416	8.37275e-08	-0.3972	9.3105e-17	0.837732	6.16944e-108	0.586	1.03699e-38
HOOK2	blue	-0.249143	3.79996e-07	-0.170808	0.000555998	-0.166448	0.000771488	0.537325	1.12888e-31	0.46536	3.71168e-23	-0.534267	2.86562e-31	-0.359914	7.86075e-14
BTBD19	blue	0.248436	4.10915e-07	-0.108495	0.0290267	0.240136	1.01125e-06	-0.262622	8.17319e-08	-0.268466	4.08539e-08	0.58874	3.83506e-39	0.417125	1.76203e-18
SCN1B	blue	0.248434	4.10985e-07	-0.0162944	0.743723	0.186993	0.000153723	-0.494526	2.28749e-26	-0.214531	1.33178e-05	0.807928	1.35276e-94	0.590889	1.74546e-39
TNFRSF1B	blue	0.24825	4.19444e-07	0.095248	0.0554592	0.417562	1.61015e-18	-0.385612	8.29649e-16	-0.225836	4.42701e-06	0.655317	4.73928e-51	0.463606	5.66325e-23
FLVCR2	blue	0.247965	4.32845e-07	0.240628	9.59582e-07	0.273243	2.28875e-08	-0.21803	9.52941e-06	-0.140392	0.00464556	0.423049	5.14161e-19	0.252166	2.71249e-07
CLUHP3	blue	-0.247358	4.62738e-07	-0.27314	2.3178e-08	-0.0698318	0.160704	0.481948	6.04814e-25	0.297638	9.94081e-10	-0.460585	1.16544e-22	-0.245411	5.72669e-07
DOCK11	blue	0.246594	5.03204e-07	0.124965	0.0118369	0.256841	1.59691e-07	-0.508533	5.06504e-28	-0.523022	8.1371e-30	0.784816	9.13997e-86	0.495438	1.79445e-26
MAP1B	blue	0.246589	5.03518e-07	0.0226189	0.649938	0.0456429	0.359571	-0.55688	2.31422e-34	-0.471695	7.91184e-24	0.757619	1.1158e-76	0.591007	1.67148e-39
RGS2	blue	0.24647	5.10132e-07	-0.0237064	0.634307	0.217109	1.04125e-05	-0.327551	1.39118e-11	-0.416815	1.87818e-18	0.774544	3.48492e-82	0.55651	2.61122e-34
TPM1	blue	0.245962	5.39269e-07	0.0805323	0.105598	0.167498	0.000713458	-0.314206	9.91351e-11	-0.438819	1.71718e-20	0.771086	5.07467e-81	0.459731	1.42717e-22
CCL2	blue	0.245272	5.81465e-07	0.0489019	0.326259	0.315919	7.74628e-11	-0.353274	2.38801e-13	-0.26354	7.33784e-08	0.742972	2.87301e-72	0.521269	1.35565e-29
CNTN1	blue	0.24503	5.96937e-07	0.0270341	0.587496	0.140859	0.0045093	-0.240347	9.88778e-07	-0.495465	1.78139e-26	0.618832	3.5883e-44	0.278958	1.12768e-08
ANTXR1	blue	0.244891	6.06066e-07	-0.0140661	0.77778	0.185601	0.000172449	-0.268778	3.93474e-08	-0.494341	2.40271e-26	0.729651	1.64592e-68	0.406332	1.56169e-17
HSPA12A	blue	0.244193	6.53765e-07	0.0297379	0.550677	0.047585	0.339471	-0.417364	1.67733e-18	-0.391144	2.95163e-16	0.652248	1.95515e-50	0.436197	3.05995e-20
RP11-156E6.1	blue	-0.243813	6.81308e-07	0.113686	0.0221233	-0.304248	4.03196e-10	0.211386	1.79096e-05	0.341545	1.59688e-12	-0.544033	1.41331e-32	-0.312706	1.22879e-10
AKAP13	blue	0.242736	7.65384e-07	-0.134526	0.00670308	0.212746	1.5765e-05	-0.207497	2.56743e-05	-0.723179	9.17143e-67	0.527108	2.44711e-30	0.352954	2.51791e-13
LINC-PINT	blue	0.241885	8.38685e-07	-0.134165	0.00685282	0.299061	8.20145e-10	-0.207018	2.68278e-05	-0.169447	0.000616378	0.427602	1.96239e-19	0.2797	1.02744e-08
PLXDC2	blue	0.241799	8.46506e-07	-0.158266	0.00139661	0.208789	2.27951e-05	-0.259098	1.23183e-07	-0.453588	6.03284e-22	0.670103	4.05101e-54	0.417694	1.56705e-18
FAM124A	blue	0.241719	8.53794e-07	0.0889065	0.0739022	0.238461	1.20808e-06	-0.432995	6.15293e-20	-0.374152	6.63907e-15	0.72598	1.63252e-67	0.50714	7.45722e-28
RECK	blue	0.241683	8.57058e-07	0.0488164	0.327107	0.161985	0.00107002	-0.515017	8.17246e-29	-0.436859	2.64549e-20	0.800852	9.07199e-92	0.5432	1.83388e-32
ZFHX4	blue	0.240925	9.29605e-07	0.0380422	0.445168	0.131277	0.00816434	-0.411236	5.85247e-18	-0.42326	4.91885e-19	0.54241	2.34668e-32	0.237958	1.27405e-06
ADCY5	blue	-0.240674	9.54831e-07	-0.43168	8.17956e-20	-0.179646	0.000279343	-0.0877726	0.0776755	-0.142987	0.00393293	0.414661	2.91986e-18	0.565896	1.15842e-35
CD52	blue	0.240479	9.74922e-07	-0.018164	0.715527	0.482493	5.26264e-25	-0.321188	3.59136e-11	-0.242258	8.0575e-07	0.684293	3.10018e-57	0.453133	6.70571e-22
AMICA1	blue	0.240325	9.91102e-07	-0.125922	0.0111999	0.466191	3.03582e-23	-0.343659	1.14036e-12	-0.243799	6.82347e-07	0.665826	3.26037e-53	0.489039	9.70586e-26
FLNC	blue	0.240253	9.98782e-07	-0.00417127	0.933306	0.121269	0.0146076	-0.361907	5.60273e-14	-0.409671	8.01903e-18	0.79899	4.81477e-91	0.521259	1.3595e-29
ST8SIA1	blue	0.239831	1.04464e-06	0.0270737	0.586948	0.177043	0.0003433	-0.318721	5.15707e-11	-0.383798	1.15955e-15	0.614166	2.34545e-43	0.365836	2.85427e-14
COLEC12	blue	0.239243	1.11203e-06	-0.0208421	0.675809	0.198279	5.87163e-05	-0.35809	1.06942e-13	-0.401834	3.78874e-17	0.846825	1.48319e-112	0.517919	3.56614e-29
CRYAB	blue	0.238401	1.21577e-06	-0.0635842	0.201622	0.110506	0.02616	-0.308052	2.37376e-10	-0.349293	4.59248e-13	0.745781	4.32541e-73	0.516921	4.74629e-29
GTF2IRD1	blue	-0.238124	1.25184e-06	-0.0135758	0.785333	-0.227876	3.60689e-06	0.462194	7.94117e-23	0.177039	0.000343408	-0.39305	2.05819e-16	-0.206546	2.80112e-05
PLA2G2A	blue	-0.237994	1.26922e-06	-0.376475	4.38435e-15	-0.150821	0.00234024	0.0667892	0.179774	-0.0233475	0.639448	0.247173	4.72227e-07	0.378108	3.26815e-15
TBC1D10C	blue	0.23738	1.35401e-06	-0.0403489	0.41804	0.531947	5.77406e-31	-0.324472	2.20771e-11	-0.166529	0.000766821	0.611064	8.03238e-43	0.368377	1.83619e-14
ISLR	blue	0.237204	1.37935e-06	0.011714	0.814193	0.214769	1.30203e-05	-0.240432	9.79821e-07	-0.282101	7.58741e-09	0.825662	3.15095e-102	0.466469	2.83812e-23
TCN2	blue	0.235504	1.64844e-06	0.0811858	0.10279	0.321834	3.26517e-11	-0.383137	1.3092e-15	-0.220995	7.14543e-06	0.578612	1.44718e-37	0.401945	3.70756e-17
GGTA1P	blue	0.235152	1.71013e-06	-0.0734934	0.139823	0.322099	3.13987e-11	-0.494001	2.62986e-26	-0.306609	2.90465e-10	0.802512	2.017e-92	0.633166	9.16576e-47
CCL21	blue	0.234137	1.9005e-06	0.0409761	0.410835	0.274935	1.85928e-08	-0.217764	9.77708e-06	-0.280301	9.52562e-09	0.719415	9.01871e-66	0.474904	3.57145e-24
IFFO1	blue	0.233538	2.02228e-06	-0.104687	0.0351987	0.358379	1.0187e-13	-0.432872	6.31949e-20	-0.246385	5.14887e-07	0.866488	1.16065e-123	0.638427	9.45888e-48
OLR1	blue	0.233329	2.0665e-06	0.121356	0.0145359	0.368253	1.87619e-14	-0.0245565	0.622198	-0.31468	9.26111e-11	0.505671	1.11934e-27	0.222554	6.13178e-06
SLC24A3	blue	0.23325	2.0834e-06	-0.0825253	0.0972192	0.10838	0.0291984	-0.149775	0.00251185	-0.392277	2.38315e-16	0.603461	1.55018e-41	0.35876	9.55351e-14
NOX4	blue	0.232767	2.18978e-06	-0.00267472	0.957205	0.22579	4.44745e-06	-0.261392	9.43822e-08	-0.231615	2.46554e-06	0.684273	3.13396e-57	0.544998	1.04406e-32
KCTD10	blue	0.232517	2.24696e-06	0.114214	0.0215088	0.0841087	0.0909477	-0.309434	1.95459e-10	-0.515065	8.06011e-29	0.579321	1.12677e-37	0.376601	4.28603e-15
RNASE1	blue	0.232139	2.33626e-06	0.0203976	0.682343	0.282208	7.48531e-09	-0.268925	3.86583e-08	-0.0982255	0.0482207	0.606449	4.89014e-42	0.429841	1.21545e-19
RCSD1	blue	0.232074	2.35189e-06	0.0458094	0.357818	0.354752	1.86894e-13	-0.449966	1.39239e-21	-0.393726	1.80994e-16	0.755859	3.92772e-76	0.581052	6.10507e-38
BICC1	blue	0.231955	2.38092e-06	0.114114	0.0216237	0.208347	2.37445e-05	-0.349343	4.55454e-13	-0.380416	2.1519e-15	0.75544	5.29018e-76	0.461998	8.32251e-23
CAP2	blue	0.231562	2.47898e-06	0.114834	0.020805	0.0576402	0.247123	-0.382026	1.60454e-15	-0.424462	3.81928e-19	0.491553	5.02101e-26	0.274137	2.05121e-08
STMN3	blue	0.231471	2.50204e-06	0.0938352	0.0591973	0.132096	0.00777148	-0.448817	1.81178e-21	-0.182792	0.000216917	0.567697	6.29937e-36	0.315062	8.76523e-11
CPXM1	blue	0.231204	2.57154e-06	-0.00504082	0.919446	0.218826	8.8243e-06	-0.297375	1.02994e-09	-0.272471	2.51542e-08	0.852771	9.64912e-116	0.567416	6.92982e-36
CD69	blue	0.230862	2.66306e-06	-0.0488131	0.327139	0.417649	1.58165e-18	-0.214191	1.37538e-05	-0.394324	1.61517e-16	0.544	1.42811e-32	0.350837	3.56774e-13
MRAS	blue	0.230185	2.85367e-06	0.111113	0.0253433	0.188239	0.000138608	-0.422436	5.84704e-19	-0.303525	4.45515e-10	0.687288	6.46904e-58	0.414877	2.79366e-18
CELF2	blue	0.229715	2.99375e-06	-0.102741	0.0387613	0.388154	5.17299e-16	-0.431946	7.72181e-20	-0.481872	6.16672e-25	0.785448	5.42273e-86	0.533187	3.97332e-31
CHPF	blue	0.229171	3.16375e-06	-0.048772	0.327547	0.195655	7.38024e-05	-0.0226311	0.649762	-0.0843798	0.0899072	0.443546	5.98503e-21	0.211389	1.79034e-05
GAS7	blue	0.229024	3.21139e-06	-0.0182242	0.714625	0.160524	0.00118888	-0.336743	3.39797e-12	-0.425329	3.17996e-19	0.832288	2.63876e-105	0.564721	1.72077e-35
GRK5	blue	0.228932	3.24154e-06	0.0477858	0.337435	0.168896	0.00064251	-0.411604	5.43322e-18	-0.371327	1.09475e-14	0.706404	1.84054e-62	0.597311	1.60459e-40
BVES	blue	0.228391	3.42421e-06	0.212364	1.63417e-05	0.152616	0.00207061	-0.412555	4.48133e-18	-0.406656	1.46432e-17	0.581229	5.73204e-38	0.323095	2.7091e-11
IL16	blue	0.228009	3.55884e-06	-0.0870502	0.0801598	0.414949	2.75299e-18	-0.395464	1.29927e-16	-0.377176	3.86557e-15	0.800451	1.30161e-91	0.513529	1.24639e-28
TGFB1I1	blue	0.227881	3.60528e-06	-0.0814472	0.101683	0.179943	0.000272814	-0.407383	1.26723e-17	-0.277635	1.3304e-08	0.787711	8.23514e-87	0.541448	3.16555e-32
FILIP1L	blue	0.22738	3.7919e-06	-0.0392624	0.430696	0.172139	0.000502305	-0.310228	1.74718e-10	-0.484744	2.95453e-25	0.865374	5.49761e-123	0.666194	2.72855e-53
VCL	blue	0.227094	3.90259e-06	0.0451094	0.365219	0.166583	0.000763794	-0.153977	0.00188552	-0.530711	8.36815e-31	0.511389	2.27848e-28	0.313229	1.14036e-10
ASB2	blue	0.226851	3.9991e-06	-0.0746539	0.133658	0.348448	5.26972e-13	-0.291526	2.24395e-09	-0.355385	1.68212e-13	0.665141	4.53862e-53	0.387929	5.3952e-16
GNAO1	blue	0.226515	4.13615e-06	0.0248156	0.618528	0.141168	0.00442103	-0.35972	8.12274e-14	-0.439186	1.5833e-20	0.639788	5.21886e-48	0.376442	4.40995e-15
TRAF1	blue	0.226504	4.14089e-06	-0.102385	0.0394464	0.36955	1.4957e-14	-0.372264	9.27847e-15	-0.22827	3.46627e-06	0.496549	1.3336e-26	0.293023	1.84158e-09
S1PR2	blue	0.226309	4.22255e-06	0.149804	0.00250687	0.287901	3.60415e-09	-0.355832	1.56118e-13	-0.129602	0.00902378	0.590222	2.22981e-39	0.379379	2.59777e-15
SETBP1	blue	0.225402	4.6235e-06	0.0505963	0.309756	0.0921995	0.0637829	-0.215456	1.21963e-05	-0.554779	4.58991e-34	0.492352	4.06802e-26	0.314874	9.00658e-11
ARHGAP1	blue	0.224841	4.88896e-06	-0.143705	0.00375401	0.33722	3.15443e-12	-0.0936342	0.0597458	-0.423319	4.8589e-19	0.565055	1.53771e-35	0.35645	1.40819e-13
AKT3	blue	0.224648	4.98394e-06	0.0790718	0.112092	0.179114	0.00029143	-0.419907	9.91081e-19	-0.511572	2.16474e-28	0.671809	1.74614e-54	0.442953	6.83803e-21
CMAHP	blue	0.224257	5.18149e-06	-0.0799269	0.108253	0.200197	4.95851e-05	-0.332919	6.14289e-12	-0.345928	7.92329e-13	0.668967	7.07162e-54	0.543505	1.66722e-32
GATA6	blue	0.224112	5.25638e-06	-0.00589652	0.90583	0.148961	0.00265316	-0.328667	1.17533e-11	-0.398657	7.02901e-17	0.730862	7.65651e-69	0.47003	1.19126e-23
CD5	blue	0.224076	5.27527e-06	-0.017029	0.732601	0.477479	1.87474e-24	-0.309979	1.80979e-10	-0.326312	1.67624e-11	0.670411	3.48131e-54	0.433827	5.13507e-20
MFNG	blue	0.223934	5.34976e-06	-0.0508048	0.307763	0.329169	1.08921e-11	-0.455662	3.72042e-22	-0.259725	1.14556e-07	0.749703	2.94659e-74	0.642173	1.82773e-48
RP11-553L6.5	blue	-0.223771	5.43689e-06	-0.531815	6.00842e-31	-0.0772099	0.120822	-0.170087	0.000587262	-0.125026	0.0117955	0.362107	5.41455e-14	0.533522	3.59149e-31
MYOCD	blue	-0.223618	5.52012e-06	-0.397217	9.28085e-17	-0.135172	0.00644204	0.0293571	0.555794	-0.192673	9.5358e-05	0.502265	2.84776e-27	0.593348	7.0444e-40
GIMAP4	blue	0.222905	5.92278e-06	-0.0556968	0.263447	0.435451	3.60322e-20	-0.446618	2.99065e-21	-0.307549	2.54709e-10	0.748111	8.81849e-74	0.695181	9.49067e-60
ALDH2	blue	0.22236	6.24954e-06	-0.0474502	0.340843	0.159941	0.00123955	-0.359924	7.84716e-14	-0.292136	2.07078e-09	0.528782	1.48871e-30	0.306582	2.91566e-10
CCDC8	blue	0.222079	6.42504e-06	0.0353927	0.477527	0.100122	0.0440359	-0.301076	6.23428e-10	-0.266899	4.92825e-08	0.627523	9.97524e-46	0.32865	1.17835e-11
SMPD1	blue	0.221703	6.66626e-06	-0.053203	0.285459	0.306502	2.94828e-10	-0.306601	2.9078e-10	-0.21623	1.1328e-05	0.565355	1.39041e-35	0.389673	3.89297e-16
ZFPM2	blue	0.221654	6.69873e-06	-0.101287	0.0416188	0.15947	0.00128203	-0.293751	1.67221e-09	-0.496071	1.51544e-26	0.68109	1.62328e-56	0.432767	6.46426e-20
HVCN1	blue	0.221499	6.80106e-06	-0.0282248	0.571142	0.273708	2.16206e-08	-0.535869	1.76089e-31	-0.261893	8.90137e-08	0.576301	3.25589e-37	0.412546	4.48955e-18
IRF4	blue	0.220295	7.65011e-06	-0.00705246	0.887482	0.452621	7.55101e-22	-0.289253	3.02278e-09	-0.367633	2.09004e-14	0.65671	2.47818e-51	0.421748	6.75257e-19
C7	blue	-0.220117	7.78428e-06	-0.300208	7.01823e-10	-0.150434	0.0024025	-0.105391	0.0339808	-0.145931	0.0032453	0.518961	2.64227e-29	0.62948	4.38321e-46
ELMO1	blue	0.219781	8.04273e-06	0.0239141	0.631339	0.192036	0.000100671	-0.492947	3.47612e-26	-0.371401	1.08062e-14	0.668743	7.89299e-54	0.617677	5.72779e-44
TMEM200A	blue	0.219696	8.10968e-06	0.0436797	0.380629	0.248912	3.89843e-07	-0.355355	1.69049e-13	-0.430523	1.04967e-19	0.739882	2.24171e-71	0.467716	2.0966e-23
PRRX2	blue	0.21932	8.41161e-06	-0.0333027	0.503931	0.164529	0.000888853	-0.266948	4.89922e-08	-0.148612	0.00271589	0.694739	1.20654e-59	0.440519	1.17769e-20
DIXDC1	blue	0.219244	8.47332e-06	0.0144152	0.772414	0.0882042	0.0762212	-0.469143	1.48034e-23	-0.604904	8.8946e-42	0.773292	9.23891e-82	0.490947	5.88847e-26
ECM2	blue	0.218288	9.295e-06	-0.0904371	0.0690468	0.173005	0.000469993	-0.311485	1.46215e-10	-0.446176	3.30577e-21	0.817316	1.56233e-98	0.65713	2.03665e-51
LRCH1	blue	0.218242	9.33664e-06	-0.0594591	0.232498	0.214672	1.31407e-05	-0.210294	1.9828e-05	-0.668128	1.06555e-53	0.502253	2.85717e-27	0.333931	5.25643e-12
DCLK1	blue	0.217919	9.63215e-06	0.100578	0.0430773	0.045708	0.358885	-0.521008	1.46197e-29	-0.435882	3.2784e-20	0.676956	1.33207e-55	0.43024	1.11574e-19
DPYSL2	blue	0.21781	9.73367e-06	0.104718	0.035144	0.129417	0.00912364	-0.538444	8.00759e-32	-0.415199	2.61582e-18	0.780568	2.92096e-84	0.589909	2.50085e-39
F13A1	blue	0.217786	9.75646e-06	-0.0533211	0.284389	0.204521	3.36696e-05	-0.451179	1.05358e-21	-0.414261	3.16845e-18	0.766087	2.24543e-79	0.599967	5.88407e-41
CREB3L1	blue	0.217322	1.02015e-05	-0.0896288	0.0715771	0.164372	0.000899176	-0.229428	3.08225e-06	-0.281328	8.36773e-09	0.676051	2.10279e-55	0.467049	2.46574e-23
OPN1SW	blue	0.217128	1.03936e-05	0.196867	6.64257e-05	0.0961416	0.0531976	-0.306472	2.96074e-10	-0.374675	6.04851e-15	0.543404	1.72096e-32	0.290512	2.56397e-09
MXRA8	blue	0.216434	1.1109e-05	-0.0924299	0.0631198	0.146403	0.00314572	-0.226055	4.33109e-06	-0.176475	0.000358953	0.746682	2.34282e-73	0.504715	1.45608e-27
NES	blue	0.216341	1.12083e-05	0.113354	0.0225183	0.0104371	0.834137	-0.409653	8.04732e-18	-0.252226	2.69426e-07	0.512155	1.83704e-28	0.545523	8.85246e-33
CHRDL2	blue	0.216314	1.12367e-05	-0.0139293	0.779884	0.134821	0.00658248	-0.2915	2.25163e-09	-0.321296	3.53495e-11	0.803077	1.20576e-92	0.52093	1.49577e-29
NRROS	blue	0.214754	1.30391e-05	0.0777678	0.118152	0.299715	7.50472e-10	-0.548794	3.14343e-33	-0.308005	2.38948e-10	0.693167	2.82329e-59	0.534731	2.48973e-31
CCDC14	blue	-0.214021	1.39774e-05	-0.0517788	0.29857	-0.218086	9.47777e-06	0.138957	0.00508805	0.224277	5.17118e-06	-0.491628	4.92317e-26	-0.319585	4.5452e-11
TOX	blue	0.21361	1.4531e-05	0.150275	0.0024284	0.280488	9.30409e-09	-0.49184	4.6563e-26	-0.4456	3.76619e-21	0.551447	1.34625e-33	0.291962	2.11882e-09
COL15A1	blue	0.21361	1.45317e-05	0.0467831	0.347682	0.165947	0.000800631	-0.326792	1.55982e-11	-0.439576	1.45227e-20	0.815964	5.95446e-98	0.747408	1.42764e-73
MSRB3	blue	0.21256	1.60421e-05	-0.0597149	0.230491	0.120315	0.0154089	-0.418941	1.21103e-18	-0.472216	6.95618e-24	0.889151	6.77026e-139	0.668931	7.19812e-54
NFATC4	blue	-0.212555	1.60499e-05	-0.296464	1.16412e-09	-0.179101	0.000291725	0.00932255	0.851632	0.0778954	0.117548	0.308413	2.25651e-10	0.428007	1.8002e-19
EGR3	blue	0.211896	1.70748e-05	0.0553275	0.266631	0.17398	0.000435935	-0.348792	4.98305e-13	-0.46643	2.86516e-23	0.638658	8.55499e-48	0.473953	4.52428e-24
C10orf54	blue	0.211645	1.74806e-05	-0.15838	0.00138534	0.416986	1.81303e-18	-0.102879	0.0384987	-0.217716	9.82218e-06	0.415348	2.53722e-18	0.335522	4.10911e-12
ARHGEF17	blue	0.211445	1.7811e-05	-0.0695516	0.162394	0.151855	0.0021813	-0.313513	1.09494e-10	-0.418611	1.29659e-18	0.663848	8.45003e-53	0.541463	3.15039e-32
ATP8B2	blue	0.211323	1.80151e-05	0.0450035	0.366348	0.0891568	0.0730895	-0.573504	8.61015e-37	-0.490964	5.86305e-26	0.773656	6.96547e-82	0.540349	4.44932e-32
PDLIM3	blue	0.210492	1.94668e-05	-0.036619	0.462393	0.132643	0.00751859	-0.282738	6.9976e-09	-0.407245	1.30242e-17	0.879893	2.65959e-132	0.602622	2.13884e-41
CTSK	blue	0.209831	2.07011e-05	-0.0540295	0.27803	0.247862	4.37793e-07	-0.192305	9.83941e-05	-0.307491	2.56792e-10	0.821929	1.49713e-100	0.554582	4.8926e-34
MAP4K1	blue	0.209744	2.08671e-05	0.00713214	0.886219	0.435202	3.80438e-20	-0.385539	8.40947e-16	-0.145223	0.00339975	0.575501	4.30353e-37	0.345491	8.50115e-13
KAT2A	blue	-0.208732	2.29154e-05	-0.106895	0.0314969	-0.205944	2.95903e-05	0.270159	3.33115e-08	0.620485	1.83089e-44	-0.546728	6.0533e-33	-0.304459	3.91585e-10
FERMT2	blue	0.208057	2.43865e-05	0.0106193	0.831284	0.103438	0.0374516	-0.515359	7.41285e-29	-0.465289	3.77639e-23	0.817669	1.10048e-98	0.625061	2.78454e-45
DUSP1	blue	0.208043	2.44194e-05	-0.104179	0.0361015	0.270276	3.28453e-08	-0.18155	0.000239822	-0.400046	5.3688e-17	0.540595	4.12331e-32	0.477621	1.80899e-24
GPR155	blue	0.207475	2.57271e-05	-0.0790741	0.112081	0.175901	0.000375444	-0.395607	1.26422e-16	-0.350295	3.89852e-13	0.521559	1.24613e-29	0.314156	9.98528e-11
FGD2	blue	0.207093	2.66432e-05	-0.167199	0.000729539	0.545515	8.87566e-33	-0.257521	1.47719e-07	-0.268251	4.19216e-08	0.481359	7.02813e-25	0.296466	1.16379e-09
MAOB	blue	0.206578	2.79297e-05	0.0284328	0.568308	0.126385	0.0109026	-0.35666	1.35957e-13	-0.407204	1.31323e-17	0.656512	2.71789e-51	0.435272	3.74689e-20
TBX18	blue	0.20591	2.96827e-05	-0.0207792	0.676732	0.221984	6.48485e-06	-0.165324	0.00083838	-0.305272	3.49879e-10	0.492534	3.87718e-26	0.30221	5.33796e-10
HHIPL1	blue	0.205574	3.06049e-05	0.0398431	0.423904	0.113108	0.0228141	-0.33817	2.71892e-12	-0.179524	0.000282073	0.626945	1.27075e-45	0.370813	1.19839e-14
PCSK5	blue	0.205551	3.06695e-05	0.0347146	0.48601	0.10988	0.0270244	-0.325603	1.8643e-11	-0.335375	4.20415e-12	0.568837	4.27506e-36	0.356771	1.33435e-13
ADRA2A	blue	-0.205345	3.12471e-05	-0.382528	1.46394e-15	-0.114977	0.0206455	-0.0913974	0.0661363	-0.12276	0.0134275	0.602659	2.10831e-41	0.716693	4.60274e-65
DPYSL3	blue	0.205066	3.20485e-05	-0.0299421	0.547942	0.131968	0.00783158	-0.424795	3.56012e-19	-0.437497	2.29917e-20	0.745951	3.8523e-73	0.444297	5.05453e-21
ST6GALNAC5	blue	0.205051	3.2094e-05	0.0133523	0.788783	0.137875	0.00544595	-0.193386	8.97259e-05	-0.296264	1.19567e-09	0.673154	8.95821e-55	0.360331	7.32424e-14
CNN3	blue	0.204891	3.25606e-05	0.223833	5.40392e-06	0.112708	0.023303	-0.288262	3.43945e-09	-0.376877	4.0791e-15	0.559431	1.00091e-34	0.271136	2.95926e-08
C11orf95	blue	0.204854	3.26723e-05	0.108621	0.02884	-0.0763944	0.124808	-0.420502	8.75805e-19	-0.315483	8.24973e-11	0.473136	5.54027e-24	0.311719	1.41429e-10
NGFR	blue	0.204424	3.39679e-05	-0.0185532	0.709703	0.193813	8.65022e-05	-0.338907	2.42168e-12	-0.369109	1.61588e-14	0.547187	5.23446e-33	0.385406	8.61926e-16
EGR1	blue	0.203767	3.60435e-05	0.03011	0.5457	0.213202	1.51015e-05	-0.277245	1.39653e-08	-0.40265	3.22916e-17	0.535365	2.05303e-31	0.370057	1.36865e-14
TPM2	blue	0.20338	3.73212e-05	-0.0590486	0.235744	0.106762	0.0317108	-0.359881	7.90534e-14	-0.152824	0.00204131	0.773138	1.04119e-81	0.541274	3.34109e-32
PRKG1	blue	0.202965	3.87394e-05	-0.039854	0.423777	0.0942677	0.0580314	-0.367978	1.96812e-14	-0.458325	1.99026e-22	0.822624	7.34562e-101	0.645115	4.9434e-49
SERPINH1	blue	0.202741	3.9526e-05	0.0750022	0.131849	0.219843	7.99451e-06	-0.337517	3.01148e-12	-0.131058	0.00827239	0.501931	3.1194e-27	0.333606	5.52696e-12
SYNE3	blue	0.202227	4.13864e-05	0.0841231	0.0908921	0.156081	0.00162882	-0.505653	1.12483e-27	-0.421845	6.61697e-19	0.695798	6.78315e-60	0.541839	2.80326e-32
RP3-428L16.2	blue	0.201844	4.28299e-05	0.0374131	0.452737	0.108794	0.028584	-0.319727	4.45126e-11	-0.401329	4.18148e-17	0.626948	1.26912e-45	0.401195	4.29256e-17
FAM200A	blue	-0.201191	4.53947e-05	-0.086546	0.0819317	-0.253261	2.39826e-07	0.162938	0.000998522	0.2502	3.37899e-07	-0.477006	2.11117e-24	-0.282762	6.97655e-09
PROS1	blue	0.200515	4.82063e-05	-0.00609992	0.902598	0.0301269	0.545474	-0.397171	9.36174e-17	-0.444507	4.82132e-21	0.647851	1.44698e-49	0.515841	6.46242e-29
CLEC10A	blue	0.199549	5.25086e-05	-0.110467	0.0262129	0.361102	6.42616e-14	-0.346265	7.50445e-13	-0.298833	8.45794e-10	0.690851	9.7862e-59	0.518948	2.65208e-29
LSP1	blue	0.199368	5.33515e-05	-0.195938	7.20165e-05	0.335728	3.9798e-12	-0.190187	0.00011773	-0.165573	0.000823068	0.417557	1.61198e-18	0.267262	4.71927e-08
SH3RF3	blue	0.198191	5.91725e-05	-0.0875209	0.0785337	0.162632	0.001021	-0.414992	2.72873e-18	-0.341209	1.68421e-12	0.791931	2.306e-88	0.630982	2.32267e-46
IQGAP2	blue	0.198112	5.95803e-05	0.0685727	0.168402	0.264424	6.61116e-08	-0.451277	1.03006e-21	-0.507808	6.19638e-28	0.732266	3.13706e-69	0.540911	3.73832e-32
HIC1	blue	0.197984	6.02522e-05	-0.0992342	0.045955	0.152853	0.00203731	-0.36787	2.00577e-14	-0.265424	5.87375e-08	0.836135	3.73319e-107	0.657947	1.38897e-51
SSC5D	blue	0.19778	6.13364e-05	-0.0601468	0.22713	0.121127	0.0147245	-0.274593	1.93923e-08	-0.311113	1.54143e-10	0.832194	2.92198e-105	0.531364	6.88006e-31
PPM1K	blue	0.197602	6.2299e-05	-0.0286991	0.564688	0.433172	5.92133e-20	-0.363087	4.58012e-14	-0.340063	2.01879e-12	0.523007	8.17146e-30	0.354119	2.07616e-13
MEDAG	blue	0.197318	6.38687e-05	-0.0277935	0.577041	0.163594	0.000951851	-0.281192	8.51311e-09	-0.36903	1.63827e-14	0.783275	3.23933e-85	0.687564	5.59481e-58
CD248	blue	0.197251	6.42419e-05	-0.00945712	0.849515	0.140176	0.00470981	-0.320482	3.98487e-11	-0.230695	2.70897e-06	0.803029	1.26028e-92	0.689576	1.92965e-58
SGCD	blue	0.196985	6.57495e-05	-0.0219721	0.65931	0.103136	0.0380148	-0.203311	3.75522e-05	-0.393779	1.79177e-16	0.830501	1.83709e-104	0.537536	1.05814e-31
JPH2	blue	0.196862	6.64567e-05	-0.0249951	0.615991	0.171036	0.000546443	-0.168923	0.000641187	-0.244377	6.40841e-07	0.703261	1.09024e-61	0.461471	9.43765e-23
NR2F1	blue	-0.196402	6.91696e-05	-0.30123	6.10436e-10	-0.140877	0.00450408	-0.142176	0.00414413	-0.203777	3.60095e-05	0.412906	4.17386e-18	0.56563	1.26733e-35
PLEKHO1	blue	0.195827	7.27108e-05	0.115557	0.0200108	0.230393	2.79377e-06	-0.497769	9.61498e-27	-0.026875	0.589697	0.684256	3.1607e-57	0.475614	2.99161e-24
PPP2R3C	blue	0.194931	7.85681e-05	0.215368	1.22995e-05	0.186312	0.00016263	-0.472372	6.69408e-24	-0.314074	1.01037e-10	0.499197	6.54667e-27	0.299817	7.40149e-10
RAB42	blue	0.194815	7.93577e-05	0.285101	5.17361e-09	0.170333	0.000576388	-0.350866	3.55059e-13	-0.14508	0.00343178	0.476028	2.69706e-24	0.178367	0.00030924
NFATC1	blue	0.194671	8.03511e-05	-0.0249126	0.617157	0.2023	4.11172e-05	-0.398282	7.55731e-17	-0.345174	8.94612e-13	0.659373	7.10245e-52	0.484615	3.05415e-25
MYLK	blue	0.194627	8.06552e-05	-0.0375064	0.45161	0.107992	0.0297855	-0.329115	1.09822e-11	-0.510252	3.13449e-28	0.84617	3.26503e-112	0.601322	3.51526e-41
ANKRD44	blue	0.193929	8.56453e-05	-0.0684214	0.169346	0.385009	9.27622e-16	-0.436925	2.60756e-20	-0.445864	3.5481e-21	0.642633	1.49098e-48	0.463979	5.1775e-23
SELM	blue	0.19377	8.68171e-05	0.0282655	0.570587	0.159088	0.00131732	-0.359469	8.47567e-14	-0.0718417	0.148969	0.711115	1.2242e-63	0.461998	8.32133e-23
MATN3	blue	0.193365	8.98811e-05	-0.00802897	0.872028	0.136339	0.00599352	-0.236322	1.51329e-06	-0.2658	5.61725e-08	0.519543	2.2341e-29	0.34021	1.97263e-12
HMCN2	blue	-0.192703	9.51184e-05	-0.369684	1.46111e-14	-0.0646179	0.194374	0.0835657	0.093061	-0.187457	0.000147928	0.414411	3.07295e-18	0.493318	3.15146e-26
ARID5A	blue	0.19252	9.66131e-05	-0.0511004	0.304954	0.31175	1.40814e-10	-0.338035	2.77706e-12	-0.146502	0.00312533	0.717275	3.25408e-65	0.567164	7.54865e-36
SLC9A9	blue	0.189894	0.000120668	-0.151344	0.0022586	0.238821	1.16291e-06	-0.309631	1.90101e-10	-0.42949	1.31072e-19	0.508115	5.68954e-28	0.353006	2.49613e-13
C3	blue	0.189633	0.000123342	-0.136305	0.0060062	0.461852	8.61737e-23	-0.12476	0.0119773	-0.303774	4.30434e-10	0.610586	9.69931e-43	0.35746	1.18887e-13
NUPR1	blue	0.189099	0.000128988	-0.00340881	0.945476	0.170397	0.000573615	-0.180607	0.000258683	-0.122084	0.0139514	0.473357	5.24586e-24	0.248253	4.19316e-07
C4B	blue	0.189045	0.00012958	-0.0681242	0.17121	0.285897	4.67071e-09	-0.335997	3.81696e-12	-0.393603	1.85303e-16	0.807211	2.64837e-94	0.515624	6.8741e-29
HSPG2	blue	0.18899	0.000130172	-0.0469674	0.345783	0.0668214	0.179564	-0.207394	2.59183e-05	-0.709059	4.02224e-63	0.600308	5.1692e-41	0.542138	2.55405e-32
LUM	blue	0.187619	0.000145942	-0.0740211	0.136993	0.175356	0.000391748	-0.161685	0.00109348	-0.37833	3.14019e-15	0.799509	3.02846e-91	0.545529	8.83676e-33
FBLN2	blue	0.186613	0.00015864	-0.00738168	0.882267	0.0992297	0.0459649	-0.186448	0.000160819	-0.278837	1.14484e-08	0.682285	8.77169e-57	0.441206	1.01061e-20
SORBS2	blue	-0.184943	0.000182025	-0.29307	1.83008e-09	-0.0659429	0.185365	0.109303	0.0278441	-0.211428	1.78391e-05	0.319172	4.82805e-11	0.381649	1.71899e-15
CRISPLD2	blue	0.184935	0.000182139	-0.0487072	0.328191	0.179912	0.000273478	-0.208742	2.28944e-05	-0.395092	1.39507e-16	0.808924	5.2919e-95	0.594832	4.05746e-40
CES1	blue	0.184721	0.000185365	-0.123098	0.013172	0.032524	0.513961	-0.258302	1.35027e-07	-0.339658	2.15181e-12	0.508918	4.5501e-28	0.31933	4.71778e-11
CXCL12	blue	0.182862	0.000215692	-0.0103116	0.836103	0.129031	0.00933464	-0.394714	1.49942e-16	-0.332503	6.5486e-12	0.782641	5.43655e-85	0.649111	8.18212e-50
C16orf54	blue	0.181759	0.000235814	-0.188567	0.000134856	0.383456	1.23479e-15	-0.182553	0.000221165	-0.287818	3.64363e-09	0.412999	4.09533e-18	0.314347	9.71405e-11
NR2F1-AS1	blue	0.1815	0.000240788	-0.0501934	0.313629	0.105851	0.0332043	-0.335	4.45572e-12	-0.366601	2.50024e-14	0.596805	1.94031e-40	0.470275	1.12189e-23
OSBPL5	blue	0.180792	0.000254891	-0.214355	1.35421e-05	0.220043	7.84097e-06	-0.115949	0.0195904	-0.26412	6.85312e-08	0.464901	4.1468e-23	0.327046	1.50129e-11
CYR61	blue	0.180365	0.000263756	-0.0159099	0.749567	0.251471	2.93216e-07	-0.301564	5.83222e-10	-0.334334	4.93947e-12	0.77894	1.07962e-83	0.591184	1.5661e-39
SMAP2	blue	0.179534	0.000281844	0.0243466	0.625179	0.268401	4.11698e-08	-0.436653	2.76804e-20	-0.313635	1.07595e-10	0.546629	6.24647e-33	0.42142	7.23216e-19
KIF26B	blue	0.178764	0.000299647	-0.0294336	0.554763	0.138815	0.00513368	-0.184845	0.000183496	-0.327284	1.44837e-11	0.555265	3.91815e-34	0.260553	1.04063e-07
C10orf128	blue	0.178659	0.000302146	-0.15907	0.0013191	0.355821	1.56419e-13	-0.323305	2.62608e-11	-0.273204	2.29982e-08	0.77323	9.69923e-82	0.668846	7.50324e-54
PKDCC	blue	0.178498	0.000306035	-0.0409327	0.411331	0.065631	0.187458	-0.431491	8.52062e-20	-0.31383	1.04629e-10	0.72082	3.85915e-66	0.52621	3.19065e-30
ALDH1B1	blue	0.178007	0.000318158	0.129022	0.00933987	0.147013	0.00302133	-0.323357	2.60613e-11	-0.340325	1.93692e-12	0.649339	7.37538e-50	0.34746	6.1865e-13
SLC17A9	blue	0.176725	0.00035197	0.0593411	0.233428	0.174624	0.000414706	-0.351123	3.40403e-13	-0.0669121	0.178973	0.495911	1.58168e-26	0.257914	1.41191e-07
CTGF	blue	0.176273	0.00036467	-0.0563712	0.257701	0.19288	9.36908e-05	-0.280182	9.66915e-09	-0.362041	5.47641e-14	0.823286	3.71826e-101	0.664019	7.78545e-53
SOBP	blue	-0.176178	0.0003674	-0.259321	1.20048e-07	-0.172225	0.00049901	-0.234257	1.87691e-06	-0.153243	0.00198342	0.572199	1.35134e-36	0.647749	1.51534e-49
PGM5	blue	-0.172706	0.000480909	-0.306624	2.8988e-10	-0.11252	0.0235363	-0.120078	0.0156145	-0.187437	0.000148173	0.560156	7.87804e-35	0.609136	1.71472e-42
S1PR4	blue	0.1726	0.000484836	-0.195413	7.53656e-05	0.450774	1.15637e-21	-0.212375	1.63243e-05	-0.100576	0.0430806	0.513687	1.1917e-28	0.428121	1.75669e-19
SYT11	blue	0.172595	0.000485024	-0.0013717	0.978045	0.1735	0.000452402	-0.524875	4.72739e-30	-0.457359	2.49881e-22	0.805009	2.04791e-93	0.634393	5.41775e-47
DDR2	blue	0.172346	0.000494405	-0.0876224	0.0781866	0.127826	0.0100221	-0.397301	9.13105e-17	-0.506149	9.80993e-28	0.893651	2.57221e-142	0.68858	3.27242e-58
PRUNE2	blue	0.172157	0.000501582	-0.0299375	0.548004	0.108221	0.0294382	-0.404458	2.26284e-17	-0.474178	4.2786e-24	0.77493	2.57711e-82	0.517397	4.14148e-29
ANGPTL2	blue	0.171957	0.000509323	-0.0813157	0.102239	0.19131	0.000107069	-0.232602	2.22752e-06	-0.370298	1.31201e-14	0.797327	2.10592e-90	0.639795	5.20443e-48
OSBPL10	blue	0.171149	0.000541734	0.121029	0.0148057	0.0699423	0.160042	-0.136644	0.00588094	-0.493251	3.20746e-26	0.491573	4.99594e-26	0.281941	7.74253e-09
DACT1	blue	0.170695	0.000560793	-0.0443328	0.373541	0.108142	0.0295571	-0.32873	1.16417e-11	-0.420031	9.65914e-19	0.782764	4.91837e-85	0.5236	6.87083e-30
POU2F2	blue	0.170386	0.000574091	-0.0298981	0.548532	0.26927	3.70841e-08	-0.406375	1.54856e-17	-0.251538	2.91052e-07	0.632258	1.35033e-46	0.42079	8.24837e-19
CLIC2	blue	0.170146	0.000584638	-0.038882	0.435178	0.325364	1.93231e-11	-0.308736	2.15643e-10	-0.308831	2.12777e-10	0.575538	4.24796e-37	0.477118	2.05277e-24
ANGPT1	blue	0.169958	0.000593028	0.113579	0.0222498	0.0108547	0.827603	-0.32561	1.86244e-11	-0.298045	9.40986e-10	0.445109	4.20873e-21	0.27353	2.20983e-08
TCF4	blue	0.169948	0.000593487	-0.0471275	0.34414	0.0611111	0.219754	-0.453696	5.8838e-22	-0.48785	1.32291e-25	0.729011	2.46167e-68	0.615065	1.63762e-43
FYN	blue	0.169692	0.000605078	0.0821578	0.0987232	0.141477	0.00433462	-0.512066	1.88376e-28	-0.295214	1.37614e-09	0.677665	9.30898e-56	0.561547	4.96802e-35
LTBP1	blue	0.169608	0.0006089	0.068635	0.168015	0.106687	0.0318314	-0.204975	3.23144e-05	-0.470667	1.01902e-23	0.527342	2.28337e-30	0.277825	1.2993e-08
LRRN4CL	blue	-0.169253	0.000625441	-0.440339	1.2258e-20	-0.0192131	0.69987	0.0877245	0.0778388	-0.1176	0.0179056	0.56373	2.39845e-35	0.630854	2.45234e-46
RP11-166D19.1	blue	0.168104	0.000681828	-0.120716	0.0150675	0.135505	0.00631121	-0.40674	1.44018e-17	-0.35907	9.06595e-14	0.858027	1.11903e-118	0.596259	2.38087e-40
RCAN1	blue	0.167304	0.000723838	0.0572978	0.249947	0.199064	5.47982e-05	-0.188844	0.000131769	-0.423907	4.29331e-19	0.625771	2.07283e-45	0.498305	8.32436e-27
STRA6	blue	0.166397	0.000774411	-0.0300927	0.545931	0.176489	0.000358561	-0.140588	0.00458791	-0.174773	0.000409923	0.501492	3.51495e-27	0.271518	2.82498e-08
PYGO1	blue	0.165835	0.00080731	0.181083	0.000248993	-0.00132131	0.978852	-0.357211	1.23954e-13	-0.365719	2.91225e-14	0.470034	1.1903e-23	0.243819	6.80867e-07
DCN	blue	0.164932	0.000862944	-0.102326	0.0395596	0.168722	0.000650946	-0.190055	0.000119046	-0.389455	4.05513e-16	0.842676	2.06667e-110	0.60096	4.03444e-41
SLIT2	blue	0.164768	0.000873414	0.0166911	0.73771	0.0434457	0.383188	-0.444543	4.78252e-21	-0.403503	2.73133e-17	0.770993	5.45163e-81	0.558434	1.39013e-34
KCNMA1	blue	0.164065	0.000919648	-0.036944	0.458427	0.16873	0.00065058	-0.407099	1.34088e-17	-0.330803	8.49555e-12	0.751845	6.65458e-75	0.516751	4.98299e-29
CCDC69	blue	-0.163385	0.000966483	-0.356995	1.28521e-13	0.064954	0.192059	-0.00576854	0.907865	-0.147496	0.00292586	0.438868	1.69868e-20	0.509998	3.3657e-28
ADARB1	blue	0.163191	0.00098027	0.00600321	0.904135	0.0753164	0.130235	-0.321697	3.33173e-11	-0.298684	8.63017e-10	0.601402	3.40866e-41	0.417048	1.79011e-18
CSRP1	blue	0.163054	0.00099013	-0.171451	0.000529401	0.190542	0.000114256	-0.213961	1.40575e-05	-0.360513	7.10199e-14	0.667062	1.79056e-53	0.482236	5.61913e-25
KCNE4	blue	0.162894	0.00100169	-0.0657531	0.186636	0.119336	0.0162716	-0.366323	2.62362e-14	-0.382643	1.43331e-15	0.837042	1.34631e-107	0.697646	2.46883e-60
STARD13	blue	0.162299	0.00104591	-0.151042	0.00230547	0.180212	0.000266997	-0.356458	1.40626e-13	-0.482414	5.36972e-25	0.731219	6.10582e-69	0.655351	4.66512e-51
TSHZ3	blue	0.162106	0.00106068	-0.132265	0.00769234	0.128832	0.00944509	-0.32489	2.07414e-11	-0.456195	3.28413e-22	0.737289	1.22883e-70	0.557856	1.68083e-34
FAM49A	blue	0.1617	0.00109228	0.0719737	0.148222	0.120744	0.0150436	-0.216418	1.11255e-05	-0.319115	4.86856e-11	0.55308	7.95528e-34	0.396454	1.07458e-16
INMT	blue	-0.161128	0.00113835	-0.386863	6.57972e-16	-0.0658881	0.185731	-0.0726813	0.144264	-0.0771999	0.12087	0.580515	7.38712e-38	0.622671	7.47494e-45
CYB5R3	blue	0.161068	0.00114328	-0.00295885	0.952664	0.129446	0.00910808	-0.219065	8.62204e-06	-0.32904	1.11087e-11	0.467632	2.14008e-23	0.338785	2.4686e-12
RASD2	blue	0.160764	0.00116856	0.0333191	0.50372	0.0569461	0.252871	-0.156674	0.00156254	-0.171296	0.000535718	0.466519	2.80437e-23	0.418322	1.37663e-18
SDC3	blue	0.159904	0.00124285	0.00394803	0.936868	0.249761	3.54803e-07	-0.416697	1.92402e-18	-0.28745	3.82124e-09	0.559974	8.3662e-35	0.38451	1.01694e-15
ELN	blue	-0.159534	0.00127613	-0.380321	2.18948e-15	-0.144402	0.00358751	-0.063706	0.200758	-0.187073	0.000152709	0.602029	2.6834e-41	0.681213	1.5235e-56
MAP1A	blue	0.158672	0.00135694	-0.0234319	0.638237	0.0339596	0.49555	-0.491965	4.50516e-26	-0.393657	1.83391e-16	0.804622	2.92524e-93	0.603519	1.5162e-41
CACNA1H	blue	-0.15805	0.00141805	-0.447319	2.54989e-21	-0.0983169	0.0480114	-0.0487764	0.327503	-0.203803	3.59262e-05	0.51496	8.30555e-29	0.613729	2.7916e-43
NBL1	blue	0.157704	0.00145325	-0.111951	0.0242538	0.244396	6.39574e-07	-0.0160269	0.747787	-0.0145531	0.770298	0.535524	1.95598e-31	0.328057	1.28907e-11
GYPC	blue	0.157174	0.00150854	-0.0950815	0.0558893	0.217943	9.60989e-06	-0.479351	1.1696e-24	-0.229546	3.0456e-06	0.872486	2.09086e-127	0.725579	2.09322e-67
EPDR1	blue	0.157169	0.00150904	-0.0663798	0.182463	0.106161	0.0326884	-0.351732	3.08002e-13	-0.330249	9.24332e-12	0.61305	3.65855e-43	0.432057	7.5387e-20
MMP2	blue	0.157111	0.00151529	-0.175777	0.000379085	0.17722	0.000338548	-0.143943	0.00369624	-0.310256	1.74045e-10	0.744747	8.70929e-73	0.547299	5.05305e-33
KCNJ8	blue	0.156537	0.00157759	0.0154072	0.757227	0.108864	0.0284817	-0.383263	1.27929e-15	-0.309272	1.99969e-10	0.790796	6.07826e-88	0.643316	1.10179e-48
NFKBIE	blue	0.155383	0.00171016	0.070171	0.158676	0.385612	8.29776e-16	-0.152584	0.00207528	0.116907	0.018597	0.289022	3.11512e-09	0.197196	6.45511e-05
CDH11	blue	0.155273	0.00172337	-0.0874082	0.0789206	0.11995	0.0157261	-0.247404	4.60429e-07	-0.40071	4.71844e-17	0.849841	3.73234e-114	0.625937	1.93433e-45
MYOM1	blue	-0.154534	0.00181421	-0.368479	1.80363e-14	-0.0906191	0.0684874	-0.0944914	0.0574359	-0.22203	6.45601e-06	0.469908	1.22749e-23	0.517351	4.19707e-29
KIF26A	blue	0.154126	0.0018662	0.0210261	0.673112	-0.0468781	0.346702	-0.268227	4.20407e-08	-0.324412	2.22739e-11	0.590795	1.80714e-39	0.564908	1.61574e-35
REEP2	blue	0.153737	0.00191704	0.128203	0.00980219	-0.000570273	0.990872	-0.505506	1.1712e-27	-0.157825	0.00144082	0.588904	3.61132e-39	0.305254	3.50755e-10
SH3BGR	blue	-0.153255	0.0019817	-0.289358	2.98181e-09	-0.148159	0.0027995	0.0215661	0.66522	-0.0595517	0.23177	0.219282	8.44215e-06	0.250688	3.20044e-07
ST6GAL1	blue	0.153215	0.00198717	0.00411593	0.934189	0.17675	0.000351288	-0.364234	3.76214e-14	-0.344731	9.60569e-13	0.586051	1.01812e-38	0.41135	5.71876e-18
MAPRE2	blue	0.153149	0.00199619	-0.0116295	0.81551	0.172303	0.000496006	-0.49253	3.88099e-26	-0.546969	5.6086e-33	0.640138	4.47695e-48	0.495836	1.61353e-26
MITF	blue	0.152858	0.00203651	-0.198716	5.65064e-05	0.267318	4.68761e-08	-0.249778	3.54169e-07	-0.492245	4.18508e-26	0.634798	4.55225e-47	0.418025	1.46347e-18
SERPINF1	blue	0.152667	0.00206347	-0.118978	0.0165977	0.148816	0.00267913	-0.257549	1.47235e-07	-0.222392	6.23029e-06	0.767078	1.06788e-79	0.570423	2.48727e-36
CCND2	blue	0.151695	0.00220521	-0.138054	0.00538527	0.302162	5.37354e-10	-0.264942	6.2189e-08	-0.38703	6.37796e-16	0.610016	1.21356e-42	0.430442	1.06813e-19
GEM	blue	0.151407	0.00224899	-0.0388909	0.435073	0.0584608	0.240448	-0.357893	1.10552e-13	-0.486588	1.83544e-25	0.823381	3.36971e-101	0.677246	1.15048e-55
TUBA1A	blue	0.149992	0.00247534	0.0954762	0.0548743	0.0403204	0.41837	-0.464265	4.8333e-23	-0.197264	6.41699e-05	0.615168	1.57115e-43	0.401225	4.26764e-17
C4A	blue	0.149112	0.00262642	-0.102873	0.0385113	0.225458	4.59745e-06	-0.324972	2.04884e-11	-0.380659	2.05894e-15	0.748969	4.88966e-74	0.494459	2.32878e-26
GIMAP8	blue	0.148941	0.00265683	-0.157503	0.00147398	0.307125	2.70278e-10	-0.389306	4.17014e-16	-0.343725	1.12851e-12	0.642346	1.69274e-48	0.694107	1.69906e-59
EMILIN1	blue	0.14892	0.00266041	-0.103175	0.0379421	0.138216	0.0053308	-0.289588	2.89347e-09	-0.270835	3.06935e-08	0.886755	3.91111e-137	0.670797	2.87929e-54
POU6F1	blue	0.148534	0.00273012	-0.0781736	0.11624	0.0801178	0.10741	-0.394026	1.70952e-16	-0.175982	0.00037307	0.605271	7.71705e-42	0.422548	5.71221e-19
ILF3	blue	-0.148131	0.00280471	0.236886	1.42622e-06	-0.284828	5.35795e-09	0.0749612	0.132062	0.288204	3.46512e-09	-0.493433	3.0565e-26	-0.305827	3.23889e-10
C1orf54	blue	0.147725	0.00288164	-0.126328	0.0109386	0.25315	2.42831e-07	-0.447809	2.28072e-21	-0.052462	0.292231	0.664881	5.1443e-53	0.639911	4.94676e-48
FNBP1	blue	0.146407	0.00314498	-0.00860047	0.863006	0.170373	0.00057464	-0.344255	1.03668e-12	-0.430246	1.11422e-19	0.632707	1.11487e-46	0.45288	7.11133e-22
CD302	blue	0.143981	0.00368722	-0.038066	0.444883	0.106483	0.0321614	-0.392796	2.15995e-16	-0.474355	4.09394e-24	0.536475	1.46393e-31	0.410364	6.97671e-18
VCAM1	blue	0.14391	0.00370422	-0.0755481	0.129053	0.230021	2.90192e-06	-0.37956	2.51379e-15	-0.337608	2.96864e-12	0.78362	2.44373e-85	0.641474	2.48826e-48
PCOLCE	blue	0.143135	0.00389535	-0.125806	0.0112752	0.108586	0.0288922	-0.300106	7.11631e-10	-0.140418	0.00463794	0.742926	2.96159e-72	0.594458	4.66376e-40
ITGA1	blue	0.142966	0.00393826	-0.0360133	0.469835	0.12188	0.0141135	-0.328148	1.27128e-11	-0.445189	4.13288e-21	0.739055	3.86628e-71	0.717016	3.79875e-65
GPX3	blue	0.141738	0.00426258	-0.0413463	0.406618	0.0364064	0.464997	-0.173827	0.000441128	-0.143273	0.00386079	0.456471	3.07872e-22	0.442483	7.5964e-21
EPB41L3	blue	0.141655	0.00428539	0.00329039	0.947367	0.129895	0.00886775	-0.283857	6.06732e-09	-0.285407	4.97406e-09	0.562944	3.12006e-35	0.434932	4.03536e-20
SVEP1	blue	0.141632	0.0042917	-0.0593837	0.233092	0.10611	0.0327735	-0.23402	1.92374e-06	-0.378917	2.82389e-15	0.62955	4.25658e-46	0.461024	1.04968e-22
GIMAP1	blue	0.138714	0.00516648	-0.178572	0.000304237	0.370495	1.26731e-14	-0.378832	2.86766e-15	-0.170512	0.000568647	0.734657	6.7741e-70	0.705352	3.34733e-62
ENTPD1	blue	0.138233	0.0053251	-0.0905288	0.0687644	0.204038	3.51738e-05	-0.389207	4.24843e-16	-0.408954	9.25943e-18	0.818346	5.5997e-99	0.703112	1.1855e-61
KCNMB1	blue	0.138094	0.00537192	-0.166171	0.000787492	0.173107	0.000466328	-0.233231	2.08751e-06	-0.321671	3.34462e-11	0.816146	4.97524e-98	0.630402	2.96923e-46
PEAK1	blue	0.137238	0.00566747	-0.088884	0.0739754	0.0594214	0.232795	-0.32123	3.56968e-11	-0.60675	4.35093e-42	0.554153	5.62224e-34	0.468218	1.85543e-23
TAGLN	blue	0.136879	0.00579556	-0.129888	0.00887158	0.107149	0.0310936	-0.235174	1.70622e-06	-0.257686	1.44946e-07	0.844168	3.55977e-111	0.636213	2.4735e-47
PPP1R16B	blue	0.13674	0.00584602	-0.0569895	0.252509	0.314206	9.91321e-11	-0.400511	4.90466e-17	-0.425127	3.31865e-19	0.689333	2.19589e-58	0.631146	2.16616e-46
CYP1B1	blue	0.135207	0.00642835	0.0091721	0.853999	0.0651481	0.190731	-0.330606	8.75379e-12	-0.348236	5.4541e-13	0.554926	4.37502e-34	0.338873	2.43477e-12
BOC	blue	0.135202	0.00643032	-0.105089	0.0344987	0.0624826	0.209559	-0.402145	3.56514e-17	-0.451735	9.26621e-22	0.851307	6.05099e-115	0.637373	1.49615e-47
MMP16	blue	0.134397	0.00675604	-0.0177494	0.721748	-0.0528973	0.28824	-0.370426	1.28271e-14	-0.421284	7.44044e-19	0.614794	1.82524e-43	0.545927	7.79421e-33
CPA3	blue	0.134395	0.0067569	-0.157433	0.00148126	0.165893	0.000803825	-0.194349	8.26068e-05	-0.427825	1.87155e-19	0.748671	6.00477e-74	0.646476	2.68754e-49
JDP2	blue	0.132285	0.00768314	0.01432	0.773877	0.266655	5.07344e-08	-0.216759	1.07678e-05	-0.225579	4.54213e-06	0.530983	7.71321e-31	0.343727	1.12807e-12
CLSTN2	blue	0.132132	0.00775459	-0.0026	0.958399	-0.0540625	0.277736	-0.274413	1.98269e-08	-0.372651	8.66534e-15	0.581059	6.08855e-38	0.41677	1.89559e-18
PHYHIP	blue	0.13199	0.00782139	-0.259193	1.21831e-07	0.112608	0.0234263	-0.148405	0.00275377	-0.219611	8.17668e-06	0.526862	2.63205e-30	0.365209	3.18046e-14
SGCE	blue	0.131366	0.00812098	0.121008	0.0148235	-0.0140748	0.777645	-0.337514	3.01304e-12	-0.264874	6.26916e-08	0.497778	9.59138e-27	0.365617	2.96446e-14
ENPP1	blue	0.130382	0.00861429	-0.0656109	0.187593	0.118157	0.0173663	-0.389564	3.97314e-16	-0.312938	1.18868e-10	0.668108	1.07637e-53	0.503441	2.06563e-27
LMCD1	blue	0.130289	0.00866187	-0.125045	0.0117823	0.106471	0.0321807	-0.255185	1.9288e-07	-0.325204	1.97911e-11	0.81951	1.74288e-99	0.643574	9.82271e-49
ABCC9	blue	0.12969	0.00897668	-0.0577895	0.245899	0.0677475	0.173595	-0.345372	8.66573e-13	-0.49975	5.63699e-27	0.76339	1.66878e-78	0.641481	2.48019e-48
SYNM	blue	0.129106	0.00929325	-0.113115	0.0228059	0.0819605	0.0995382	-0.26844	4.09789e-08	-0.445394	3.94562e-21	0.709403	3.29984e-63	0.519504	2.25913e-29
FAM46C	blue	-0.129028	0.00933643	-0.225186	4.72395e-06	0.143529	0.00379707	-0.0307892	0.536673	-0.191523	0.000105156	0.37615	4.64713e-15	0.357664	1.14887e-13
FGF7	blue	0.128941	0.00938475	-0.0689203	0.16625	0.105756	0.0333635	-0.209913	2.05423e-05	-0.363087	4.58011e-14	0.818749	3.74201e-99	0.616311	9.93151e-44
HGF	blue	0.128451	0.00965996	-0.0667931	0.179749	0.103567	0.0372138	-0.373098	8.00553e-15	-0.405098	1.99451e-17	0.736431	2.14829e-70	0.600961	4.03296e-41
PALM	blue	-0.128441	0.00966599	-0.307503	2.56374e-10	-0.157974	0.00142572	-0.153087	0.00200482	-0.00880011	0.859858	0.444514	4.81342e-21	0.486494	1.88061e-25
PARD3B	blue	-0.128337	0.00972497	-0.25587	1.78415e-07	-0.0179267	0.719086	-0.137725	0.00549738	-0.370137	1.34958e-14	0.385228	8.90838e-16	0.464404	4.67388e-23
CSGALNACT1	blue	0.12818	0.00981533	-0.0577093	0.246557	0.030845	0.535935	-0.260017	1.1075e-07	-0.370908	1.17864e-14	0.564364	1.93966e-35	0.566485	9.49491e-36
AOC3	blue	-0.127624	0.0101416	-0.347764	5.88896e-13	-0.0944239	0.0576152	-0.109447	0.0276383	-0.203577	3.66639e-05	0.623596	5.10655e-45	0.689547	1.95905e-58
ANTXR2	blue	0.126694	0.0107085	-0.0988897	0.0467185	0.229381	3.09716e-06	-0.281482	8.20627e-09	-0.503761	1.89206e-27	0.640951	3.13299e-48	0.49805	8.9153e-27
MOXD1	blue	0.126297	0.0109584	-0.0337817	0.497813	0.149921	0.00248726	-0.262482	8.30832e-08	-0.345265	8.81604e-13	0.767716	6.59819e-80	0.552115	1.08589e-33
C1QTNF6	blue	0.126	0.0111489	0.0677895	0.173328	0.0898917	0.0707459	0.0292577	0.557133	-0.0153605	0.757939	0.398185	7.70006e-17	0.268086	4.27564e-08
SIDT2	blue	0.125568	0.0114316	-0.166603	0.000762638	0.116438	0.019078	-0.26188	8.9147e-08	-0.208788	2.27975e-05	0.503797	1.87359e-27	0.405015	2.02718e-17
PPP1R12B	blue	-0.125492	0.0114818	-0.321157	3.60813e-11	-0.0249912	0.616046	0.00427356	0.931675	-0.4015	4.04455e-17	0.522804	8.66965e-30	0.491646	4.90022e-26
KDELR3	blue	0.125449	0.0115106	0.200369	4.88338e-05	0.0895029	0.071978	-0.123757	0.0126868	-0.124737	0.0119933	0.446524	3.05495e-21	0.215407	1.22538e-05
CAMK1	blue	0.124737	0.0119933	0.191117	0.000108839	0.108182	0.0294969	-0.501904	3.14217e-27	-0.153794	0.00190945	0.47928	1.19087e-24	0.340154	1.98993e-12
TGFBR2	blue	0.124589	0.0120955	-0.150338	0.00241817	0.137868	0.00544862	-0.326897	1.5352e-11	-0.548494	3.4584e-33	0.541866	2.77997e-32	0.518897	2.69129e-29
PRKCB	blue	0.123936	0.0125576	-0.118888	0.0166807	0.302037	5.46603e-10	-0.340208	1.97308e-12	-0.349518	4.42663e-13	0.561972	4.31288e-35	0.402789	3.14263e-17
TPSAB1	blue	0.122489	0.0136359	-0.196523	6.84478e-05	0.201466	4.42981e-05	-0.146667	0.00309125	-0.260158	1.08952e-07	0.711007	1.3039e-63	0.626834	1.33085e-45
CILP	blue	0.121314	0.0145702	-0.124722	0.0120033	0.161885	0.00107779	-0.26135	9.48423e-08	-0.287549	3.77267e-09	0.729434	1.88714e-68	0.487014	1.64363e-25
PRICKLE2	blue	0.121038	0.0147981	-0.191122	0.000108791	0.0612446	0.218746	-0.200753	4.71972e-05	-0.365609	2.96843e-14	0.600831	4.23713e-41	0.492097	4.3512e-26
FGF2	blue	0.120516	0.0152369	-0.0908627	0.0677441	0.0936458	0.0597138	-0.460343	1.23438e-22	-0.412045	4.96947e-18	0.690098	1.46152e-58	0.599441	7.18354e-41
FGFR1	blue	0.120404	0.0153327	-0.00142114	0.977254	0.00335577	0.946323	-0.478858	1.32458e-24	-0.329958	9.66246e-12	0.795087	1.50491e-89	0.622316	8.65092e-45
P2RX1	blue	0.11987	0.0157964	-0.172338	0.000494681	0.163336	0.000969988	-0.250284	3.34755e-07	-0.319793	4.40876e-11	0.783469	2.76496e-85	0.583732	2.34592e-38
KCNH2	blue	-0.119299	0.0163048	-0.126705	0.0107016	-0.253339	2.37721e-07	-0.148701	0.00269984	-0.104418	0.0356748	0.367037	2.31806e-14	0.355224	1.72789e-13
RCAN2	blue	-0.118256	0.017272	-0.331941	7.13829e-12	-0.0379878	0.44582	-0.137215	0.00567567	-0.258947	1.25345e-07	0.632535	1.19985e-46	0.736595	1.93085e-70
HEPH	blue	0.117866	0.0176467	-0.132304	0.00767429	0.121222	0.0146464	-0.178729	0.000300473	-0.377387	3.72179e-15	0.821723	1.84772e-100	0.642	1.9727e-48
NAPSB	blue	0.117134	0.0183677	-0.138447	0.00525415	0.346253	7.51875e-13	-0.25304	2.45862e-07	-0.229027	3.21038e-06	0.625204	2.62409e-45	0.517836	3.65217e-29
SDC2	blue	0.117059	0.0184431	-0.0564541	0.257	-0.011999	0.809759	-0.345086	9.07249e-13	-0.309205	2.01865e-10	0.595812	2.8147e-40	0.524891	4.70584e-30
DSTN	blue	0.116938	0.018566	0.0203162	0.683542	0.0738095	0.138122	0.0272156	0.584989	-0.339606	2.16978e-12	0.414414	3.07059e-18	0.251741	2.84513e-07
WNT2	blue	0.116395	0.0191229	-0.0885904	0.0749387	0.180845	0.000253794	-0.0208891	0.67512	-0.226185	4.27537e-06	0.678353	6.56522e-56	0.430236	1.11661e-19
PLN	blue	0.114849	0.020788	-0.131144	0.00822974	0.092784	0.0621118	-0.216068	1.15042e-05	-0.34536	8.68175e-13	0.800027	1.90463e-91	0.604696	9.63493e-42
RNF150	blue	-0.11461	0.0210571	-0.169471	0.000615271	-0.0962305	0.052977	-0.251643	2.87637e-07	-0.241094	9.12895e-07	0.496641	1.30113e-26	0.420471	8.81453e-19
KIAA1462	blue	0.114584	0.0210859	-0.00709667	0.886781	0.109777	0.0271704	-0.247032	4.79646e-07	-0.315597	8.1154e-11	0.702262	1.90966e-61	0.579547	1.04047e-37
ANK2	blue	0.114301	0.0214083	0.0766458	0.123569	0.0335155	0.501208	-0.454473	4.9111e-22	-0.426195	2.64732e-19	0.680783	1.89962e-56	0.453899	5.61233e-22
CACNA1C	blue	-0.113829	0.0219551	-0.290025	2.73259e-09	-0.103277	0.0377523	-0.119955	0.0157221	-0.338878	2.43284e-12	0.622448	8.19182e-45	0.663546	9.76651e-53
ITGBL1	blue	0.113769	0.0220258	-0.0876906	0.0779541	0.0804751	0.105846	-0.136733	0.0058485	-0.30956	1.92e-10	0.66657	2.27321e-53	0.447902	2.23293e-21
APBB1	blue	0.112372	0.0237208	0.044692	0.369678	0.00270492	0.956722	-0.442215	8.06643e-21	-0.240834	9.38699e-07	0.589962	2.45254e-39	0.437097	2.51103e-20
PRDM6	blue	-0.111572	0.0247407	-0.288756	3.22532e-09	-0.0487929	0.327339	-0.0602582	0.226269	-0.195962	7.18667e-05	0.502061	3.01095e-27	0.416871	1.8563e-18
PPP1R14A	blue	-0.111296	0.0251023	-0.27523	1.79276e-08	-0.106048	0.0328755	-0.0659506	0.185313	0.0315409	0.526771	0.492483	3.92967e-26	0.62957	4.22009e-46
CRMP1	blue	0.110278	0.026472	-0.0917	0.06524	-0.0332261	0.504913	-0.422516	5.74972e-19	-0.223011	5.86122e-06	0.423293	4.88504e-19	0.351562	3.16705e-13
POU2AF1	blue	0.110091	0.0267309	-0.104362	0.0357738	0.231717	2.43981e-06	-0.16077	0.00116802	-0.264264	6.73736e-08	0.449308	1.61915e-21	0.260123	1.094e-07
IL34	blue	0.109182	0.0280186	-0.0920455	0.0642293	0.123103	0.0131688	-0.184848	0.000183455	-0.08427	0.0903273	0.554118	5.68685e-34	0.4627	7.03715e-23
ACTC1	blue	0.1088	0.0285757	-0.0937114	0.0595344	0.0535426	0.282391	-0.244099	6.60518e-07	-0.270237	3.29982e-08	0.706265	1.99245e-62	0.486588	1.83577e-25
HABP4	blue	0.108582	0.0288972	0.0871863	0.0796867	0.0980889	0.0485344	-0.383125	1.31213e-15	-0.208011	2.44913e-05	0.6227	7.38545e-45	0.425531	3.04689e-19
CLIC5	blue	0.108465	0.0290723	-0.0339485	0.495691	0.328094	1.28177e-11	-0.120264	0.0154534	-0.306697	2.86922e-10	0.519586	2.20642e-29	0.388672	4.69573e-16
RAB30	blue	0.107456	0.0306114	0.0151306	0.761452	0.132543	0.00756422	-0.347632	6.01629e-13	-0.457712	2.29959e-22	0.548122	3.89186e-33	0.338911	2.42045e-12
ARHGAP15	blue	0.107391	0.030712	-0.0700228	0.15956	0.31093	1.58199e-10	-0.353726	2.21613e-13	-0.180547	0.000259946	0.669408	5.69922e-54	0.591573	1.35743e-39
NCAM1	blue	0.105984	0.0329813	-0.0995494	0.0452657	0.0440269	0.37685	-0.388662	4.70439e-16	-0.34403	1.07481e-12	0.694802	1.16601e-59	0.498389	8.14008e-27
IGFBP7	blue	0.105959	0.033023	-0.220458	7.5297e-06	0.168809	0.000646697	-0.259624	1.15905e-07	-0.245208	5.85498e-07	0.739007	3.98964e-71	0.736518	2.03102e-70
VASN	blue	0.104842	0.034927	-0.0459175	0.356684	0.156626	0.00156777	-0.170926	0.000551037	-0.136578	0.0059054	0.703464	9.72244e-62	0.556939	2.27014e-34
LRRC32	blue	0.104159	0.0361375	-0.147338	0.00295686	0.0435015	0.382576	-0.303216	4.64864e-10	-0.299885	7.33302e-10	0.831107	9.54205e-105	0.811115	6.59641e-96
SFRP1	blue	0.104011	0.0364031	-0.0124301	0.803061	0.0557048	0.263378	-0.2574	1.49781e-07	-0.338326	2.65318e-12	0.667876	1.20521e-53	0.472462	6.5465e-24
CXCR4	blue	0.103803	0.0367811	-0.0975605	0.0497646	0.243048	7.39982e-07	-0.355076	1.7709e-13	-0.288677	3.25866e-09	0.707558	9.52249e-63	0.623582	5.13625e-45
FZD8	blue	0.103423	0.0374798	-0.0887035	0.0745662	0.0175873	0.724185	-0.261012	9.86521e-08	-0.25549	1.86313e-07	0.560222	7.70755e-35	0.402079	3.61146e-17
PRDM8	blue	0.10331	0.0376898	-0.0114219	0.818745	0.191136	0.000108665	-0.274904	1.86633e-08	-0.374831	5.88245e-15	0.444839	4.4728e-21	0.287306	3.89332e-09
OLFML1	blue	0.103116	0.0380517	-0.171352	0.00053344	0.140745	0.00454236	-0.221504	6.79751e-06	-0.318597	5.25075e-11	0.84093	1.58164e-109	0.733189	1.73936e-69
ADAMTSL1	blue	0.10222	0.0397654	-0.0253086	0.61157	0.0659632	0.185229	-0.444752	4.5617e-21	-0.366963	2.3482e-14	0.722759	1.18566e-66	0.619555	2.67464e-44
AKAP6	blue	0.101453	0.0412837	-0.0903087	0.0694439	0.0242795	0.626132	-0.291845	2.15157e-09	-0.511732	2.06912e-28	0.580002	8.85648e-38	0.39397	1.72809e-16
LAMB2	blue	0.101113	0.0419738	-0.184726	0.000185287	0.0199647	0.68873	-0.250191	3.38272e-07	-0.193627	8.78899e-05	0.550714	1.70285e-33	0.460267	1.25676e-22
MYL9	blue	0.100991	0.0422234	-0.173236	0.000461693	0.105167	0.0343636	-0.254878	1.99729e-07	-0.187439	0.000148142	0.814646	2.17067e-97	0.640336	4.10487e-48
RAB37	blue	0.100181	0.0439106	-0.203019	3.85532e-05	0.26103	9.84413e-08	-0.280207	9.63933e-09	-0.252504	2.61167e-07	0.549238	2.72868e-33	0.471716	7.87125e-24
C14orf37	blue	0.0997165	0.0449038	0.0455277	0.360785	-0.0195566	0.69477	-0.231356	2.53176e-06	-0.332231	6.82786e-12	0.406669	1.46067e-17	0.212947	1.54693e-05
PHLDB1	blue	0.0985014	0.0475918	-0.118618	0.0169313	0.0960962	0.0533108	-0.347025	6.63741e-13	-0.378289	3.16317e-15	0.564002	2.18975e-35	0.496131	1.49143e-26
DES	blue	0.0984425	0.0477254	-0.126505	0.0108266	0.0579728	0.244402	-0.146562	0.00311286	-0.230964	2.63554e-06	0.697881	2.16918e-60	0.500562	4.52516e-27
IGFBP5	blue	0.0975444	0.0498026	-0.0945946	0.0571631	0.0636026	0.201491	-0.27059	3.16183e-08	-0.392818	2.15078e-16	0.645435	4.28491e-49	0.500465	4.64584e-27
TPSB2	blue	0.0971062	0.0508432	-0.212757	1.57488e-05	0.16042	0.00119776	-0.135004	0.0065089	-0.244855	6.08407e-07	0.659649	6.23722e-52	0.596155	2.475e-40
RASSF3	blue	0.0968875	0.0513692	0.126297	0.0109588	0.143195	0.00388024	-0.201649	4.35796e-05	-0.445817	3.58587e-21	0.522006	1.09392e-29	0.42772	1.9138e-19
GIMAP6	blue	0.0968566	0.0514439	-0.208505	2.34008e-05	0.328982	1.12065e-11	-0.351465	3.21806e-13	-0.355538	1.6397e-13	0.622604	7.68463e-45	0.684362	2.99143e-57
LHFP	blue	0.0966313	0.0519913	-0.148357	0.0027627	0.100547	0.0431414	-0.350421	3.8188e-13	-0.355772	1.57696e-13	0.808742	6.28401e-95	0.751234	1.01898e-74
MYH11	blue	-0.0963396	0.052707	-0.336699	3.42165e-12	-0.0604223	0.225005	-0.0422356	0.396591	-0.268821	3.91436e-08	0.629251	4.82735e-46	0.613032	3.68452e-43
RGL1	blue	0.0960054	0.0535372	-0.105492	0.0338087	0.180333	0.000264429	-0.391373	2.82722e-16	-0.490152	7.25468e-26	0.573517	8.5711e-37	0.563268	2.79949e-35
SEPT1	blue	0.0956538	0.0544226	-0.111225	0.0251962	0.332662	6.39124e-12	-0.298878	8.40736e-10	0.0429442	0.388708	0.459072	1.66818e-22	0.358876	9.36774e-14
SYNE1	blue	-0.0951362	0.0557477	-0.383508	1.22309e-15	0.0998537	0.0446086	-0.248513	4.07415e-07	-0.414306	3.13904e-18	0.589465	2.94215e-39	0.59025	2.20755e-39
FHL1	blue	0.0943951	0.0576918	-0.122526	0.0136068	0.0558878	0.261811	-0.420499	8.76359e-19	-0.378051	3.30189e-15	0.762744	2.68649e-78	0.643318	1.10076e-48
TMOD1	blue	0.0931043	0.0612116	-0.0154412	0.756708	0.0156369	0.753724	-0.317648	6.02918e-11	-0.357418	1.1973e-13	0.573471	8.70909e-37	0.386753	6.71526e-16
DTNA	blue	0.0929882	0.0615367	-0.0761192	0.126177	-0.0242418	0.626669	-0.336413	3.57769e-12	-0.317387	6.26275e-11	0.478017	1.63763e-24	0.342336	1.40837e-12
CGNL1	blue	-0.0923881	0.0632398	-0.236671	1.45884e-06	-0.148927	0.00265919	-0.174613	0.000415047	-0.235701	1.61479e-06	0.492466	3.94762e-26	0.476129	2.63001e-24
CREBL2	blue	0.0920857	0.0641125	0.00421516	0.932606	0.226292	4.22978e-06	-0.241455	8.78351e-07	-0.436662	2.76267e-20	0.390615	3.26145e-16	0.263313	7.53683e-08
EDIL3	blue	0.0917388	0.0651261	-0.176174	0.000367522	0.0231192	0.642727	-0.196344	6.95214e-05	-0.359818	7.99008e-14	0.561264	5.45787e-35	0.504597	1.50422e-27
TRABD2B	blue	-0.0909581	0.0674549	-0.324451	2.21437e-11	-0.0616872	0.215429	-0.0381922	0.443375	-0.0763528	0.125015	0.440319	1.23139e-20	0.46774	2.08452e-23
VSTM4	blue	0.090435	0.0690534	-0.215158	1.25482e-05	0.0613113	0.218244	-0.249926	3.48379e-07	-0.366263	2.65085e-14	0.808768	6.13497e-95	0.767193	9.79141e-80
FXYD6	blue	0.0902837	0.0695215	-0.0635851	0.201616	0.0212848	0.669326	-0.375597	5.13069e-15	-0.308403	2.25984e-10	0.789646	1.6143e-87	0.583886	2.21997e-38
PID1	blue	0.0899888	0.0704411	-0.146195	0.00318931	0.00850996	0.864433	-0.282719	7.01424e-09	-0.397556	8.69394e-17	0.649223	7.77612e-50	0.551214	1.45074e-33
STON1	blue	0.0898746	0.0707997	-0.186152	0.000164802	-0.000747561	0.988034	-0.225603	4.53123e-06	-0.421871	6.5813e-19	0.56768	6.33533e-36	0.456079	3.37479e-22
GADD45B	blue	0.089583	0.0717228	-0.216607	1.09261e-05	0.234627	1.80606e-06	-0.101228	0.0417397	-0.168089	0.000682608	0.620082	2.15793e-44	0.505135	1.29755e-27
PDE3A	blue	0.0890324	0.0734924	-0.146435	0.00313917	-0.0328617	0.509599	-0.320492	3.97899e-11	-0.461184	1.01067e-22	0.675771	2.4208e-55	0.716274	5.9057e-65
MFAP4	blue	-0.0887752	0.0743312	-0.338701	2.5015e-12	-0.0399668	0.422466	-0.0754705	0.129448	-0.221641	6.70707e-06	0.699268	1.00966e-60	0.65401	8.68494e-51
TRIL	blue	0.0883832	0.0756246	-0.102168	0.0398677	0.00517748	0.91727	-0.250736	3.18316e-07	-0.268881	3.88648e-08	0.625783	2.06251e-45	0.53687	1.29728e-31
GNAZ	blue	-0.0883669	0.0756787	-0.0231726	0.64196	-0.171398	0.000531541	-0.282893	6.86129e-09	-0.113647	0.0221697	0.34898	4.83265e-13	0.282227	7.46685e-09
GIMAP7	blue	0.0869889	0.0803737	-0.16486	0.000867531	0.345566	8.39857e-13	-0.360521	7.09178e-14	-0.257714	1.44472e-07	0.649753	6.11103e-50	0.688895	2.76886e-58
TSPAN2	blue	0.0866505	0.0815618	-0.0370572	0.45705	0.115059	0.0205554	-0.0959953	0.0535626	-0.334071	5.14412e-12	0.56755	6.62245e-36	0.341204	1.6855e-12
ETS1	blue	0.0865709	0.0818432	-0.107212	0.0309943	0.267455	4.6114e-08	-0.211867	1.71216e-05	-0.416312	2.08267e-18	0.533147	4.02259e-31	0.473523	5.03366e-24
TIMP3	blue	0.0862111	0.0831258	-0.0391822	0.431639	0.0719093	0.148586	-0.115165	0.0204386	-0.463922	5.24891e-23	0.469018	1.52617e-23	0.339078	2.35748e-12
HAAO	blue	-0.0859366	0.0841152	-0.286181	4.50238e-09	0.0260744	0.600833	-0.128438	0.00966772	-0.0491638	0.323672	0.437882	2.11219e-20	0.484513	3.13599e-25
IGDCC4	blue	0.0853652	0.0862051	-0.0522823	0.293889	-0.0242574	0.626447	-0.352787	2.58836e-13	-0.362583	4.99221e-14	0.713446	3.1373e-64	0.575512	4.28698e-37
ZEB1	blue	0.0853503	0.0862603	-0.165543	0.000824936	0.0899431	0.0705844	-0.439832	1.37204e-20	-0.502924	2.37894e-27	0.834985	1.34862e-106	0.72727	7.32345e-68
FBXL7	blue	0.0851242	0.0870989	-0.199102	5.46158e-05	0.0454413	0.361698	-0.287304	3.89468e-09	-0.352916	2.53378e-13	0.819829	1.26373e-99	0.770031	1.13852e-80
SYNPO2	blue	-0.0847946	0.0883335	-0.346625	7.08105e-13	-0.00821823	0.869038	-0.0819212	0.0997009	-0.370594	1.24538e-14	0.643636	9.55511e-49	0.640304	4.16287e-48
LPP	blue	-0.0838146	0.0920875	-0.345383	8.65001e-13	-0.0331752	0.505565	0.0535195	0.282599	-0.515801	6.53559e-29	0.320674	3.87403e-11	0.32928	1.07102e-11
HSPB8	blue	-0.0837372	0.0923893	-0.249788	3.53766e-07	-0.00162908	0.973927	0.118359	0.0171743	-0.244842	6.0932e-07	0.348093	5.5828e-13	0.388508	4.84203e-16
DSEL	blue	0.0832921	0.0941404	-0.0437893	0.379434	-0.0112967	0.820698	-0.322209	3.08929e-11	-0.295883	1.25832e-09	0.525219	4.27269e-30	0.424411	3.8603e-19
FAM198B	blue	0.0832263	0.0944015	-0.154142	0.0018641	0.082412	0.0976809	-0.196059	7.12626e-05	-0.40334	2.82014e-17	0.688625	3.19514e-58	0.609331	1.58854e-42
HSPB7	blue	0.082526	0.0972165	-0.183893	0.000198337	0.0516808	0.299487	-0.18698	0.000153889	-0.292574	1.95425e-09	0.750116	2.2149e-74	0.555544	3.5781e-34
PDE1A	blue	-0.0814704	0.101585	-0.239283	1.10727e-06	-0.0816456	0.10085	-0.2341	1.90788e-06	-0.302737	4.96578e-10	0.70397	7.31215e-62	0.769939	1.22114e-80
NACAD	blue	0.0807964	0.104456	-0.108395	0.0291761	0.0129961	0.79429	-0.367223	2.24449e-14	-0.203703	3.62504e-05	0.490942	5.89609e-26	0.328847	1.14379e-11
SMIM10	blue	-0.0802071	0.107017	-0.182306	0.000225616	0.015522	0.755475	-0.181119	0.00024828	-0.0946198	0.0570965	0.444193	5.17393e-21	0.424152	4.07744e-19
LGI2	blue	0.0798837	0.108444	-0.044357	0.37328	0.018154	0.715676	-0.419806	1.0122e-18	-0.321655	3.35266e-11	0.752438	4.39559e-75	0.594493	4.60246e-40
HSPA12B	blue	0.0797361	0.1091	-0.108621	0.0288396	0.0790737	0.112084	-0.362913	4.71799e-14	-0.211752	1.73068e-05	0.823504	2.96946e-101	0.808217	1.03038e-94
PMP22	blue	0.0777356	0.118305	0.0294258	0.554868	0.0647412	0.193523	-0.321954	3.20763e-11	-0.200836	4.68501e-05	0.691146	8.35615e-59	0.556884	2.31135e-34
UNC5C	blue	0.0774271	0.119777	-0.14214	0.00415373	0.047632	0.338993	-0.328357	1.23176e-11	-0.337858	2.85492e-12	0.682261	8.88281e-57	0.605239	7.81242e-42
FAM65B	blue	0.0766534	0.123532	-0.0809973	0.103593	0.188098	0.000140244	-0.316564	7.05683e-11	-0.286806	4.15366e-09	0.550972	1.56753e-33	0.463177	6.27631e-23
ZCCHC24	blue	0.0762102	0.125723	-0.194875	7.89484e-05	0.0554239	0.265798	-0.356876	1.31109e-13	-0.353312	2.37328e-13	0.780796	2.42875e-84	0.588461	4.24524e-39
CLU	blue	-0.0761683	0.125932	-0.336011	3.80851e-12	-0.00124727	0.980036	-0.0783741	0.115303	-0.116856	0.0186488	0.346804	6.87926e-13	0.331696	7.41118e-12
DMD	blue	0.0757566	0.127997	-0.0238151	0.632753	0.0184888	0.710667	-0.26357	7.31209e-08	-0.388251	5.08019e-16	0.531121	7.40128e-31	0.472475	6.52494e-24
RP4-639F20.1	blue	-0.0750808	0.131444	-0.066007	0.184937	-0.0268256	0.590382	-0.153564	0.00194001	-0.0923519	0.0633438	0.460313	1.24316e-22	0.323765	2.45269e-11
S1PR3	blue	0.0750345	0.131683	0.112384	0.0237063	0.00127939	0.979522	-0.30316	4.68458e-10	-0.23791	1.28048e-06	0.550323	1.93005e-33	0.438527	1.83165e-20
EFHD1	blue	-0.074953	0.132104	-0.0995859	0.0451864	-0.093285	0.0607083	-0.0736819	0.138807	-0.0665858	0.181106	0.411303	5.77374e-18	0.482341	5.47141e-25
CH25H	blue	0.0746575	0.13364	-0.223963	5.33479e-06	0.126152	0.0110513	-0.209208	2.19302e-05	-0.290154	2.68702e-09	0.677888	8.31293e-56	0.56495	1.59328e-35
CNN1	blue	0.073581	0.13935	-0.185077	0.000180039	0.0391909	0.431536	-0.166894	0.000746339	-0.251035	3.07887e-07	0.764113	9.77139e-79	0.609191	1.6777e-42
MAGEH1	blue	0.0735543	0.139494	-0.0789391	0.112697	0.0447447	0.369113	-0.291804	2.16336e-09	-0.277245	1.39652e-08	0.523011	8.16261e-30	0.441044	1.04777e-20
TSC22D3	blue	0.0735012	0.139781	-0.189932	0.000120285	0.224715	4.95099e-06	-0.19509	7.74959e-05	-0.294123	1.59138e-09	0.554182	5.56998e-34	0.462406	7.54868e-23
PCSK7	blue	0.0733738	0.14047	-0.14269	0.00400907	0.163648	0.00094813	-0.137005	0.00575055	-0.559257	1.05998e-34	0.512477	1.67766e-28	0.364586	3.54055e-14
TMCO6	blue	-0.07322	0.141306	-0.00645592	0.896944	-0.0894496	0.0721485	0.156455	0.00158677	0.351569	3.16336e-13	-0.492319	4.10381e-26	-0.341406	1.63239e-12
ADAMTS10	blue	0.0731869	0.141487	-0.270376	3.24485e-08	0.0586533	0.2389	-0.308921	2.10114e-10	-0.19337	8.98432e-05	0.790956	5.30525e-88	0.700312	5.6617e-61
NR4A1	blue	-0.0727605	0.143826	-0.143776	0.00373676	-0.0154846	0.756046	-0.0396856	0.42574	-0.236757	1.44569e-06	0.363809	4.04683e-14	0.492072	4.37981e-26
CNRIP1	blue	0.0726094	0.144663	-0.201836	4.2858e-05	0.0715147	0.150833	-0.456587	2.99602e-22	-0.243292	7.20763e-07	0.811477	4.66556e-96	0.793626	5.35604e-89
ACTG2	blue	0.0714423	0.151247	-0.160252	0.00121226	0.0331257	0.506201	-0.138131	0.00535939	-0.242725	7.66229e-07	0.723764	6.4089e-67	0.575371	4.50286e-37
VAMP5	blue	0.0710501	0.153511	-0.161819	0.00108297	0.259276	1.20672e-07	-0.168307	0.000671569	0.0419343	0.399971	0.450756	1.16128e-21	0.457454	2.4436e-22
DERL3	blue	0.0708949	0.154413	0.00277894	0.955539	0.203191	3.79591e-05	-0.120194	0.0155136	0.0211797	0.670863	0.46587	3.28164e-23	0.280838	8.90181e-09
CPED1	blue	0.070656	0.15581	-0.124551	0.0121224	0.0888869	0.0739659	-0.274229	2.02808e-08	-0.481284	7.16188e-25	0.722816	1.14555e-66	0.62962	4.13267e-46
SMOC2	blue	-0.0701884	0.158573	-0.29527	1.36582e-09	-0.0202272	0.684855	-0.13271	0.00748817	-0.248746	3.97089e-07	0.701878	2.36622e-61	0.620918	1.53409e-44
CYP27A1	blue	0.0700865	0.15918	-0.11582	0.0197283	0.123104	0.013168	-0.313976	1.02457e-10	-0.139855	0.00480703	0.640009	4.73735e-48	0.48247	5.29414e-25
LSAMP	blue	-0.0699861	0.159779	-0.288045	3.53785e-09	-0.0502623	0.312965	-0.166842	0.000749198	-0.278786	1.15229e-08	0.563712	2.41297e-35	0.570936	2.08604e-36
NEGR1	blue	0.0694165	0.163214	-0.171802	0.000515403	0.0580406	0.24385	-0.258655	1.29641e-07	-0.327295	1.4461e-11	0.776794	5.94531e-83	0.600733	4.39765e-41
NAALADL1	blue	0.069392	0.163362	-0.241568	8.67746e-07	0.159609	0.0012693	-0.287806	3.64909e-09	-0.0661471	0.184004	0.618949	3.42133e-44	0.56671	8.80192e-36
DCHS1	blue	-0.0686414	0.167975	-0.200986	4.62304e-05	-0.107673	0.0302743	-0.331861	7.22591e-12	-0.405664	1.78305e-17	0.711131	1.21326e-63	0.765385	3.7938e-79
GALNT15	blue	0.0686356	0.168012	-0.153986	0.00188425	0.0656862	0.187086	-0.259836	1.13096e-07	-0.340536	1.87354e-12	0.704546	5.28172e-62	0.618882	3.5156e-44
RARRES2	blue	0.0671824	0.177219	-0.158878	0.00133718	0.158185	0.00140461	-0.0706171	0.156039	-0.0690289	0.165582	0.727842	5.12238e-68	0.538937	6.88084e-32
PSD	blue	-0.0666041	0.180986	-0.300015	7.2045e-10	-0.0903531	0.0693064	-0.202749	3.94986e-05	-0.157105	0.0015159	0.594871	3.99899e-40	0.501605	3.40893e-27
NDN	blue	-0.0664433	0.182044	-0.26335	7.50379e-08	-0.0178699	0.719938	-0.0800534	0.107693	-0.102578	0.0390749	0.468388	1.78012e-23	0.481717	6.41472e-25
ACTA2	blue	0.0641091	0.197918	-0.204828	3.27477e-05	0.0383886	0.441032	-0.216639	1.08929e-05	-0.262676	8.12213e-08	0.814505	2.49115e-97	0.696684	4.18241e-60
ZNF521	blue	0.0640882	0.198064	-0.147497	0.00292582	0.03831	0.441968	-0.29006	2.72023e-09	-0.396439	1.07776e-16	0.82674	1.01515e-102	0.726281	1.35511e-67
WISP2	blue	0.0633331	0.203411	-0.146112	0.00320671	0.0870944	0.0800058	-0.14716	0.00299195	-0.173738	0.000444156	0.549806	2.27681e-33	0.353885	2.15822e-13
RBP7	blue	0.0630809	0.205221	0.0431825	0.386079	-0.057783	0.245953	-0.335089	4.39466e-12	-0.0636822	0.200926	0.470001	1.19981e-23	0.453808	5.7326e-22
GPR124	blue	0.0629595	0.206096	-0.141861	0.00422905	0.0281475	0.572198	-0.237266	1.37043e-06	-0.46681	2.61341e-23	0.814137	3.56442e-97	0.75601	3.52713e-76
SAMD14	blue	0.0622174	0.211504	-0.0656345	0.187434	-0.0465825	0.349755	-0.40304	2.99173e-17	-0.168652	0.000654412	0.606923	4.06693e-42	0.64149	2.4712e-48
STAT5A	blue	0.0622171	0.211506	-0.0927273	0.0622724	0.361533	5.97104e-14	-0.133651	0.00707178	-0.0483632	0.331623	0.379328	2.62189e-15	0.303607	4.40484e-10
IL1R1	blue	-0.0621421	0.212058	-0.172675	0.000482072	0.0782344	0.115955	0.0504757	0.310912	-0.342918	1.28363e-12	0.515142	7.88525e-29	0.416093	2.17837e-18
SLC8A1	blue	0.0618484	0.21423	0.00486807	0.922198	0.191485	0.000105497	-0.256002	1.75745e-07	-0.422868	5.34132e-19	0.608069	2.60298e-42	0.494927	2.05606e-26
NR4A3	blue	0.0617768	0.214762	-0.0472118	0.343277	0.105623	0.0335871	-0.197974	6.03038e-05	-0.360003	7.74346e-14	0.572761	1.11312e-36	0.58726	6.57127e-39
AP000892.6	blue	0.0612778	0.218496	-0.200169	4.97052e-05	0.066591	0.181072	-0.173067	0.000467763	-0.251912	2.79092e-07	0.767083	1.06333e-79	0.59439	4.78314e-40
FAM110B	blue	0.0612299	0.218857	-0.101357	0.0414776	-0.040348	0.41805	-0.380538	2.10461e-15	-0.291006	2.403e-09	0.606894	4.11304e-42	0.480249	9.31636e-25
CPXM2	blue	0.0610738	0.220036	-0.166948	0.000743293	0.0732019	0.141405	-0.243281	7.21625e-07	-0.288551	3.31246e-09	0.805946	8.60288e-94	0.634325	5.57852e-47
TXNDC15	blue	0.0606403	0.223334	-0.251325	2.98045e-07	0.1604	0.00119947	-0.332883	6.17759e-12	-0.311773	1.40355e-10	0.546487	6.53276e-33	0.501544	3.46581e-27
TNS1	blue	0.0605745	0.223837	-0.263938	7.00173e-08	0.0622341	0.21138	-0.232845	2.17244e-06	-0.477344	1.93961e-24	0.76761	7.15129e-80	0.653149	1.29189e-50
ITGA7	blue	-0.0595747	0.231589	-0.169422	0.00061751	-0.119094	0.0164919	-0.346872	6.80376e-13	-0.212416	1.62608e-05	0.629016	5.33002e-46	0.630591	2.74088e-46
LRCH2	blue	0.0586826	0.238665	-0.111456	0.0248926	0.157407	0.001484	-0.311675	1.4231e-10	-0.363631	4.17209e-14	0.564438	1.89194e-35	0.433414	5.61731e-20
ADAM33	blue	-0.0580492	0.243781	-0.310059	1.78944e-10	-0.0529583	0.287683	-0.154152	0.00186275	-0.157745	0.00144897	0.654504	6.91179e-51	0.552886	8.46989e-34
TNXB	blue	-0.0579216	0.24482	-0.229793	2.97e-06	-0.0145233	0.770755	-0.155359	0.0017131	-0.284747	5.4144e-09	0.619755	2.46541e-44	0.643031	1.25029e-48
TMEM150C	blue	-0.0568674	0.253528	-0.114836	0.0208034	-0.0414357	0.405603	-0.240782	9.43856e-07	-0.241456	8.78175e-07	0.439134	1.60155e-20	0.496988	1.18568e-26
RERG	blue	-0.0567112	0.254836	-0.201493	4.41901e-05	-0.0637585	0.200386	-0.182188	0.000227778	-0.240256	9.98446e-07	0.444548	4.77632e-21	0.494333	2.40798e-26
HSD17B6	blue	0.0557878	0.262667	-0.0243501	0.62513	0.0393122	0.430111	-0.176133	0.000368701	-0.316385	7.24199e-11	0.656465	2.77814e-51	0.408866	9.42312e-18
HHEX	blue	0.0539	0.279186	0.0040049	0.93596	0.132575	0.00754958	-0.306548	2.92944e-10	-0.107906	0.0299158	0.422254	6.07487e-19	0.346887	6.78676e-13
SORBS1	blue	-0.0536094	0.28179	-0.256933	1.58015e-07	-0.0241273	0.628299	-0.13618	0.00605302	-0.390671	3.22701e-16	0.638002	1.13831e-47	0.551722	1.23235e-33
CHRD	blue	0.0535685	0.282157	-0.246479	5.09628e-07	0.00806314	0.871488	-0.241234	8.99395e-07	-0.172141	0.000502215	0.736278	2.37337e-70	0.66525	4.30528e-53
COL14A1	blue	-0.0521544	0.295074	-0.244894	6.05849e-07	-0.0632655	0.203896	-0.228944	3.23759e-06	-0.341041	1.72951e-12	0.744796	8.42137e-73	0.804553	3.11731e-93
POPDC2	blue	-0.0518123	0.298257	-0.318414	5.39353e-11	0.00235229	0.96236	-0.217664	9.87191e-06	-0.206089	2.92018e-05	0.639671	5.49473e-48	0.636558	2.13073e-47
MBNL1-AS1	blue	-0.051551	0.300704	-0.223796	5.42388e-06	-0.0239285	0.631133	-0.101641	0.0409087	-0.370292	1.3134e-14	0.508942	4.5193e-28	0.468043	1.93619e-23
SMTN	blue	0.0514894	0.301282	-0.0956761	0.0543661	-0.0311794	0.531521	-0.164862	0.000867394	-0.167398	0.000718825	0.485895	2.19573e-25	0.419008	1.19433e-18
TNFSF12	blue	0.0504453	0.311204	-0.240052	1.02039e-06	0.204804	3.28202e-05	-0.2316	2.46931e-06	-0.0108438	0.827773	0.638823	7.95965e-48	0.550204	2.00475e-33
PDZRN3	blue	0.0491988	0.323327	-0.15917	0.00130971	0.0745108	0.134407	-0.190676	0.000112966	-0.388876	4.51963e-16	0.753614	1.92544e-75	0.560517	6.99175e-35
CPQ	blue	-0.0481704	0.333556	-0.324123	2.32554e-11	0.0470755	0.344673	-0.235049	1.72845e-06	-0.288985	3.13055e-09	0.437114	2.50147e-20	0.447402	2.50203e-21
ENOX1	blue	-0.0478548	0.336736	-0.135043	0.00649342	-0.00873309	0.860914	-0.289237	3.02915e-09	-0.226948	3.9603e-06	0.494681	2.19527e-26	0.417825	1.52538e-18
EPHA3	blue	-0.0473251	0.342118	-0.15747	0.0014774	-0.0726628	0.144366	-0.205357	3.1215e-05	-0.425204	3.26538e-19	0.616726	8.40458e-44	0.634167	5.97073e-47
PDGFRA	blue	0.0471554	0.343854	-0.225472	4.59099e-06	0.0922811	0.0635473	-0.234416	1.84613e-06	-0.344134	1.05705e-12	0.738117	7.15221e-71	0.667674	1.32978e-53
HSPB6	blue	-0.0461249	0.354514	-0.262131	8.65746e-08	-0.0873638	0.0790734	-0.198893	5.56298e-05	-0.224474	5.07059e-06	0.705831	2.55115e-62	0.658812	9.25171e-52
GNAL	blue	0.0457613	0.358324	-0.265267	5.98353e-08	-0.0643274	0.196391	-0.113788	0.0220033	-0.323838	2.42606e-11	0.379664	2.46677e-15	0.292518	1.96874e-09
CCL19	blue	0.0447386	0.369179	-0.173452	0.000454084	0.23882	1.16309e-06	-0.177808	0.000323202	-0.208766	2.2845e-05	0.673196	8.77312e-55	0.553413	7.14525e-34
APOC1	blue	0.0447149	0.369432	0.133196	0.00727011	0.146911	0.00304176	-0.15014	0.0024507	0.1895	0.000124723	0.311499	1.45925e-10	0.180361	0.000263836
FBLN5	blue	0.043914	0.378076	-0.277025	1.43538e-08	0.0924896	0.062949	-0.219533	8.2392e-06	-0.255374	1.8879e-07	0.785813	4.00645e-86	0.727109	8.09735e-68
NCALD	blue	-0.0433928	0.383768	-0.114999	0.020621	-0.0510178	0.305737	-0.226958	3.95631e-06	-0.257415	1.49515e-07	0.475994	2.7204e-24	0.448617	1.8968e-21
SOD3	blue	0.0430512	0.387527	-0.169073	0.000634002	0.0870723	0.0800828	-0.204291	3.4378e-05	-0.155762	0.00166556	0.727441	6.58001e-68	0.575338	4.55444e-37
DAAM2	blue	-0.0417555	0.401985	-0.116295	0.0192272	-0.0958063	0.054037	-0.229684	3.00324e-06	-0.364003	3.91435e-14	0.584312	1.90517e-38	0.631203	2.11449e-46
SNED1	blue	-0.0414602	0.405324	-0.303115	4.71377e-10	-0.0103332	0.835764	-0.291133	2.36295e-09	-0.368644	1.75243e-14	0.746849	2.09106e-73	0.740206	1.80953e-71
TLR4	blue	-0.0414281	0.405688	-0.287819	3.64295e-09	0.22631	4.22195e-06	-0.18094	0.000251871	-0.281409	8.28286e-09	0.340962	1.75135e-12	0.454387	5.01032e-22
PODN	blue	-0.0406328	0.414769	-0.270444	3.21838e-08	-0.00121952	0.980481	-0.13495	0.00653085	-0.198404	5.80744e-05	0.739033	3.9223e-71	0.648703	9.84046e-50
PKIG	blue	-0.0405732	0.415454	-0.209443	2.14577e-05	-0.0339121	0.496154	-0.295575	1.31127e-09	-0.146402	0.00314597	0.669101	6.62235e-54	0.643588	9.76301e-49
NKD1	blue	0.039382	0.429292	-0.113989	0.0217688	-0.0384058	0.440827	-0.0697215	0.161368	-0.253709	2.27998e-07	0.382483	1.47602e-15	0.282178	7.5131e-09
MRVI1	blue	-0.0376947	0.44934	-0.297881	9.62005e-10	0.0288187	0.563066	-0.112651	0.0233741	-0.305697	3.29786e-10	0.777133	4.54678e-83	0.717472	2.89366e-65
MAGI2-AS3	blue	0.0366768	0.461687	-0.252831	2.51735e-07	0.0406804	0.414223	-0.382853	1.37932e-15	-0.396748	1.01566e-16	0.759914	2.12773e-77	0.68563	1.54458e-57
CLIP3	blue	-0.0365813	0.462855	-0.169429	0.00061719	-0.062277	0.211065	-0.314384	9.6634e-11	-0.237101	1.39436e-06	0.695049	1.01944e-59	0.573048	1.00818e-36
LRRC17	blue	0.0364505	0.464456	-0.238623	1.18759e-06	-0.0121496	0.807418	-0.259714	1.14707e-07	-0.242131	8.1686e-07	0.561572	4.92748e-35	0.410826	6.35619e-18
AKNA	blue	0.0348859	0.48386	-0.154826	0.00177774	0.344287	1.03134e-12	-0.203446	3.70989e-05	-0.148256	0.00278131	0.381311	1.82847e-15	0.329458	1.04257e-11
LMOD1	blue	-0.0343267	0.4909	-0.315658	8.0436e-11	-0.00644465	0.897123	-0.117765	0.0177445	-0.264827	6.3042e-08	0.739994	2.08167e-71	0.664381	6.54163e-53
AKAP12	blue	0.0339059	0.496232	0.0593961	0.232994	-0.0638226	0.199933	-0.245809	5.4837e-07	-0.33422	5.02741e-12	0.474116	4.34513e-24	0.396348	1.09667e-16
PTGIS	blue	0.0337112	0.498711	-0.15349	0.00194993	0.0229196	0.6456	-0.195713	7.3431e-05	-0.284085	5.89311e-09	0.695907	6.39315e-60	0.483765	3.79953e-25
RASGRF2	blue	0.033685	0.499044	-0.170269	0.0005792	0.075368	0.129971	-0.267416	4.63281e-08	-0.286129	4.53317e-09	0.713506	3.02895e-64	0.736778	1.71412e-70
C11orf96	blue	0.0334466	0.502088	-0.196684	6.74972e-05	0.0587442	0.238172	-0.135445	0.00633437	-0.144455	0.00357511	0.681262	1.48534e-56	0.718055	2.04127e-65
SCN4B	blue	-0.0331885	0.505395	-0.274322	2.00503e-08	-0.125721	0.0113309	-0.128161	0.00982634	-0.229997	2.90893e-06	0.385757	8.07779e-16	0.504302	1.63119e-27
NXPH3	blue	-0.0328524	0.509718	-0.136969	0.00576326	-0.0511914	0.304092	-0.128873	0.00942232	-0.178131	0.000315057	0.622329	8.6032e-45	0.492352	4.06779e-26
SPON1	blue	0.0317413	0.524146	-0.250449	3.28665e-07	0.0279567	0.574805	-0.117495	0.0180087	-0.420483	8.79182e-19	0.748732	5.75768e-74	0.595611	3.03389e-40
SSPN	blue	0.0306917	0.537965	-0.222442	6.19929e-06	0.166932	0.000744228	0.0485665	0.329592	-0.304386	3.95575e-10	0.44397	5.44103e-21	0.32412	2.3264e-11
MGP	blue	-0.0304678	0.540935	-0.177058	0.000342889	-0.00367378	0.941245	-0.1919	0.000101846	-0.128195	0.00980699	0.663562	9.69209e-53	0.668447	9.12089e-54
PCDH18	blue	-0.0280572	0.57343	-0.141657	0.00428475	-0.029042	0.560045	-0.323419	2.58215e-11	-0.441138	1.02592e-20	0.647561	1.64942e-49	0.665574	3.68136e-53
KANK2	blue	0.0259688	0.602308	-0.113182	0.0227251	0.0372146	0.45514	-0.221914	6.52958e-06	-0.360861	6.69425e-14	0.668892	7.33775e-54	0.584057	2.08782e-38
LAMA2	blue	0.0257049	0.606003	-0.178676	0.000301759	-0.00151797	0.975705	-0.230919	2.64768e-06	-0.481438	6.88677e-25	0.70451	5.39237e-62	0.627528	9.95821e-46
EML1	blue	-0.0253954	0.610348	-0.0895012	0.0719836	-0.106321	0.0324266	-0.206079	2.92304e-05	-0.312738	1.22324e-10	0.510128	3.24499e-28	0.450776	1.15599e-21
MMP19	blue	0.0250147	0.615713	-0.166354	0.000776889	0.105861	0.0331863	-0.128369	0.00970705	-0.0894356	0.0721932	0.49314	3.30313e-26	0.507048	7.64981e-28
FAIM3	blue	-0.0247608	0.619304	-0.239533	1.07833e-06	0.219816	8.01541e-06	-0.16796	0.00068926	-0.235277	1.68794e-06	0.437339	2.38072e-20	0.417135	1.7582e-18
RP11-394O4.5	blue	0.0245999	0.621584	-0.313394	1.11376e-10	0.0491251	0.324053	-0.174308	0.000425012	-0.150082	0.00246033	0.674798	3.94432e-55	0.56373	2.39899e-35
PRELP	blue	-0.0231267	0.64262	-0.32955	1.0281e-11	-0.00220692	0.964684	-0.135667	0.00624841	-0.242008	8.27741e-07	0.71003	2.29633e-63	0.650082	5.26292e-50
CCDC3	blue	0.0225024	0.651622	-0.157398	0.00148491	-0.00825858	0.868401	-0.237008	1.40809e-06	-0.209936	2.0499e-05	0.505374	1.2148e-27	0.567597	6.51707e-36
DACT3	blue	0.0209448	0.674304	-0.202585	4.00831e-05	-0.0426188	0.392317	-0.195617	7.40428e-05	-0.251453	2.93818e-07	0.765372	3.83185e-79	0.657787	1.49768e-51
RBPMS2	blue	-0.0201688	0.685716	-0.0213111	0.668942	-0.0352793	0.47894	-0.289864	2.79075e-09	-0.16034	0.00120463	0.618518	4.07501e-44	0.537235	1.16023e-31
CNTNAP1	blue	-0.0194323	0.696614	-0.291109	2.37065e-09	-0.0539847	0.27843	-0.320785	3.81113e-11	-0.307205	2.67288e-10	0.606049	5.71154e-42	0.544943	1.06236e-32
RASL12	blue	-0.0193084	0.698453	-0.227675	3.68064e-06	-0.0331707	0.505624	-0.266871	4.94464e-08	-0.228956	3.23377e-06	0.762439	3.36348e-78	0.758009	8.42932e-77
LIMS2	blue	-0.0186143	0.708792	-0.29363	1.69928e-09	0.033618	0.499899	-0.197538	6.26505e-05	-0.116672	0.0188365	0.750084	2.2647e-74	0.725038	2.92423e-67
NFATC2	blue	0.0172567	0.729165	-0.0598433	0.229489	0.162476	0.00103259	-0.211668	1.74436e-05	-0.264463	6.58149e-08	0.498806	7.27366e-27	0.44289	6.93548e-21
TSPAN11	blue	0.0168298	0.735612	-0.102935	0.0383937	0.0498288	0.317162	-0.311347	1.49096e-10	-0.243696	6.89961e-07	0.60009	5.61608e-41	0.59938	7.35159e-41
GPR162	blue	0.0156112	0.754115	-0.136627	0.00588719	-0.0917583	0.0650686	-0.381522	1.7594e-15	-0.014688	0.768228	0.484658	3.02099e-25	0.432381	7.02863e-20
COX7A1	blue	-0.0151767	0.760748	-0.286892	4.10761e-09	0.0530521	0.286829	-0.161397	0.00111644	-0.0317257	0.524351	0.71794	2.18695e-65	0.75095	1.24164e-74
RNF122	blue	-0.015036	0.7629	-0.0904384	0.0690427	-0.027531	0.580646	-0.235186	1.70399e-06	-0.172945	0.000472162	0.449542	1.53467e-21	0.434869	4.09173e-20
ABI3BP	blue	-0.0148562	0.765651	-0.247497	4.55741e-07	0.0979893	0.0487643	-0.222763	6.00645e-06	-0.433134	5.96921e-20	0.72417	4.99298e-67	0.667574	1.39573e-53
FOXP2	blue	-0.0147843	0.766753	-0.12573	0.011325	-0.0114386	0.818486	-0.121484	0.0144317	-0.336819	3.35832e-12	0.434908	4.05671e-20	0.316267	7.36661e-11
KCND3	blue	0.0136206	0.784642	-0.325436	1.91155e-11	0.0533394	0.284223	-0.0635933	0.201557	-0.37711	3.91171e-15	0.397524	8.74773e-17	0.317368	6.27959e-11
CD79B	blue	-0.0120151	0.809508	-0.180853	0.000253635	0.186216	0.000163937	-0.286687	4.21803e-09	-0.0965103	0.0522871	0.62972	3.96104e-46	0.636133	2.56072e-47
AVPR1A	blue	0.0120086	0.80961	0.0395731	0.427055	-0.0500241	0.315267	-0.210428	1.95825e-05	-0.346373	7.37491e-13	0.478675	1.38746e-24	0.502766	2.4843e-27
PTGDS	blue	0.0117115	0.814233	-0.19796	6.0378e-05	0.105247	0.0342265	-0.151088	0.00229819	-0.10636	0.0323616	0.682237	8.992e-57	0.612358	4.81386e-43
GMFG	blue	0.0113529	0.819821	-0.298733	8.57322e-10	0.262282	8.50581e-08	-0.211701	1.73887e-05	0.100982	0.0422415	0.384716	9.79165e-16	0.495612	1.71317e-26
MEG3	blue	0.0112764	0.821016	-0.258716	1.28741e-07	-0.0333404	0.503447	-0.223605	5.52735e-06	-0.118559	0.0169864	0.601167	3.72838e-41	0.49466	2.20725e-26
FKBP7	blue	-0.0101469	0.838684	-0.151308	0.00226415	-0.0512378	0.303654	-0.269248	3.71853e-08	-0.214408	1.34746e-05	0.539912	5.09342e-32	0.461572	9.21196e-23
MYH3	blue	-0.00999836	0.841014	-0.202934	3.88454e-05	-0.0119886	0.80992	-0.158219	0.00140122	-0.0644997	0.195193	0.375692	5.04397e-15	0.279892	1.00285e-08
OLFM1	blue	0.0099783	0.841329	-0.159809	0.00125134	-0.0375108	0.451557	-0.304192	4.06314e-10	-0.259943	1.11707e-07	0.581108	5.98368e-38	0.572246	1.32988e-36
MRGPRF	blue	0.00943495	0.849864	-0.26428	6.72458e-08	0.0536535	0.281393	-0.11063	0.0259912	-0.178425	0.000307808	0.758437	6.19567e-77	0.628887	5.62798e-46
C14orf132	blue	-0.00932113	0.851654	-0.0598839	0.229172	-0.15783	0.00144035	-0.346292	7.47245e-13	-0.30562	3.33362e-10	0.418477	1.33299e-18	0.355663	1.60596e-13
EFEMP2	blue	-0.00802848	0.872036	-0.235155	1.70947e-06	-0.0208409	0.675828	-0.252959	2.4813e-07	-0.0418339	0.401101	0.598322	1.09628e-40	0.501279	3.72431e-27
FAT4	blue	-0.00765185	0.877991	-0.250571	3.24223e-07	-0.018243	0.714344	-0.284492	5.59373e-09	-0.558931	1.18053e-34	0.659679	6.14672e-52	0.638562	8.91954e-48
ITM2A	blue	-0.00716043	0.885771	-0.120266	0.0154511	0.155766	0.00166511	-0.387263	6.10806e-16	-0.3343	4.96539e-12	0.647527	1.67442e-49	0.68802	4.39893e-58
TMEM119	blue	-0.00647264	0.896679	-0.295472	1.32951e-09	0.0665805	0.181141	-0.124035	0.0124866	-0.182851	0.000215879	0.726515	1.17174e-67	0.652895	1.4521e-50
RASGRP2	blue	-0.00555687	0.911232	-0.228279	3.46319e-06	0.145416	0.00335703	-0.338188	2.71131e-12	-0.132903	0.00740104	0.69287	3.31393e-59	0.703966	7.32931e-62
MSX1	blue	0.00413672	0.933857	-0.16477	0.000873278	-0.0859552	0.0840479	-0.367768	2.04137e-14	0.0184975	0.710536	0.398656	7.0298e-17	0.460732	1.12539e-22
JAM3	blue	-0.00315942	0.949459	-0.194331	8.27319e-05	-0.102504	0.0392161	-0.360642	6.94811e-14	-0.275372	1.76171e-08	0.738879	4.34072e-71	0.722707	1.22454e-66
FAXDC2	blue	0.00280373	0.955143	-0.369075	1.62548e-14	0.000901634	0.985568	-0.245257	5.82412e-07	-0.337139	3.19448e-12	0.494644	2.21654e-26	0.469943	1.21714e-23
ARHGEF25	blue	0.00277349	0.955626	-0.165917	0.000802445	-0.126926	0.0105641	-0.302778	4.93723e-10	-0.11663	0.0188802	0.51105	2.50613e-28	0.388499	4.84982e-16
SLC43A1	blue	0.00270809	0.956671	-0.0798959	0.10839	-0.0237428	0.633786	-0.399889	5.53506e-17	-0.0180563	0.71714	0.440093	1.29475e-20	0.403023	3.00141e-17
PDE5A	blue	0.00246882	0.960496	-0.106269	0.0325106	-0.0683143	0.170016	-0.188131	0.000139856	-0.418004	1.46979e-18	0.517395	4.14444e-29	0.508231	5.50879e-28
XYLT1	blue	0.000993131	0.984104	-0.044914	0.367303	-0.00543283	0.913205	-0.0726214	0.144596	-0.317354	6.29256e-11	0.432089	7.48701e-20	0.317716	5.96996e-11
FILIP1	blue	0.000387403	0.993799	-0.203923	3.55385e-05	-0.00689825	0.889927	-0.228365	3.43323e-06	-0.453873	5.64738e-22	0.6873	6.43079e-58	0.671833	1.726e-54
TSPAN18	blue	-0.000125637	0.997989	-0.272523	2.49958e-08	0.00817513	0.869719	-0.269391	3.65471e-08	-0.276363	1.55823e-08	0.672391	1.30886e-54	0.72601	1.60299e-67
ANXA2	grey	0.649351	7.33668e-50	0.310579	1.66269e-10	0.497438	1.05092e-26	-0.214362	1.35331e-05	-0.410271	7.10784e-18	0.426541	2.4597e-19	0.00608354	0.902858
ZNF253	grey	-0.635175	3.87137e-47	-0.294538	1.50603e-09	-0.426325	2.57523e-19	0.382698	1.41906e-15	0.291902	2.13551e-09	-0.430237	1.11627e-19	-0.0337241	0.498547
CPA4	grey	0.63421	5.85978e-47	0.396422	1.08131e-16	0.375479	5.23975e-15	-0.255878	1.7825e-07	-0.299817	7.40096e-10	0.341819	1.52879e-12	-0.0750119	0.131799
KRT14	grey	0.620877	1.56e-44	0.403248	2.87176e-17	0.421312	7.39774e-19	-0.135725	0.00622587	-0.275844	1.6618e-08	0.23671	1.45285e-06	-0.131376	0.00811624
SARM1	grey	-0.596744	1.98507e-40	-0.408661	9.8175e-18	-0.415464	2.47769e-18	0.230947	2.64002e-06	0.182023	0.000230839	-0.201051	4.59638e-05	0.139666	0.00486495
TGM1	grey	0.584965	1.50612e-38	0.338453	2.60097e-12	0.427673	1.93323e-19	-0.0900808	0.0701529	-0.274287	2.01359e-08	0.116766	0.0187405	-0.243388	7.13354e-07
PI3	grey	0.577382	2.22967e-37	0.347404	6.24268e-13	0.427954	1.8207e-19	-0.175558	0.000385651	-0.322663	2.88864e-11	0.238788	1.16702e-06	-0.126389	0.0108998
ZNF682	grey	-0.575963	3.66389e-37	-0.350919	3.51955e-13	-0.346604	7.10497e-13	0.337968	2.806e-12	0.43969	1.41603e-20	-0.309493	1.93845e-10	0.0732632	0.141071
CTSC	grey	0.573077	9.98238e-37	0.319044	4.91964e-11	0.467242	2.35313e-23	-0.34136	1.64445e-12	-0.352388	2.76421e-13	0.352913	2.53516e-13	0.0506136	0.30959
PLCE1	grey	-0.56707	7.79123e-36	-0.38089	1.9741e-15	-0.375269	5.44056e-15	0.424425	3.84906e-19	0.14215	0.00415116	-0.358111	1.06571e-13	0.0385984	0.438537
PRNP	grey	0.562837	3.23309e-35	0.257897	1.41475e-07	0.413269	3.87685e-18	-0.304479	3.90509e-10	-0.503829	1.85715e-27	0.375888	4.86998e-15	-0.0165818	0.739366
LRRC8A	grey	0.558704	1.2718e-34	0.359977	7.777e-14	0.359839	7.96156e-14	-0.127886	0.00998675	-0.524788	4.85105e-30	0.337552	2.99478e-12	-0.0105291	0.832696
RERE	grey	-0.557617	1.81807e-34	-0.352332	2.79001e-13	-0.458614	1.85922e-22	0.313229	1.14034e-10	0.0944226	0.0576186	-0.293303	1.7745e-09	0.0560664	0.260287
AK4	grey	0.554316	5.33378e-34	0.273606	2.1894e-08	0.311131	1.53749e-10	-0.395691	1.24396e-16	-0.477335	1.94403e-24	0.285618	4.84119e-09	-0.112207	0.0239284
MYC	grey	0.554074	5.76813e-34	0.363254	4.45044e-14	0.319673	4.48663e-11	-0.318782	5.11095e-11	-0.395086	1.39669e-16	0.284163	5.83469e-09	-0.00894939	0.857506
CDCP1	grey	0.550745	1.68612e-33	0.383081	1.32282e-15	0.550663	1.73066e-33	-0.095467	0.0548979	-0.335834	3.91498e-12	0.115033	0.0205844	-0.262513	8.27869e-08
FSCN1	grey	0.540744	3.93706e-32	0.329738	9.99057e-12	0.327742	1.35174e-11	-0.24925	3.75503e-07	-0.184633	0.00018671	0.182357	0.000224695	-0.114909	0.0207214
C20orf96	grey	-0.539628	5.56089e-32	-0.2408	9.42135e-07	-0.406099	1.63581e-17	0.227294	3.82477e-06	0.522055	1.07864e-29	-0.3351	4.38722e-12	-0.039375	0.429373
TBC1D9	grey	-0.538823	7.12681e-32	-0.361579	5.92492e-14	-0.246977	4.82523e-07	0.314844	9.04548e-11	0.0144936	0.771211	-0.113465	0.0223856	0.198005	6.01404e-05
LAMC2	grey	0.537292	1.14029e-31	0.224492	5.06182e-06	0.475877	2.80141e-24	-0.0518902	0.29753	-0.394932	1.43831e-16	0.246254	5.2232e-07	-0.101832	0.040529
RP11-352M15.2	grey	-0.536606	1.40644e-31	-0.425656	2.96737e-19	-0.53031	9.43544e-31	0.271246	2.92016e-08	0.217399	1.01269e-05	-0.378498	3.04608e-15	-0.00214646	0.965651
SLC19A2	grey	-0.536307	1.54074e-31	-0.245496	5.67394e-07	-0.390592	3.27548e-16	0.39897	6.61568e-17	0.124177	0.0123853	-0.281099	8.61328e-09	0.0482112	0.333147
ANXA1	grey	0.534503	2.66811e-31	0.366529	2.5315e-14	0.381716	1.69823e-15	-0.209084	2.21837e-05	-0.453881	5.63625e-22	0.42752	1.99709e-19	0.0321835	0.518379
RHOD	grey	0.529072	1.36584e-30	0.276325	1.56572e-08	0.452265	8.1996e-22	-0.0429054	0.389138	-0.162156	0.00105682	0.312455	1.27353e-10	-0.0199201	0.689389
PGM1	grey	0.528974	1.40634e-30	0.303111	4.71632e-10	0.363772	4.07223e-14	-0.337332	3.09969e-12	-0.356385	1.42353e-13	0.337562	2.99032e-12	-0.0445928	0.370742
CTC-524C5.2	grey	-0.528466	1.63544e-30	-0.436892	2.62661e-20	-0.404076	2.44013e-17	0.34359	1.15316e-12	0.508195	5.56489e-28	-0.485423	2.48046e-25	-0.1131	0.0228235
PDE9A	grey	-0.528167	1.78747e-30	-0.367652	2.08318e-14	-0.343111	1.2448e-12	0.346611	7.09659e-13	0.339985	2.04382e-12	-0.0548263	0.270994	0.219758	8.06078e-06
WDR66	grey	0.525879	3.51844e-30	0.36371	4.11619e-14	0.315492	8.23831e-11	-0.270683	3.12635e-08	-0.192582	9.61053e-05	0.151024	0.00230831	-0.151448	0.00224269
KRT16	grey	0.523365	7.35923e-30	0.327934	1.31316e-11	0.390124	3.57695e-16	0.0754983	0.129306	-0.22054	7.46952e-06	0.155847	0.00165572	-0.145359	0.00336955
FRMD4B	grey	0.520999	1.46577e-29	0.252167	2.71242e-07	0.4275	2.00556e-19	-0.2112	1.82227e-05	-0.577916	1.84878e-37	0.404216	2.37373e-17	0.0848405	0.0881608
KLF10	grey	0.520346	1.7714e-29	0.346213	7.56723e-13	0.385372	8.67388e-16	-0.326527	1.62308e-11	-0.64188	2.08022e-48	0.441482	9.50234e-21	0.0577788	0.245987
PPM1L	grey	-0.517985	3.49893e-29	-0.409492	8.31283e-18	-0.506287	9.44183e-28	0.386101	7.57809e-16	0.0298504	0.549169	-0.21616	1.1404e-05	0.173377	0.000456712
RNF145	grey	0.516779	4.94329e-29	0.185478	0.000174203	0.320202	4.15198e-11	-0.393545	1.87331e-16	-0.62197	9.96965e-45	0.395748	1.23041e-16	0.167268	0.000725796
ANKDD1A	grey	-0.515802	6.53439e-29	-0.397041	9.60068e-17	-0.41135	5.71878e-18	0.373388	7.60475e-15	0.260686	1.02467e-07	-0.180559	0.000259688	0.111635	0.0246591
SEC14L2	grey	0.513196	1.36954e-28	0.330012	9.58384e-12	0.356101	1.49265e-13	-0.239863	1.04115e-06	-0.239232	1.11335e-06	0.286418	4.36688e-09	-0.0809124	0.103957
PAXIP1-AS1	grey	-0.512199	1.81432e-28	-0.315973	7.68563e-11	-0.477404	1.91059e-24	0.472256	6.88799e-24	0.515227	7.69857e-29	-0.402098	3.59821e-17	-0.0612488	0.218715
S100A16	grey	0.511946	1.94807e-28	0.272886	2.39113e-08	0.380206	2.2358e-15	0.0307439	0.537272	-0.192479	9.69519e-05	0.191722	0.000103395	-0.0747657	0.133076
LIMK1	grey	0.511564	2.16955e-28	0.375908	4.8526e-15	0.412984	4.10808e-18	-0.285014	5.232e-09	-0.229705	2.99663e-06	0.405182	1.9615e-17	0.0425306	0.393297
ATP10D	grey	0.511057	2.50128e-28	0.158044	0.00141874	0.42606	2.72406e-19	-0.290208	2.66819e-09	-0.65939	7.0473e-52	0.345624	8.32154e-13	0.0363031	0.466266
ZNF43	grey	-0.507148	7.44169e-28	-0.29232	2.02102e-09	-0.291267	2.32194e-09	0.274508	1.95954e-08	0.268425	4.10513e-08	-0.22999	2.91115e-06	0.0993369	0.0457295
ZNF681	grey	-0.506795	8.20453e-28	-0.235079	1.72313e-06	-0.323515	2.54568e-11	0.389047	4.37724e-16	0.281553	8.1326e-09	-0.295695	1.29034e-09	-0.00441889	0.929357
PPFIBP1	grey	0.506242	9.56071e-28	0.161006	0.00114836	0.338614	2.53602e-12	-0.263933	7.00612e-08	-0.609778	1.3324e-42	0.408999	9.17602e-18	0.0371621	0.455777
LIMCH1	grey	-0.502694	2.53301e-27	-0.420386	8.97103e-19	-0.325205	1.97876e-11	0.42998	1.17982e-19	0.089029	0.0735035	-0.234948	1.74687e-06	0.129143	0.00927305
KLHL21	grey	0.498991	6.91962e-27	0.232947	2.14961e-06	0.198333	5.84362e-05	-0.245527	5.65507e-07	-0.404406	2.28621e-17	0.215082	1.26384e-05	-0.0865141	0.0820448
NRIP2	grey	-0.49719	1.12338e-26	-0.578468	1.52248e-37	-0.394882	1.45214e-16	0.136365	0.00598393	0.0815658	0.101184	0.0648117	0.193037	0.473761	4.745e-24
MST1	grey	-0.495834	1.6144e-26	-0.45306	6.81989e-22	-0.408281	1.05923e-17	0.336884	3.3245e-12	0.582497	3.64939e-38	-0.46727	2.33699e-23	-0.108632	0.028824
SGSM1	grey	-0.492919	3.50184e-26	-0.39364	1.84008e-16	-0.344238	1.0395e-12	0.359891	7.89202e-14	0.217109	1.04128e-05	-0.113131	0.0227865	0.163035	0.000991495
PBX4	grey	-0.492885	3.53414e-26	-0.237519	1.33433e-06	-0.304243	4.03452e-10	0.337203	3.16289e-12	0.590938	1.71438e-39	-0.277172	1.40943e-08	0.024343	0.625231
CDH3	grey	0.492714	3.69708e-26	0.298938	8.33924e-10	0.411812	5.20884e-18	0.0410256	0.41027	-0.267278	4.71026e-08	0.0920526	0.0642087	-0.221304	6.93253e-06
GNG12	grey	0.49204	4.41701e-26	0.204362	3.4159e-05	0.304553	3.86505e-10	-0.19814	5.94337e-05	-0.619489	2.74807e-44	0.322907	2.78601e-11	0.0227713	0.647739
RAP1GAP	grey	-0.491419	5.20223e-26	-0.305607	3.33946e-10	-0.448029	2.16933e-21	0.543213	1.8264e-32	0.341578	1.58851e-12	-0.39451	1.559e-16	-0.0588482	0.23734
BARX2	grey	0.491381	5.25402e-26	0.346346	7.40719e-13	0.25891	1.25879e-07	0.0171145	0.731311	-0.304393	3.95148e-10	0.0870774	0.0800652	-0.194948	7.84535e-05
FOSL1	grey	0.490484	6.65004e-26	0.303439	4.50808e-10	0.394668	1.51268e-16	-0.176851	0.000348497	-0.160916	0.0011558	0.20309	3.83075e-05	0.0359744	0.470315
PITX1	grey	0.489273	9.13084e-26	0.215458	1.21947e-05	0.314064	1.01174e-10	-0.199303	5.3658e-05	-0.236488	1.48712e-06	0.147751	0.00287671	-0.0582989	0.241754
ZNF223	grey	-0.487511	1.44486e-25	-0.43758	2.25757e-20	-0.275606	1.71138e-08	0.41643	2.03278e-18	0.183778	0.000200216	-0.416766	1.89698e-18	-0.0968426	0.0514778
ZSCAN2	grey	-0.486744	1.76312e-25	-0.184171	0.000193887	-0.375283	5.42672e-15	0.255037	1.96148e-07	0.360068	7.65782e-14	-0.276834	1.46982e-08	0.0114817	0.817814
CTB-31O20.2	grey	-0.486108	2.07841e-25	-0.271172	2.94642e-08	-0.463109	6.38026e-23	0.203141	3.813e-05	0.600883	4.15498e-41	-0.367169	2.26576e-14	0.00917984	0.853877
ISYNA1	grey	-0.48522	2.61408e-25	-0.343307	1.20634e-12	-0.395951	1.18347e-16	0.409632	8.08162e-18	0.46523	3.82983e-23	-0.266215	5.34648e-08	0.0205648	0.679883
SYNGR1	grey	-0.484475	3.16656e-25	-0.402874	3.09074e-17	-0.451547	9.6775e-22	0.375165	5.54196e-15	0.226658	4.07706e-06	-0.137289	0.00564952	0.127043	0.0104921
FAM227A	grey	-0.484048	3.53385e-25	-0.21749	1.00381e-05	-0.4674	2.26422e-23	0.246756	4.94342e-07	0.408066	1.1059e-17	-0.366646	2.48072e-14	-0.108947	0.0283603
KLF13	grey	0.482615	5.10104e-25	0.2639	7.03314e-08	0.314791	9.1143e-11	-0.488403	1.14564e-25	-0.657819	1.47501e-51	0.44708	2.69245e-21	0.124897	0.0118836
TPD52L1	grey	0.482128	5.77598e-25	0.227129	3.88901e-06	0.224964	4.82944e-06	-0.189153	0.000128405	-0.356969	1.29082e-13	0.288995	3.12641e-09	-0.0216578	0.663882
BTNL9	grey	-0.482006	5.95904e-25	-0.372249	9.30441e-15	-0.375092	5.6146e-15	0.0868153	0.0809815	0.186424	0.000161139	-0.1423	0.00411123	0.287235	3.92926e-09
DDAH1	grey	-0.481285	7.16048e-25	-0.218371	9.22122e-06	-0.237485	1.33919e-06	0.236388	1.50279e-06	0.132097	0.00777083	-0.00747941	0.88072	0.236826	1.43529e-06
PITPNM2	grey	0.480814	8.07125e-25	0.27296	2.36963e-08	0.255437	1.87444e-07	-0.351918	2.9869e-13	-0.355741	1.5851e-13	0.355188	1.73831e-13	0.0626536	0.208313
RHBDF2	grey	0.480768	8.16619e-25	0.230832	2.67125e-06	0.517318	4.23702e-29	-0.0741053	0.136546	-0.269292	3.699e-08	0.339292	2.2797e-12	0.00867639	0.861808
NAMPT	grey	0.480207	9.41582e-25	0.262524	8.2676e-08	0.341693	1.55972e-12	-0.237751	1.30215e-06	-0.62241	8.3222e-45	0.286525	4.30725e-09	0.0274759	0.581403
NOTCH2	grey	0.479068	1.25636e-24	0.281512	8.17514e-09	0.314006	1.02018e-10	-0.31226	1.30936e-10	-0.708972	4.22927e-63	0.459219	1.61138e-22	0.0464443	0.351188
IFT20	grey	-0.476419	2.44621e-24	-0.186198	0.000164172	-0.279262	1.0855e-08	0.381069	1.91075e-15	0.447574	2.40607e-21	-0.251421	2.94876e-07	0.00114885	0.981611
ST5	grey	0.475245	3.28017e-24	0.0714022	0.151478	0.418507	1.32474e-18	-0.264856	6.28237e-08	-0.592044	1.14083e-39	0.47317	5.49466e-24	0.143312	0.00385087
ARHGEF4	grey	0.474782	3.68151e-24	0.166339	0.000777721	0.227582	3.71561e-06	-0.133541	0.00711923	-0.356257	1.45428e-13	0.208939	2.24834e-05	-0.0792341	0.111355
PCNX	grey	0.474616	3.83653e-24	0.171023	0.000546963	0.323094	2.70963e-11	-0.495936	1.57124e-26	-0.751486	8.54864e-75	0.487299	1.52646e-25	0.156776	0.00155142
CYFIP2	grey	-0.474208	4.24701e-24	-0.362711	4.88432e-14	-0.25697	1.5734e-07	0.0540579	0.277777	0.126609	0.0107615	-0.0453572	0.362589	0.247943	4.3386e-07
SBK1	grey	-0.473847	4.64528e-24	-0.116522	0.0189915	-0.412543	4.4926e-18	0.331797	7.29783e-12	0.381982	1.61757e-15	-0.359789	8.02894e-14	-0.0731743	0.141555
PVR	grey	0.473756	4.75154e-24	0.40199	3.67515e-17	0.302898	4.85656e-10	-0.256076	1.74273e-07	-0.233366	2.0585e-06	0.360151	7.55139e-14	0.034483	0.488926
BAG3	grey	0.473647	4.88095e-24	0.212374	1.63259e-05	0.351671	3.11104e-13	-0.101475	0.0412413	-0.448733	1.84687e-21	0.293511	1.72628e-09	0.00265595	0.957505
SBNO2	grey	0.473549	5.00179e-24	0.166963	0.000742494	0.532334	5.1393e-31	-0.110656	0.0259566	-0.268245	4.19503e-08	0.318716	5.16064e-11	0.050764	0.308153
CYSTM1	grey	-0.47351	5.05071e-24	-0.327119	1.48478e-11	-0.170562	0.000566497	0.309865	1.83935e-10	0.319479	4.61612e-11	-0.132153	0.00774461	0.178599	0.000303601
TEN1-CDK3	grey	-0.473506	5.05469e-24	-0.297326	1.03665e-09	-0.400347	5.06406e-17	0.441107	1.03324e-20	0.477103	2.06054e-24	-0.529197	1.31566e-30	-0.230967	2.63468e-06
ZNF10	grey	-0.473235	5.406e-24	-0.394032	1.70778e-16	-0.388379	4.96005e-16	0.276205	1.58922e-08	0.286148	4.52164e-09	-0.423052	5.13924e-19	-0.0583068	0.241691
SOX7	grey	0.467304	2.31785e-23	0.146183	0.00319187	0.275151	1.81031e-08	-0.248443	4.10617e-07	-0.474288	4.16248e-24	0.329712	1.00301e-11	0.160453	0.00119489
GALNT2	grey	0.466971	2.51314e-23	0.229406	3.08942e-06	0.432176	7.34837e-20	-0.24769	4.46132e-07	-0.397966	8.03197e-17	0.3328	6.25719e-12	0.0644358	0.195637
ASCC2	grey	-0.464839	4.20918e-23	-0.308196	2.32631e-10	-0.258316	1.34813e-07	0.502635	2.57434e-27	0.479491	1.12893e-24	-0.383211	1.29143e-15	0.0308455	0.535928
DDX24	grey	0.463542	5.74985e-23	0.366619	2.49228e-14	0.351566	3.16495e-13	-0.471992	7.35269e-24	-0.488071	1.24903e-25	0.372197	9.38934e-15	0.0484213	0.331042
ZNF704	grey	-0.463346	6.02735e-23	-0.266709	5.0409e-08	-0.39604	1.16357e-16	0.337622	2.96228e-12	0.0707355	0.155344	-0.17228	0.000496898	0.0373422	0.453594
SGK1	grey	0.463309	6.08117e-23	0.160522	0.00118902	0.435951	3.22902e-20	-0.286828	4.1417e-09	-0.51664	5.14479e-29	0.344875	9.38604e-13	0.118516	0.0170264
HES2	grey	0.463015	6.52547e-23	0.274671	1.92063e-08	0.292008	2.10582e-09	-0.003854	0.938368	-0.336427	3.56963e-12	0.244028	6.65577e-07	-0.110338	0.0263894
GALNT6	grey	0.462573	7.25325e-23	0.401838	3.78588e-17	0.398696	6.97525e-17	-0.185921	0.00016796	-0.273794	2.13949e-08	0.324509	2.19545e-11	-0.053078	0.286594
MFHAS1	grey	0.462238	7.85909e-23	0.419465	1.08633e-18	0.312908	1.19378e-10	-0.419839	1.00534e-18	-0.530701	8.39447e-31	0.377304	3.77789e-15	-0.0106631	0.830598
GLT8D1	grey	-0.461996	8.32564e-23	-0.329219	1.081e-11	-0.309103	2.04799e-10	0.277881	1.2902e-08	0.320005	4.27366e-11	-0.178427	0.000307764	0.0953593	0.0551734
C9orf116	grey	-0.461915	8.48924e-23	-0.160338	0.0012048	-0.356483	1.40046e-13	0.410448	6.85976e-18	0.579941	9.05122e-38	-0.2726	2.47608e-08	0.0224792	0.651958
FBLN1	grey	-0.461868	8.58515e-23	-0.260212	1.08274e-07	-0.289938	2.76396e-09	0.345422	8.59621e-13	0.260161	1.08915e-07	0.04581	0.357813	0.272453	2.52104e-08
RP11-420A23.1	grey	-0.460333	1.23718e-22	-0.411934	5.08163e-18	-0.329098	1.1011e-11	0.442592	7.41396e-21	0.498872	7.14511e-27	-0.361406	6.10247e-14	-0.122643	0.013517
IMPDH1	grey	0.459777	1.41191e-22	0.376088	4.69942e-15	0.259071	1.23563e-07	-0.333995	5.20503e-12	-0.121239	0.0146321	0.311353	1.48985e-10	-0.0449273	0.36716
PKM	grey	0.458564	1.88125e-22	0.261462	9.3608e-08	0.378127	3.25717e-15	-0.148159	0.00279951	-0.281887	7.7956e-09	0.10158	0.0410299	-0.152881	0.0020333
ERC1	grey	0.457948	2.17534e-22	0.303445	4.5044e-10	0.297638	9.93988e-10	-0.374929	5.78091e-15	-0.726651	1.07672e-67	0.480985	7.72863e-25	0.0814732	0.101574
AHNAK	grey	0.457693	2.30978e-22	0.085615	0.0852862	0.297936	9.54902e-10	-0.0690163	0.165659	-0.579665	9.97843e-38	0.362129	5.3948e-14	0.043199	0.385898
SLC16A3	grey	0.455771	3.62682e-22	0.222591	6.1092e-06	0.420947	7.98253e-19	-0.105009	0.0346373	-0.168662	0.000653918	0.231632	2.46117e-06	-0.0674458	0.175524
CD59	grey	0.455364	3.98924e-22	0.14246	0.00406897	0.48114	7.42938e-25	-0.224816	4.90128e-06	-0.290381	2.60817e-09	0.419983	9.75594e-19	0.120755	0.0150346
ZNF532	grey	0.454519	4.85833e-22	0.259513	1.17409e-07	0.264645	6.44118e-08	-0.421927	6.505e-19	-0.600633	4.56845e-41	0.411329	5.74355e-18	0.0430115	0.387965
ADAM22	grey	-0.453933	5.56825e-22	-0.224404	5.10635e-06	-0.368175	1.90198e-14	0.0947806	0.0566737	0.0306995	0.537861	-0.0314998	0.527309	0.154785	0.0017828
FGD3	grey	-0.453295	6.45821e-22	-0.368206	1.89153e-14	-0.0873206	0.0792223	0.418246	1.39815e-18	0.34195	1.49751e-12	-0.0270832	0.586817	0.149774	0.00251204
AGPAT9	grey	0.453248	6.52856e-22	0.210746	1.90116e-05	0.293684	1.68704e-09	-0.328254	1.25123e-11	-0.492859	3.55846e-26	0.443311	6.31006e-21	0.182281	0.000226086
AMT	grey	-0.453177	6.63749e-22	-0.51674	4.99846e-29	-0.33449	4.8215e-12	0.309263	2.00215e-10	0.40959	8.15056e-18	-0.356158	1.47866e-13	-0.0375423	0.451177
RP5-1125A11.7	grey	-0.452883	7.1059e-22	-0.308638	2.1864e-10	-0.327388	1.42581e-11	0.482856	4.79626e-25	0.328242	1.25345e-11	-0.356619	1.36894e-13	-0.135267	0.00640433
COL7A1	grey	0.452371	7.99934e-22	0.15123	0.00227613	0.340713	1.8219e-12	-0.10204	0.0401179	-0.158859	0.00133896	0.179074	0.000292367	-0.140779	0.00453251
TTLL11	grey	0.451774	9.18412e-22	0.229517	3.05475e-06	0.344333	1.02386e-12	-0.363113	4.55962e-14	-0.40027	5.13973e-17	0.43247	6.89496e-20	0.115244	0.0203516
SHH	grey	-0.451755	9.2237e-22	-0.489828	7.89671e-26	-0.293705	1.68227e-09	0.355031	1.78429e-13	0.218386	9.2072e-06	-0.38163	1.72507e-15	0.0130888	0.792856
ZNF853	grey	-0.450686	1.18023e-21	-0.314952	8.90504e-11	-0.316451	7.17304e-11	0.137743	0.00549119	0.219234	8.48151e-06	0.0152506	0.759619	0.203791	3.59652e-05
NLK	grey	-0.45046	1.24326e-21	-0.0181533	0.715687	-0.32641	1.65177e-11	0.334137	5.09225e-12	0.282125	7.56392e-09	-0.323111	2.70288e-11	-0.040334	0.418213
CLIP4	grey	0.447836	2.26651e-21	0.0544039	0.274709	0.352658	2.64389e-13	-0.244872	6.07307e-07	-0.470763	9.95278e-24	0.331634	7.48154e-12	0.0056649	0.909513
ZNF610	grey	-0.44623	3.26541e-21	-0.245286	5.80543e-07	-0.269206	3.73715e-08	0.212469	1.61809e-05	0.215057	1.26683e-05	-0.172794	0.000477661	0.090196	0.0697938
WFS1	grey	-0.445521	3.83464e-21	-0.276251	1.58001e-08	-0.316013	7.6414e-11	0.339573	2.18103e-12	0.316153	7.48827e-11	-0.106281	0.0324914	0.181236	0.000245946
NMT2	grey	0.445259	4.06799e-21	0.254381	2.1132e-07	0.281174	8.53283e-09	-0.491772	4.73985e-26	-0.425742	2.91414e-19	0.486516	1.8703e-25	0.159061	0.0013199
SGPL1	grey	-0.445171	4.14982e-21	-0.296462	1.16434e-09	-0.288505	3.33228e-09	0.490852	6.0384e-26	0.122647	0.0135138	-0.241601	8.64628e-07	0.00454741	0.927308
GJB2	grey	0.444187	5.18168e-21	0.229012	3.21534e-06	0.370592	1.24584e-14	0.0271408	0.586021	-0.318245	5.5277e-11	0.210153	2.00903e-05	-0.0705004	0.156726
HOXB3	grey	-0.444046	5.34862e-21	-0.447987	2.19022e-21	-0.204896	3.25462e-05	0.371843	9.99529e-15	0.275932	1.64379e-08	-0.406049	1.65206e-17	-0.0337173	0.498633
EPS8	grey	-0.443272	6.36538e-21	-0.317654	6.02445e-11	-0.269882	3.44446e-08	0.296376	1.17782e-09	-0.0399619	0.422523	-0.14323	0.00387158	0.106904	0.0314822
ELL2	grey	0.441987	8.48902e-21	0.0688637	0.166599	0.349488	4.44838e-13	-0.217989	9.56755e-06	-0.559689	9.1922e-35	0.308093	2.36012e-10	0.0648427	0.192824
SFI1	grey	-0.441837	8.77818e-21	-0.265134	6.07895e-08	-0.243536	7.02003e-07	0.334797	4.59766e-12	0.598443	1.04731e-40	-0.419919	9.88604e-19	-0.0892509	0.072786
MSANTD2	grey	-0.440757	1.11689e-20	-0.40237	3.41186e-17	-0.36267	4.91831e-14	0.188915	0.000130994	0.311395	1.48083e-10	-0.348386	5.32288e-13	-0.0623114	0.210813
KIFC2	grey	-0.440162	1.27505e-20	-0.342518	1.36817e-12	-0.327416	1.41986e-11	0.502516	2.65969e-27	0.526051	3.34428e-30	-0.490593	6.46322e-26	-0.187511	0.000147264
SERPINB8	grey	0.43969	1.41576e-20	0.188731	0.000133029	0.457385	2.48384e-22	-0.0886918	0.0746049	-0.447375	2.51782e-21	0.162238	0.00105057	-0.0695561	0.162366
MALL	grey	0.439647	1.42937e-20	0.248402	4.12478e-07	0.337725	2.91481e-12	-0.00773547	0.876668	-0.5455	8.91753e-33	0.204951	3.23852e-05	-0.0330426	0.507269
AHSA2	grey	-0.439086	1.61869e-20	-0.453313	6.43102e-22	-0.300274	6.95516e-10	0.376065	4.71843e-15	0.534223	2.90435e-31	-0.472023	7.29667e-24	-0.190293	0.000116679
SLAIN1	grey	-0.439002	1.64911e-20	-0.298744	8.5608e-10	-0.317559	6.10826e-11	0.110303	0.0264374	0.129393	0.00913652	-0.15896	0.00132944	0.159902	0.00124302
PACSIN1	grey	-0.437996	2.05953e-20	-0.141914	0.00421475	-0.257518	1.47766e-07	0.365725	2.90943e-14	0.316008	7.64753e-11	-0.171121	0.000542897	0.051801	0.298363
CDR2	grey	-0.437206	2.45145e-20	-0.182086	0.00022967	-0.280896	8.83684e-09	0.233889	1.94996e-06	0.160576	0.00118439	-0.0314148	0.528424	0.179507	0.00028246
RP11-226L15.5	grey	-0.436574	2.81644e-20	-0.243721	6.881e-07	-0.410712	6.50435e-18	0.282247	7.44805e-09	0.384839	9.57078e-16	-0.266809	4.98123e-08	0.015519	0.755521
ZNF738	grey	-0.43557	3.50992e-20	-0.118611	0.0169376	-0.401082	4.38837e-17	0.277553	1.34403e-08	0.295883	1.25828e-09	-0.326835	1.54971e-11	-0.0326879	0.511841
PDZK1IP1	grey	0.434694	4.25054e-20	0.17293	0.000472722	0.54098	3.66004e-32	0.0391424	0.432106	-0.258743	1.28337e-07	0.24235	7.97864e-07	-0.0823867	0.0977844
ZNF107	grey	-0.434679	4.26499e-20	-0.175329	0.000392587	-0.294373	1.53935e-09	0.38449	1.02075e-15	0.113048	0.0228877	-0.400795	4.64062e-17	-0.129204	0.00923974
SBDS	grey	0.434606	4.33317e-20	0.283408	6.42514e-09	0.286062	4.5724e-09	-0.185927	0.000167883	-0.467394	2.26739e-23	0.411803	5.21827e-18	0.157679	0.00145582
CPNE8	grey	0.434227	4.70632e-20	0.131292	0.00815694	0.322954	2.76636e-11	-0.356577	1.37861e-13	-0.512212	1.80745e-28	0.451803	9.12189e-22	0.229188	3.15851e-06
PYGB	grey	0.433825	5.13719e-20	0.25502	1.9654e-07	0.306678	2.87687e-10	-0.271862	2.70926e-08	-0.365947	2.79996e-14	0.367326	2.20465e-14	0.0516806	0.299489
PMEL	grey	-0.433679	5.30343e-20	-0.179878	0.000274217	-0.316357	7.27118e-11	0.450651	1.18958e-21	0.27786	1.29351e-08	-0.190439	0.000115254	0.0153089	0.758729
TRPT1	grey	-0.43363	5.35936e-20	-0.333615	5.51864e-12	-0.265498	5.82213e-08	0.422947	5.25352e-19	0.745221	6.3198e-73	-0.45089	1.12604e-21	-0.0692715	0.164097
SPHK2	grey	-0.433529	5.47865e-20	-0.148509	0.0027348	-0.350272	3.91354e-13	0.232748	2.19414e-06	0.416502	2.00258e-18	-0.254381	2.11312e-07	0.0498464	0.316991
NCS1	grey	0.433277	5.78762e-20	0.29919	8.05934e-10	0.235816	1.5956e-06	-0.365827	2.85879e-14	-0.315595	8.11688e-11	0.452941	7.01111e-22	0.0927175	0.0623
ZNF224	grey	-0.432375	7.03836e-20	-0.477339	1.94204e-24	-0.242794	7.60601e-07	0.329161	1.09066e-11	0.337219	3.15473e-12	-0.387809	5.51738e-16	-0.0711215	0.153097
SPATA6	grey	-0.430992	9.48961e-20	-0.393415	1.92053e-16	-0.383148	1.30653e-15	0.119458	0.0161622	0.0641224	0.197824	-0.169947	0.000593503	0.149568	0.00254711
UCN2	grey	0.430918	9.64052e-20	0.162369	0.00104068	0.302509	5.12359e-10	-0.119009	0.0165695	-0.100087	0.0441091	0.166211	0.000785161	-0.0966245	0.0520078
MET	grey	0.430556	1.04235e-19	0.173063	0.000467891	0.438064	2.02902e-20	-0.0503953	0.311685	-0.375904	4.85617e-15	0.203895	3.56292e-05	-0.0950483	0.0559754
TFAP2A	grey	0.430113	1.14643e-19	0.289773	2.82447e-09	0.322816	2.8238e-11	0.072673	0.144311	-0.220651	7.38972e-06	-0.0488751	0.326524	-0.258655	1.29646e-07
RP5-882C2.2	grey	-0.42797	1.81433e-19	-0.392441	2.31024e-16	-0.22845	3.4037e-06	0.481096	7.51441e-25	0.517758	3.73439e-29	-0.451444	9.9114e-22	-0.123342	0.0129905
ADK	grey	0.427566	1.97772e-19	0.363566	4.21887e-14	0.393653	1.83536e-16	-0.085731	0.0848623	-0.250637	3.21853e-07	0.159605	0.00126967	-0.159662	0.00126453
ZNF675	grey	-0.426778	2.33882e-19	-0.211506	1.77096e-05	-0.263171	7.66366e-08	0.392724	2.18937e-16	0.122134	0.0139127	-0.306933	2.7763e-10	-0.0380561	0.445003
PITPNM3	grey	0.425709	2.93413e-19	0.23235	2.28614e-06	0.168596	0.000657149	-0.0452472	0.363755	-0.346365	7.38387e-13	0.0445913	0.370758	-0.187774	0.000144076
CASP14	grey	0.425709	2.93442e-19	0.278625	1.1757e-08	0.374572	6.16031e-15	0.129551	0.00905123	-0.172843	0.000475884	0.0488147	0.327123	-0.228686	3.32322e-06
SLC38A7	grey	0.425483	3.07813e-19	0.330817	8.47697e-12	0.341954	1.49652e-12	-0.194852	7.9104e-05	-0.104499	0.0355301	0.215372	1.22945e-05	-0.0559858	0.260974
MAPK10	grey	-0.425375	3.1496e-19	-0.461433	9.52328e-23	-0.320941	3.72461e-11	0.416417	2.03821e-18	0.0889922	0.0736232	-0.319405	4.66633e-11	0.000708929	0.988652
TBC1D1	grey	-0.425018	3.39655e-19	-0.191416	0.000106119	-0.202732	3.95569e-05	0.0915799	0.0655946	0.136297	0.00600929	0.112832	0.0231505	0.281502	8.18532e-09
NPRL2	grey	-0.424962	3.43697e-19	-0.249717	3.56558e-07	-0.316573	7.04762e-11	0.314815	9.08307e-11	0.601332	3.5018e-41	-0.32151	3.42486e-11	-0.0234943	0.637343
SASH1	grey	-0.424684	3.64486e-19	-0.30837	2.27008e-10	-0.305338	3.46664e-10	0.334225	5.02293e-12	-0.103187	0.0379191	-0.0634718	0.202421	0.205001	3.22396e-05
ARHGEF5	grey	0.423884	4.31448e-19	0.117228	0.0182737	0.384374	1.04292e-15	0.159154	0.00131123	-0.23128	2.55167e-06	0.028615	0.56583	-0.202833	3.92012e-05
LUZP1	grey	0.423388	4.78864e-19	0.234722	1.78837e-06	0.307834	2.44748e-10	-0.193991	8.51867e-05	-0.612529	4.4994e-43	0.225667	4.50267e-06	-0.0237932	0.633066
AC004447.2	grey	-0.423115	5.07159e-19	-0.355079	1.76994e-13	-0.265696	5.68657e-08	0.249725	3.56245e-07	0.655247	4.89741e-51	-0.39127	2.88257e-16	-0.0385397	0.439235
FAAH	grey	-0.422742	5.48432e-19	-0.343722	1.12902e-12	-0.189043	0.000129599	0.579273	1.14617e-37	0.542126	2.56345e-32	-0.478165	1.57769e-24	-0.189417	0.000125602
ZNF396	grey	-0.422262	6.06468e-19	-0.329097	1.10126e-11	-0.276722	1.49041e-08	0.382076	1.58997e-15	0.209676	2.10001e-05	-0.400402	5.0095e-17	-0.138467	0.00524738
ZNF480	grey	-0.42187	6.58294e-19	-0.209095	2.21609e-05	-0.271913	2.69261e-08	0.437283	2.41002e-20	0.345557	8.41125e-13	-0.431165	9.14113e-20	-0.123374	0.0129672
KITLG	grey	0.421831	6.63749e-19	0.213692	1.44198e-05	0.243652	6.93289e-07	-0.359321	8.68989e-14	-0.617528	6.08236e-44	0.45667	2.93824e-22	0.187903	0.000142541
AMOTL1	grey	0.421051	7.81063e-19	0.293099	1.82325e-09	0.193645	8.77527e-05	-0.33654	3.50727e-12	-0.528335	1.70042e-30	0.461197	1.00738e-22	0.0900965	0.0701039
ZNF195	grey	-0.420885	8.08689e-19	-0.244173	6.55222e-07	-0.25312	2.43675e-07	0.285511	4.90857e-09	0.377026	3.97099e-15	-0.4656	3.50278e-23	-0.181678	0.000237354
WDR83	grey	-0.420613	8.55791e-19	-0.248922	3.89414e-07	-0.236314	1.51447e-06	0.229583	3.03434e-06	0.761206	8.29967e-78	-0.3697	1.45704e-14	-0.0501041	0.314492
GPS2	grey	-0.42049	8.7804e-19	-0.319129	4.85876e-11	-0.297453	1.01908e-09	0.187012	0.000153492	0.559681	9.21854e-35	-0.380063	2.29467e-15	-0.0552251	0.267518
ZNF93	grey	-0.420344	9.05091e-19	-0.0989048	0.046685	-0.285642	4.82656e-09	0.173896	0.000438782	0.323844	2.42396e-11	-0.170679	0.000561467	0.0956277	0.0544886
CTD-2583A14.8	grey	-0.4203	9.13403e-19	-0.376647	4.25077e-15	-0.238635	1.18607e-06	0.4014	4.12443e-17	0.532568	4.78924e-31	-0.441537	9.38579e-21	-0.166202	0.000785661
PDIK1L	grey	-0.41942	1.09653e-18	-0.00525263	0.916073	-0.333284	5.80782e-12	0.49061	6.43359e-26	0.118106	0.0174153	-0.402475	3.34209e-17	-0.185305	0.000176697
FRMD8	grey	0.41878	1.25219e-18	0.254764	2.02335e-07	0.393566	1.86598e-16	-0.00101188	0.983804	-0.296585	1.14534e-09	0.0166256	0.738702	-0.176932	0.000346307
RP11-458F8.4	grey	-0.418563	1.30967e-18	-0.421026	7.85198e-19	-0.308864	2.11796e-10	0.385681	8.19193e-16	0.518188	3.30104e-29	-0.496681	1.28719e-26	-0.157436	0.00148094
MIR222HG	grey	0.418074	1.44897e-18	-0.00481364	0.923065	0.447005	2.73841e-21	-0.230443	2.77964e-06	-0.270345	3.25719e-08	0.360385	7.25802e-14	0.0441826	0.375164
ASIC1	grey	0.417629	1.58817e-18	0.433303	5.75503e-20	0.0289927	0.560711	-0.468557	1.70806e-23	-0.243699	6.89712e-07	0.330047	9.53211e-12	-0.0145656	0.770105
LY6E	grey	0.41657	1.97508e-18	0.154776	0.00178396	0.560932	6.09362e-35	-0.236298	1.51699e-06	-0.153032	0.00201242	0.273548	2.20494e-08	-0.000896406	0.985652
AIDA	grey	0.416531	1.99079e-18	0.308	2.39134e-10	0.339013	2.38195e-12	-0.427421	2.0398e-19	-0.729811	1.48803e-68	0.437405	2.3464e-20	0.120804	0.0149933
KAT2B	grey	-0.416425	2.03488e-18	-0.210627	1.9223e-05	-0.180666	0.00025747	0.246425	5.12619e-07	-0.0968293	0.05151	-0.0758894	0.127328	0.102587	0.0390566
GPC3	grey	-0.416391	2.04882e-18	-0.300061	7.15989e-10	-0.332558	6.4939e-12	0.118289	0.0172413	0.125727	0.0113271	-0.152015	0.0021576	0.141104	0.00443913
RP11-172H24.4	grey	-0.415976	2.23115e-18	-0.0171535	0.730722	-0.398952	6.6387e-17	0.429744	1.24105e-19	0.213422	1.47917e-05	-0.218761	8.87942e-06	-0.0488353	0.326919
MAN1B1	grey	0.415745	2.33945e-18	0.299648	7.57313e-10	0.306815	2.82257e-10	-0.205524	3.07442e-05	0.0532499	0.285033	0.306827	2.81761e-10	0.0132248	0.790753
CTD-2517M22.14	grey	-0.414319	3.13111e-18	-0.2893	3.00442e-09	-0.356177	1.47392e-13	0.358379	1.01871e-13	0.48609	2.08801e-25	-0.497472	1.04128e-26	-0.221162	7.02957e-06
ARMCX4	grey	-0.414102	3.27224e-18	-0.294349	1.54424e-09	-0.327845	1.33082e-11	0.135382	0.00635918	0.0782862	0.115713	-0.098453	0.0477017	0.0983283	0.0479855
HCAR1	grey	-0.413266	3.87961e-18	-0.199173	5.42752e-05	-0.302238	5.31771e-10	0.433358	5.68687e-20	0.276569	1.51896e-08	-0.21071	1.90759e-05	-0.0116456	0.815259
FER	grey	0.411948	5.06799e-18	0.261361	9.47229e-08	0.230569	2.74424e-06	-0.351976	2.95865e-13	-0.731166	6.31503e-69	0.298287	9.10654e-10	0.0425172	0.393447
NCOA7	grey	0.411672	5.359e-18	0.15557	0.00168803	0.466698	2.68507e-23	-0.192419	9.74449e-05	-0.52167	1.20656e-29	0.284946	5.2779e-09	0.107673	0.0302739
POGK	grey	-0.411397	5.66498e-18	-0.0677187	0.173778	-0.308664	2.17826e-10	0.383184	1.29801e-15	0.180528	0.000260327	-0.34112	1.70802e-12	-0.117905	0.0176091
LIMD1	grey	-0.410505	6.78091e-18	-0.25099	3.0944e-07	-0.278965	1.12662e-08	0.340815	1.79269e-12	0.136673	0.00587043	-0.436053	3.1575e-20	-0.108891	0.0284415
RP11-611E13.2	grey	-0.408919	9.32461e-18	-0.268052	4.29342e-08	-0.391834	2.59125e-16	0.190608	0.000113622	0.536118	1.63215e-31	-0.328653	1.17782e-11	0.00315183	0.949581
FO538757.2	grey	-0.408436	1.02706e-17	-0.33745	3.04321e-12	-0.238139	1.24997e-06	0.340225	1.96791e-12	0.698932	1.21576e-60	-0.435642	3.45547e-20	-0.13337	0.00719366
CCDC84	grey	-0.407934	1.13537e-17	-0.339196	2.31435e-12	-0.292084	2.08503e-09	0.269272	3.70778e-08	0.561793	4.57712e-35	-0.299768	7.45103e-10	-0.0285362	0.566901
SMAD9	grey	-0.406739	1.44043e-17	-0.361615	5.88824e-14	-0.389045	4.3792e-16	-0.0353441	0.478132	-0.0703816	0.157427	-0.0447087	0.369499	0.247868	4.37486e-07
PXYLP1	grey	-0.405799	1.73589e-17	-0.118565	0.016981	-0.361801	5.70533e-14	0.454087	5.3725e-22	0.168017	0.000686331	-0.37144	1.07311e-14	-0.0763864	0.124848
SALL2	grey	-0.405635	1.79327e-17	-0.171368	0.000532794	-0.409599	8.13529e-18	0.0336294	0.499753	0.0471039	0.344382	-0.141788	0.00424881	0.0832756	0.0942057
RIN1	grey	0.403471	2.74831e-17	0.0550101	0.269389	0.422809	5.40714e-19	-0.0232222	0.641247	-0.0214328	0.667164	0.107236	0.0309567	-0.0661692	0.183858
AREG	grey	0.403383	2.79628e-17	0.286408	4.37273e-09	0.333391	5.71329e-12	-0.110733	0.0258523	-0.270591	3.16139e-08	0.285617	4.84189e-09	0.149206	0.00260996
RND3	grey	0.403103	2.9545e-17	0.0981486	0.048397	0.443191	6.48215e-21	-0.102597	0.0390365	-0.481987	5.98809e-25	0.388333	5.00294e-16	0.152609	0.00207165
IRF2BP2	grey	0.403079	2.96882e-17	0.26087	1.00293e-07	0.219778	8.04506e-06	-0.131151	0.00822667	-0.453199	6.6037e-22	0.191139	0.00010863	-0.0563365	0.257994
GSDMB	grey	-0.403043	2.98993e-17	-0.410452	6.85428e-18	0.0236601	0.634968	0.544	1.42811e-32	0.435518	3.55037e-20	-0.447548	2.42054e-21	-0.212514	1.61121e-05
DYRK1B	grey	-0.402337	3.43359e-17	-0.353933	2.14111e-13	-0.268627	4.00712e-08	0.341294	1.6618e-12	0.398835	6.7903e-17	-0.311866	1.38508e-10	-0.021389	0.667804
ELOVL6	grey	-0.401386	4.13531e-17	-0.0804729	0.105856	-0.333475	5.63973e-12	0.384793	9.65338e-16	0.303314	4.58627e-10	-0.419927	9.86961e-19	-0.0847618	0.0884572
BHLHE40	grey	0.399907	5.51639e-17	0.105854	0.0331978	0.278452	1.20143e-08	-0.0457576	0.358363	-0.452106	8.5059e-22	0.32613	1.72287e-11	0.0125052	0.801896
PCP4L1	grey	-0.399831	5.59816e-17	-0.412727	4.32784e-18	-0.247657	4.47761e-07	0.492028	4.43151e-26	0.147413	0.00294216	-0.355154	1.74799e-13	-0.12255	0.0135887
SP6	grey	-0.399823	5.60719e-17	-0.215698	1.19188e-05	-0.2359	1.58153e-06	0.52213	1.05534e-29	0.264525	6.53305e-08	-0.208835	2.26998e-05	0.0554714	0.265388
ZNF432	grey	-0.399397	6.08999e-17	-0.323459	2.56683e-11	-0.209497	2.13517e-05	0.386337	7.25368e-16	0.264885	6.26044e-08	-0.350782	3.59967e-13	-0.0323285	0.516495
SYT17	grey	-0.398884	6.72655e-17	-0.313266	1.13433e-10	-0.307672	2.50352e-10	0.442865	6.97411e-21	0.272066	2.64279e-08	-0.366718	2.45012e-14	-0.131649	0.00798398
CCDC57	grey	-0.398626	7.07016e-17	-0.387576	5.76192e-16	-0.2522	2.70217e-07	0.347971	5.69424e-13	0.569205	3.77186e-36	-0.406867	1.40414e-17	-0.123341	0.012991
GMIP	grey	-0.398527	7.20722e-17	-0.276454	1.54087e-08	-0.065106	0.191019	0.282843	6.90482e-09	0.360274	7.39629e-14	-0.199781	5.14401e-05	0.101333	0.0415274
PTOV1-AS2	grey	-0.397822	8.25842e-17	-0.270418	3.22833e-08	-0.288603	3.29009e-09	0.326445	1.64333e-11	0.512074	1.87923e-28	-0.469009	1.52966e-23	-0.19121	0.000107987
POU5F1	grey	-0.39779	8.30986e-17	-0.271807	2.72739e-08	-0.190098	0.000118613	0.437829	2.13718e-20	0.395956	1.18236e-16	-0.377918	3.3826e-15	-0.0749118	0.132317
ZNF726	grey	-0.397594	8.62929e-17	-0.132095	0.00777205	-0.308772	2.1454e-10	0.292475	1.97997e-09	0.34858	5.15793e-13	-0.243843	6.79061e-07	0.00997966	0.841308
MCCC2	grey	-0.396396	1.08676e-16	-0.14677	0.00307035	-0.218768	8.87365e-06	0.437305	2.39833e-20	0.0844383	0.0896839	-0.389005	4.41194e-16	-0.0620888	0.212451
PET100	grey	-0.396228	1.1222e-16	-0.238587	1.19209e-06	-0.241118	9.10557e-07	0.284554	5.54989e-09	0.759229	3.49702e-77	-0.32137	3.49651e-11	0.0220069	0.658804
PTPN14	grey	0.396199	1.12845e-16	0.0087051	0.861356	0.277509	1.35151e-08	-0.240335	9.90075e-07	-0.489119	9.50506e-26	0.311956	1.36737e-10	0.0883244	0.0758202
ICA1L	grey	-0.396106	1.14879e-16	-0.301256	6.08344e-10	-0.269559	3.58148e-08	0.0237778	0.633286	0.105342	0.0340641	-0.156043	0.00163323	0.118217	0.0173099
ZNF273	grey	-0.395867	1.20276e-16	-0.107228	0.0309682	-0.310126	1.77268e-10	0.323127	2.69627e-11	0.222571	6.12146e-06	-0.338008	2.78877e-12	-0.145382	0.00336445
PI4KAP2	grey	-0.395843	1.20832e-16	-0.173085	0.000467118	-0.409105	8.98223e-18	0.291493	2.25394e-09	0.327999	1.30038e-11	-0.323509	2.54776e-11	-0.0565761	0.255972
KLC3	grey	0.395596	1.26675e-16	0.340183	1.98086e-12	0.265338	5.93358e-08	0.114023	0.0217297	-0.114379	0.0213196	0.0870629	0.0801156	-0.242398	7.93675e-07
NRG1	grey	0.395128	1.3854e-16	0.143108	0.00390229	0.346629	7.07677e-13	-0.350115	4.01509e-13	-0.443355	6.2482e-21	0.403007	3.01096e-17	0.152865	0.00203559
ECI2	grey	0.394874	1.45434e-16	0.253422	2.35503e-07	0.348765	5.00449e-13	-0.474355	4.09442e-24	-0.192011	0.000100891	0.304739	3.76674e-10	0.00594617	0.905041
ZNF678	grey	-0.394439	1.58034e-16	-0.227139	3.88501e-06	-0.25587	1.78417e-07	0.320512	3.96711e-11	0.11372	0.0220835	-0.384176	1.08148e-15	-0.147313	0.00296164
AC006128.2	grey	-0.392987	2.0829e-16	-0.359102	9.01834e-14	-0.238617	1.18831e-06	0.353407	2.33608e-13	0.368586	1.77038e-14	-0.437578	2.25857e-20	-0.18072	0.000256363
RP11-764K9.2	grey	-0.392641	2.22419e-16	-0.244327	6.44355e-07	-0.332776	6.27971e-12	0.335526	4.10682e-12	0.327061	1.49788e-11	-0.3793	2.6348e-15	-0.17565	0.000382877
HIVEP1	grey	0.392454	2.30452e-16	0.26008	1.09939e-07	0.330317	9.14864e-12	-0.116127	0.0194023	-0.686134	1.1864e-57	0.330784	8.51992e-12	0.0617907	0.214659
SYDE2	grey	-0.391723	2.64633e-16	-0.266879	4.9397e-08	-0.325686	1.84142e-11	0.379252	2.65808e-15	-0.00412635	0.934023	-0.201469	4.42844e-05	-0.0156667	0.753269
LIN7A	grey	-0.391023	3.01998e-16	-0.112839	0.0231418	-0.322311	3.04302e-11	-0.0218354	0.661298	0.0153444	0.758186	0.121463	0.0144491	0.346908	6.76458e-13
ZNF700	grey	-0.390265	3.48303e-16	-0.338711	2.4976e-12	-0.25009	3.42081e-07	0.316426	7.19885e-11	0.245931	5.41104e-07	-0.395065	1.40215e-16	-0.105174	0.0343527
MYEOV	grey	0.390137	3.56808e-16	0.157741	0.0014494	0.344878	9.38082e-13	-0.0246859	0.620364	-0.210507	1.94396e-05	0.224563	5.0264e-06	0.027325	0.583481
PHLDB2	grey	0.389806	3.79694e-16	-0.00778642	0.875862	0.334704	4.66475e-12	-0.141297	0.00438478	-0.483971	3.60456e-25	0.369773	1.43841e-14	0.0952397	0.0554806
RP11-449P15.2	grey	-0.38965	3.90941e-16	-0.361435	6.07234e-14	-0.279842	1.00922e-08	0.475531	3.05419e-24	0.139743	0.0048412	-0.41074	6.46795e-18	-0.188253	0.000138443
KCNG1	grey	-0.389512	4.01195e-16	-0.10952	0.0275329	-0.284278	5.74954e-09	0.336866	3.33387e-12	0.218961	8.70888e-06	-0.0689984	0.165769	0.072661	0.144377
IGFBP3	grey	-0.387911	5.41291e-16	-0.324429	2.22191e-11	-0.198123	5.95242e-05	0.435743	3.38007e-20	0.241922	8.35424e-07	-0.221735	6.64561e-06	-0.00910187	0.855105
HBEGF	grey	0.387712	5.61743e-16	0.147347	0.00295499	0.364127	3.83151e-14	-0.15307	0.00200712	-0.389239	4.22264e-16	0.380214	2.23243e-15	0.261061	9.80955e-08
RNF103	grey	-0.387511	5.83216e-16	-0.344257	1.03636e-12	-0.161321	0.00112259	0.398102	7.82476e-17	-0.00137168	0.978046	-0.196943	6.59883e-05	0.0715002	0.150916
POLR1E	grey	0.38742	5.93173e-16	0.429345	1.35215e-19	0.194431	8.2024e-05	-0.492371	4.04776e-26	-0.0988371	0.046836	0.246441	5.11718e-07	-0.00776903	0.876137
IER3	grey	0.386902	6.53199e-16	0.199753	5.15712e-05	0.308036	2.379e-10	-0.179048	0.00029297	-0.284837	5.35192e-09	0.349032	4.792e-13	0.170589	0.000565332
KPNA3	grey	0.385781	8.04197e-16	0.275933	1.6435e-08	0.208723	2.29361e-05	-0.220712	7.3452e-06	-0.471357	8.59923e-24	0.282529	7.18622e-09	0.0484155	0.331099
CTB-58E17.1	grey	-0.385767	8.06236e-16	-0.217613	9.91969e-06	-0.37515	5.55677e-15	0.282045	7.64121e-09	0.543447	1.69802e-32	-0.298271	9.1265e-10	-0.00776187	0.87625
AJUBA	grey	0.385674	8.20316e-16	0.17517	0.00039747	0.356978	1.28896e-13	-0.119548	0.0160811	-0.370314	1.30829e-14	0.120738	0.0150488	-0.152189	0.00213203
MST1P2	grey	-0.384158	1.08509e-15	-0.315808	7.872e-11	-0.360841	6.71685e-14	0.354262	2.02766e-13	0.540623	4.08804e-32	-0.502297	2.82298e-27	-0.194002	8.51068e-05
SATB1	grey	-0.383377	1.25273e-15	-0.321448	3.4564e-11	-0.284108	5.8757e-09	0.244557	6.28469e-07	-0.0219652	0.65941	-0.212662	1.58889e-05	0.0274198	0.582175
ACVR2B	grey	-0.383342	1.26084e-15	-0.0838302	0.0920267	-0.462851	6.78703e-23	0.275387	1.75846e-08	0.237272	1.36953e-06	-0.404617	2.19325e-17	-0.206266	2.87351e-05
STPG1	grey	-0.382645	1.43283e-15	-0.0738966	0.137656	-0.277098	1.4224e-08	0.420707	8.3926e-19	0.254722	2.03302e-07	-0.30394	4.207e-10	-0.141949	0.00420526
CSAD	grey	-0.38253	1.46335e-15	-0.359412	8.55766e-14	-0.28793	3.59084e-09	0.283807	6.10591e-09	0.456866	2.80599e-22	-0.492026	4.43294e-26	-0.177126	0.000341067
SPIRE1	grey	0.38226	1.5374e-15	0.294108	1.59465e-09	0.26407	6.89341e-08	-0.351722	3.08478e-13	-0.561369	5.27074e-35	0.32113	3.62231e-11	0.0127031	0.798828
CTD-2517O10.6	grey	-0.382089	1.58622e-15	-0.26653	5.14969e-08	-0.280534	9.2506e-09	0.384579	1.00411e-15	0.346474	7.25564e-13	-0.272301	2.56809e-08	-0.131941	0.00784445
TTC28	grey	-0.382049	1.598e-15	-0.400517	4.89874e-17	-0.312561	1.25442e-10	-0.0242044	0.627201	-0.0364024	0.465046	0.167335	0.000722172	0.376545	4.32975e-15
SLC25A29	grey	-0.38189	1.64493e-15	-0.271395	2.86761e-08	-0.25083	3.15e-07	0.27879	1.15162e-08	0.471063	9.24275e-24	-0.265264	5.98594e-08	-0.0933337	0.0605734
TMA7	grey	-0.381817	1.66707e-15	-0.203118	3.82109e-05	-0.334858	4.55461e-12	0.296575	1.14684e-09	0.651255	3.08066e-50	-0.344713	9.63237e-13	0.0115768	0.816331
SPATA17	grey	-0.381608	1.73207e-15	-0.172219	0.00049923	-0.340705	1.82408e-12	0.174742	0.000410913	0.262584	8.20963e-08	-0.202222	4.14074e-05	0.0347716	0.485294
ANKLE2	grey	0.381101	1.89965e-15	0.32258	2.92427e-11	0.283417	6.41767e-09	-0.11412	0.0216175	-0.140557	0.00459697	0.0892507	0.0727867	-0.177915	0.000320491
NFKB1	grey	0.380426	2.14789e-15	0.100872	0.0424665	0.418925	1.21496e-18	-0.124489	0.0121654	-0.625384	2.43543e-45	0.285286	5.05244e-09	0.0697925	0.160941
PABPC1L	grey	-0.380275	2.20794e-15	-0.177916	0.000320469	-0.196813	6.67438e-05	0.289741	2.83636e-09	0.54236	2.3836e-32	-0.444776	4.53764e-21	-0.246879	4.8773e-07
COLCA1	grey	-0.379751	2.42815e-15	-0.381615	1.7298e-15	-0.253044	2.45749e-07	0.266705	5.04372e-08	0.108676	0.0287584	-0.265958	5.51284e-08	-0.0618621	0.214128
ABCA12	grey	0.379688	2.45621e-15	0.288841	3.18954e-09	0.239948	1.03168e-06	0.162516	0.0010296	-0.402417	3.38015e-17	0.0640945	0.19802	-0.197822	6.11132e-05
MTG1	grey	-0.379572	2.50848e-15	-0.242381	7.95177e-07	-0.253893	2.23313e-07	0.288352	3.39917e-09	0.576977	2.5693e-37	-0.393144	2.02162e-16	-0.107586	0.030409
TNNT1	grey	0.379299	2.6357e-15	0.324711	2.13012e-11	0.196451	6.88762e-05	-0.101225	0.0417446	-0.0661193	0.184189	0.0605818	0.223781	-0.206736	2.75291e-05
CTD-2538C1.2	grey	-0.379269	2.64998e-15	-0.217544	9.98643e-06	-0.243513	7.03759e-07	0.308883	2.1123e-10	0.319619	4.52229e-11	-0.125874	0.0112311	0.0738721	0.137788
PABPC1	grey	-0.378565	3.00942e-15	-0.103775	0.0368325	-0.372309	9.20582e-15	0.412326	4.69471e-18	0.285801	4.72853e-09	-0.347404	6.24272e-13	-0.127007	0.0105145
HOXA13	grey	-0.378343	3.13301e-15	-0.360564	7.04115e-14	-0.212465	1.61867e-05	0.341917	1.5054e-12	-0.0185462	0.709808	-0.0708374	0.154749	0.0695277	0.162539
PKP1	grey	0.377999	3.33312e-15	0.244543	6.29441e-07	0.220257	7.67884e-06	0.0734994	0.13979	-0.253576	2.31454e-07	0.00168448	0.973041	-0.270369	3.24776e-08
THUMPD3-AS1	grey	-0.377104	3.91593e-15	-0.15664	0.00156622	-0.311574	1.44375e-10	0.258474	1.32371e-07	0.500751	4.29899e-27	-0.351011	3.46684e-13	-0.128341	0.00972305
LTB4R	grey	0.377037	3.96342e-15	0.250886	3.13038e-07	0.259597	1.16271e-07	-0.220584	7.43755e-06	-0.0487423	0.327842	0.00523643	0.916331	-0.190544	0.000114237
SCD5	grey	0.376941	4.03236e-15	0.265405	5.88694e-08	0.233033	2.13062e-06	-0.290618	2.52852e-09	-0.346115	7.68783e-13	0.439099	1.61409e-20	0.0711006	0.153218
RNFT2	grey	-0.376449	4.40475e-15	0.0575096	0.248198	-0.305674	3.30861e-10	0.159001	0.00132556	0.501874	3.16826e-27	-0.310339	1.71994e-10	-0.145577	0.00332167
ZNF605	grey	-0.376339	4.49273e-15	-0.193603	8.80732e-05	-0.345992	7.84222e-13	0.226761	4.03519e-06	0.198986	5.51781e-05	-0.429486	1.31188e-19	-0.164044	0.000921033
RP11-488L18.10	grey	-0.376233	4.57847e-15	-0.375329	5.38277e-15	-0.195603	7.41359e-05	0.302648	5.02626e-10	0.509738	3.61978e-28	-0.408324	1.05025e-17	-0.0944277	0.0576051
XDH	grey	0.376172	4.62903e-15	0.18293	0.000214495	0.407923	1.13785e-17	0.181447	0.000241814	-0.229328	3.11397e-06	-0.0494118	0.321234	-0.204649	3.32844e-05
PI4KAP1	grey	-0.375591	5.13621e-15	-0.15353	0.00194459	-0.332545	6.50687e-12	0.25697	1.57336e-07	0.332496	6.55598e-12	-0.240544	9.68241e-07	-0.00656336	0.895239
CTD-2583A14.11	grey	-0.375247	5.46152e-15	-0.305258	3.50551e-10	-0.180855	0.000253604	0.356517	1.3923e-13	0.627814	8.83047e-46	-0.421541	7.05228e-19	-0.137973	0.00541265
FRMD6	grey	0.375228	5.48055e-15	0.00227027	0.963671	0.257666	1.4527e-07	-0.0813179	0.102229	-0.471805	7.69948e-24	0.23365	1.99897e-06	-0.0317835	0.523595
FJX1	grey	0.375193	5.51439e-15	0.261684	9.12214e-08	0.216477	1.10628e-05	-0.337731	2.91244e-12	-0.134706	0.00662939	0.292088	2.08386e-09	0.178405	0.000308307
PCDHGC3	grey	0.374082	6.72184e-15	0.0966135	0.0520347	0.267178	4.76672e-08	-0.268752	3.94704e-08	-0.780296	3.63708e-84	0.459285	1.58639e-22	0.226969	3.95206e-06
MEX3A	grey	-0.373905	6.93698e-15	0.0462539	0.353168	-0.444035	5.3613e-21	0.22554	4.56023e-06	0.332354	6.7003e-12	-0.352707	2.62246e-13	-0.111117	0.025338
SFXN2	grey	-0.373334	7.67748e-15	0.00303088	0.951513	-0.289436	2.95158e-09	0.259025	1.24226e-07	0.314391	9.65409e-11	-0.277694	1.32069e-08	-0.0756871	0.128348
RP11-4O1.2	grey	-0.373308	7.71294e-15	-0.33167	7.44083e-12	-0.178966	0.000294892	0.315502	8.22635e-11	0.290711	2.49773e-09	-0.172811	0.000477068	0.0587476	0.238145
ENPP4	grey	-0.372998	8.14867e-15	-0.215343	1.23287e-05	-0.208756	2.28657e-05	0.173444	0.000454348	0.0481005	0.334259	-0.0624125	0.210072	0.167657	0.000705041
MGAT1	grey	-0.372856	8.35595e-15	-0.297736	9.81008e-10	-0.0878303	0.0774797	0.329114	1.09833e-11	0.26888	3.88689e-08	-0.157175	0.00150846	0.17064	0.000563128
ARL4D	grey	0.37277	8.48521e-15	0.154674	0.00179666	0.3013	6.04686e-10	-0.0140632	0.777824	-0.218618	9.00324e-06	0.173046	0.000468497	-0.112242	0.023884
SPRED1	grey	0.372412	9.03859e-15	0.0366887	0.461541	0.293001	1.84688e-09	-0.43959	1.4475e-20	-0.523001	8.18568e-30	0.428585	1.59084e-19	0.242609	7.75903e-07
H1FX-AS1	grey	-0.371839	1.00023e-14	-0.268695	3.97441e-08	-0.331655	7.45851e-12	0.137225	0.0056721	0.638049	1.11548e-47	-0.234768	1.77993e-06	-0.011969	0.810225
FADD	grey	0.371826	1.00258e-14	0.348557	5.1769e-13	0.305055	3.60571e-10	-0.117162	0.0183396	-0.134595	0.0066747	0.114931	0.0206972	-0.169055	0.000634864
PLEK2	grey	0.371762	1.014e-14	0.193969	8.53514e-05	0.348111	5.56591e-13	0.0878087	0.0775528	-0.0538815	0.279351	-0.116153	0.0193755	-0.301337	6.01645e-10
UQCR10	grey	-0.371464	1.06859e-14	-0.142401	0.00408453	-0.245464	5.6937e-07	0.345979	7.85861e-13	0.656486	2.7509e-51	-0.33779	2.88555e-12	-0.0274197	0.582176
TMTC2	grey	-0.371261	1.1076e-14	-0.233372	2.05721e-06	-0.235113	1.71701e-06	0.356488	1.39928e-13	-0.127177	0.0104106	-0.21756	9.97036e-06	-0.0266074	0.593408
EPHA7	grey	-0.371068	1.14582e-14	-0.256278	1.70301e-07	-0.312613	1.24518e-10	0.0564349	0.257162	-0.0555399	0.264797	0.111051	0.0254261	0.30399	4.1783e-10
SS18L2	grey	-0.370866	1.18737e-14	-0.0364968	0.463889	-0.218886	8.77311e-06	0.189928	0.000120324	0.63805	1.11494e-47	-0.243972	6.69623e-07	-0.0173843	0.727241
EXTL3	grey	0.369936	1.39787e-14	0.168192	0.000677349	0.17764	0.000327529	-0.256065	1.74484e-07	-0.352484	2.72079e-13	0.131241	0.00818213	-0.0245504	0.622284
PAFAH1B1	grey	0.369892	1.40868e-14	0.332687	6.36654e-12	0.211015	1.85398e-05	-0.254109	2.17931e-07	-0.517893	3.59234e-29	0.320882	3.75718e-11	0.0747805	0.132999
UFSP2	grey	0.369855	1.41798e-14	0.160614	0.00118123	0.312114	1.33697e-10	-0.356927	1.29994e-13	-0.396681	1.02884e-16	0.392551	2.26246e-16	0.0950438	0.0559871
TRIT1	grey	-0.36981	1.42913e-14	-0.0352256	0.47961	-0.341935	1.50105e-12	0.377498	3.6483e-15	0.404227	2.36851e-17	-0.388939	4.46657e-16	-0.192437	9.72944e-05
ULBP2	grey	0.369749	1.44455e-14	0.253015	2.46577e-07	0.295272	1.36548e-09	-0.00837691	0.866533	-0.257055	1.55826e-07	0.0750799	0.131449	-0.1493	0.00259344
PRDM2	grey	-0.369574	1.48957e-14	-0.285958	4.63388e-09	-0.277873	1.29151e-08	0.300894	6.39163e-10	-0.200044	5.02582e-05	-0.208719	2.29443e-05	-0.0474637	0.340705
RP5-1112D6.4	grey	-0.369511	1.50597e-14	-0.258753	1.28183e-07	-0.280818	8.92443e-09	0.287324	3.8843e-09	0.510203	3.17821e-28	-0.261845	8.95174e-08	-0.0581685	0.242811
PLXNA1	grey	0.369097	1.61902e-14	0.279292	1.08139e-08	0.193461	8.9149e-05	-0.111986	0.0242081	-0.185454	0.000174542	0.0528104	0.289033	-0.138076	0.00537789
RP3-449O17.1	grey	-0.369036	1.63651e-14	-0.24699	4.81862e-07	-0.346146	7.65049e-13	0.211762	1.72899e-05	0.220116	7.78482e-06	-0.380814	2.00156e-15	-0.0857684	0.084726
GPC2	grey	-0.368867	1.68543e-14	-0.0245389	0.622448	-0.379994	2.32324e-15	0.150533	0.00238639	0.410964	6.18173e-18	-0.262124	8.66449e-08	-0.106349	0.0323803
SETD7	grey	0.368541	1.78432e-14	0.215488	1.21593e-05	0.150306	0.00242347	-0.17707	0.00034257	-0.646958	2.16418e-49	0.38648	7.06477e-16	0.122566	0.0135762
KCNAB3	grey	-0.368219	1.88732e-14	-0.331957	7.1212e-12	-0.281123	8.58703e-09	0.178702	0.000301131	0.410172	7.25144e-18	-0.297449	1.01969e-09	-0.0367082	0.461303
PPP2CB	grey	0.368116	1.92136e-14	0.204787	3.28711e-05	0.227241	3.84525e-06	-0.253889	2.23414e-07	-0.579667	9.97321e-38	0.325919	1.77816e-11	0.0989485	0.0465875
TMEM147-AS1	grey	-0.367791	2.03332e-14	-0.215993	1.15871e-05	-0.421657	6.88259e-19	0.226386	4.18988e-06	0.448889	1.78241e-21	-0.402904	3.07237e-17	-0.161768	0.00108693
BRICD5	grey	-0.367466	2.15176e-14	-0.192713	9.50314e-05	-0.292138	2.07014e-09	0.243901	6.74836e-07	0.679	4.72519e-56	-0.310293	1.73121e-10	-0.0800391	0.107757
CAPZA2	grey	0.367442	2.16052e-14	0.233265	2.08009e-06	0.298717	8.59257e-10	-0.283627	6.24784e-09	-0.642919	1.31351e-48	0.429173	1.40294e-19	0.174767	0.000410123
APLN	grey	0.366882	2.38142e-14	0.349853	4.19098e-13	0.186381	0.000161709	-0.383839	1.15085e-15	-0.189606	0.000123623	0.189192	0.000127989	0.128548	0.00960512
SLC4A4	grey	-0.366838	2.39958e-14	-0.183703	0.000201441	-0.23524	1.69448e-06	0.107809	0.0300644	-0.00526171	0.915929	-0.10493	0.0347744	0.182181	0.000227921
FABP6	grey	-0.366791	2.41903e-14	-0.364408	3.6511e-14	-0.186016	0.000166655	0.397081	9.52647e-17	0.384054	1.10617e-15	-0.398695	6.97713e-17	-0.093575	0.0599079
DENND2C	grey	0.366593	2.50364e-14	0.110553	0.0260955	0.2441	6.60458e-07	0.105413	0.0339434	-0.411048	6.07856e-18	0.0518502	0.297903	-0.229237	3.14279e-06
ITGA3	grey	0.366515	2.53776e-14	0.0507676	0.308118	0.448742	1.84313e-21	0.050996	0.305944	-0.14554	0.00332982	0.027459	0.581635	-0.140146	0.00471891
CDK5RAP3	grey	-0.365907	2.81952e-14	-0.288307	3.41921e-09	-0.197763	6.14283e-05	0.338159	2.72341e-12	0.696351	5.017e-60	-0.411445	5.6106e-18	-0.161942	0.00107337
STK38L	grey	0.365696	2.92401e-14	0.217426	1.01003e-05	0.231135	2.58988e-06	-0.198208	5.90815e-05	-0.574046	7.13805e-37	0.415208	2.61104e-18	0.115289	0.0203018
TMSB10	grey	0.365689	2.92768e-14	0.300901	6.38554e-10	0.419878	9.97141e-19	-0.276261	1.57805e-08	0.142095	0.00416577	0.263773	7.13884e-08	0.01119	0.822364
OTUD1	grey	0.365576	2.98545e-14	0.178957	0.000295087	0.398531	7.2017e-17	-0.160414	0.00119824	-0.415534	2.44276e-18	0.423707	4.47761e-19	0.0721953	0.146973
GNA14	grey	-0.36515	3.2128e-14	-0.340919	1.76336e-12	-0.14895	0.0026552	0.145086	0.00343044	-0.0769954	0.121861	0.257947	1.40653e-07	0.457641	2.33852e-22
HDDC3	grey	-0.364891	3.35945e-14	-0.153442	0.00195636	-0.234282	1.87207e-06	0.330518	8.87276e-12	0.498827	7.23296e-27	-0.292606	1.94595e-09	-0.0995319	0.0453038
ARHGEF37	grey	0.364462	3.61717e-14	0.09203	0.0642743	0.295633	1.30117e-09	-0.0381598	0.443761	-0.439135	1.60133e-20	0.306863	2.80341e-10	-0.00223774	0.964191
RP11-174G6.5	grey	-0.364391	3.66172e-14	-0.36309	4.57755e-14	-0.187471	0.000147753	0.42348	4.69639e-19	0.263733	7.17288e-08	-0.434145	4.79147e-20	-0.203372	3.73475e-05
ZNF138	grey	-0.364343	3.69222e-14	-0.0246	0.621582	-0.250539	3.25384e-07	0.360491	7.12848e-14	0.306936	2.77522e-10	-0.395388	1.31814e-16	-0.201507	4.41368e-05
KCNC3	grey	-0.36413	3.82988e-14	-0.371688	1.02719e-14	-0.373305	7.71639e-15	0.311487	1.46176e-10	0.200246	4.9369e-05	-0.138762	0.00515072	0.0614928	0.216882
NAGS	grey	0.3638	4.0529e-14	0.220047	7.8373e-06	0.323582	2.52042e-11	-0.106204	0.0326173	-0.168054	0.000684392	0.158667	0.00135745	-0.11619	0.0193367
ZNF341	grey	-0.363584	4.20593e-14	-0.0754402	0.129602	-0.111457	0.0248917	0.446255	3.24681e-21	0.421491	7.12577e-19	-0.180849	0.00025371	-0.0288893	0.56211
PPAPDC1B	grey	-0.363049	4.60981e-14	-0.211828	1.71827e-05	-0.212528	1.60911e-05	0.304865	3.7019e-10	0.254122	2.17607e-07	-0.136153	0.00606294	-0.0040567	0.935134
LIN7B	grey	-0.362492	5.07043e-14	-0.185063	0.000180241	-0.310396	1.70614e-10	0.430844	9.79716e-20	0.62552	2.30147e-45	-0.402165	3.55113e-17	-0.163469	0.00096057
JRK	grey	-0.362018	5.49813e-14	-0.256306	1.69755e-07	-0.3141	1.00658e-10	0.19623	7.02129e-05	0.229923	2.9311e-06	-0.393185	2.00606e-16	-0.178273	0.000311535
LINC00346	grey	0.361916	5.59382e-14	0.199474	5.28564e-05	0.346006	7.82501e-13	-0.127584	0.0101651	-0.207336	2.60567e-05	0.160307	0.00120749	-0.028635	0.565558
HOXB4	grey	-0.361513	5.99159e-14	-0.342609	1.34834e-12	-0.122945	0.0132877	0.254809	2.01303e-07	0.227518	3.73952e-06	-0.295628	1.30205e-09	-0.00818798	0.869516
ZNF789	grey	-0.361112	6.41464e-14	-0.192148	9.97235e-05	-0.312222	1.31665e-10	0.233548	2.02013e-06	0.450092	1.35286e-21	-0.393045	2.06019e-16	-0.157289	0.00149635
SLC37A4	grey	-0.360712	6.86646e-14	0.0062386	0.900395	-0.320226	4.13712e-11	0.334963	4.4815e-12	0.526515	2.91653e-30	-0.387688	5.64248e-16	-0.168475	0.000663146
PHLDA1	grey	0.360538	7.07143e-14	0.208254	2.39482e-05	0.240469	9.75944e-07	-0.233653	1.99833e-06	-0.335747	3.96817e-12	0.322145	3.11853e-11	0.217389	1.01359e-05
ATP2B4	grey	0.360343	7.31013e-14	-0.0095498	0.848058	0.19361	8.80204e-05	-0.170036	0.000589506	-0.571595	1.66396e-36	0.347877	5.78146e-13	0.138991	0.00507696
RAB7B	grey	0.360305	7.35756e-14	0.0279573	0.574797	0.33263	6.42198e-12	-0.205552	3.06669e-05	-0.368317	1.85525e-14	0.430464	1.0631e-19	0.104446	0.0356244
BCL10	grey	0.359824	7.98149e-14	0.204268	3.44501e-05	0.307836	2.44679e-10	0.0030569	0.951097	-0.410549	6.72092e-18	-0.0274862	0.581262	-0.141398	0.00435661
ZNF587	grey	-0.359764	8.06337e-14	-0.228218	3.48434e-06	-0.23815	1.2485e-06	0.402588	3.26887e-17	0.104994	0.0346636	-0.439474	1.4854e-20	-0.243959	6.70575e-07
FAM193B	grey	-0.359549	8.36095e-14	-0.393052	2.05748e-16	-0.166835	0.000749599	0.277876	1.29105e-08	0.587151	6.8342e-39	-0.395158	1.3775e-16	-0.0756789	0.12839
SWSAP1	grey	-0.359445	8.50929e-14	-0.327001	1.51152e-11	-0.14723	0.00297819	0.399362	6.13204e-17	0.580613	7.13409e-38	-0.40383	2.5609e-17	-0.0603518	0.225547
HSD17B7P2	grey	-0.359134	8.96829e-14	-0.332335	6.72e-12	-0.252005	2.76199e-07	0.297904	9.5897e-10	0.362842	4.77633e-14	-0.30556	3.36142e-10	-0.0764814	0.124378
FHOD1	grey	0.359092	9.0324e-14	0.249255	3.75332e-07	0.19706	6.53185e-05	-0.332408	6.64473e-12	-0.0572544	0.250307	0.407282	1.29302e-17	0.214167	1.37861e-05
RP11-757F18.5	grey	-0.358858	9.39729e-14	-0.443899	5.5289e-21	-0.129348	0.00916089	0.531478	6.64998e-31	0.234117	1.90437e-06	-0.240721	9.50056e-07	-0.100692	0.0428398
TYW3	grey	0.358712	9.63035e-14	0.224506	5.05492e-06	0.132369	0.00764415	-0.352806	2.57998e-13	-0.414841	2.8147e-18	0.178084	0.000316244	-0.0944078	0.0576579
FAM198A	grey	-0.358466	1.00391e-13	-0.232485	2.25451e-06	-0.259812	1.13414e-07	0.137535	0.00556338	0.0967368	0.0517343	0.127684	0.0101062	0.265401	5.88938e-08
DUSP22	grey	0.358131	1.06207e-13	-0.0132971	0.789636	0.38645	7.10313e-16	-0.250469	3.27948e-07	-0.291029	2.39556e-09	0.386311	7.28866e-16	0.141175	0.00441919
ITGA9-AS1	grey	-0.358124	1.06342e-13	-0.317298	6.34357e-11	-0.32636	1.66435e-11	0.245708	5.54459e-07	0.188571	0.000134814	-0.227078	3.90865e-06	0.0321505	0.518809
CROCCP2	grey	-0.357948	1.0953e-13	-0.193619	8.7951e-05	-0.347825	5.83068e-13	0.165287	0.000840651	0.426844	2.30625e-19	-0.395865	1.20328e-16	-0.200709	4.73812e-05
UGP2	grey	0.35776	1.13037e-13	0.264922	6.23319e-08	0.328252	1.25159e-11	-0.102311	0.0395892	-0.397585	8.64428e-17	0.314038	1.01552e-10	0.0258344	0.604188
HOXB5	grey	-0.357261	1.22931e-13	-0.398976	6.60811e-17	-0.135769	0.00620918	0.289602	2.88835e-09	0.310401	1.70505e-10	-0.329788	9.91529e-12	-0.0438836	0.378407
CREB3L4	grey	-0.356572	1.37974e-13	-0.038563	0.438957	-0.325751	1.82362e-11	0.341848	1.52176e-12	0.469146	1.47936e-23	-0.433327	5.72421e-20	-0.229219	3.14838e-06
HDAC4	grey	0.356453	1.40737e-13	0.144137	0.00365	0.138204	0.00533494	-0.499023	6.86085e-27	-0.481437	6.88893e-25	0.426032	2.73997e-19	0.140554	0.00459778
CCNG1	grey	-0.356126	1.48645e-13	-0.120884	0.0149269	-0.33136	7.80217e-12	0.1268	0.0106425	-0.0548517	0.270772	-0.283226	6.5761e-09	0.0119793	0.810065
MSLN	grey	0.355532	1.64127e-13	0.110358	0.0263626	0.294696	1.47449e-09	-0.0267917	0.590852	-0.24136	8.87304e-07	0.289367	2.97829e-09	0.034217	0.492287
AZGP1	grey	-0.355401	1.6775e-13	-0.304485	3.9018e-10	-0.28121	8.49314e-09	0.243163	7.30903e-07	0.309474	1.94363e-10	-0.338748	2.48319e-12	-0.0237063	0.634307
CARD11	grey	-0.355388	1.6812e-13	-0.31611	7.53516e-11	-0.038009	0.445567	0.470506	1.05992e-23	0.269488	3.61254e-08	-0.221772	6.62149e-06	-0.0196387	0.693552
RSRP1	grey	-0.355256	1.71879e-13	-0.431813	7.94748e-20	-0.205258	3.14953e-05	0.328075	1.28539e-11	0.407815	1.16253e-17	-0.46795	1.98069e-23	-0.203137	3.81441e-05
MSTO2P	grey	-0.354573	1.92544e-13	-0.141332	0.00437504	-0.285716	4.78081e-09	0.11124	0.0251764	0.297085	1.07087e-09	-0.351305	3.30367e-13	-0.15895	0.00133041
PAFAH1B3	grey	-0.354126	2.07391e-13	0.0119181	0.811018	-0.223187	5.76051e-06	0.436115	3.11542e-20	0.680064	2.7456e-56	-0.386606	6.90059e-16	-0.165642	0.000818903
ZNF431	grey	-0.354011	2.1138e-13	-0.22347	5.60175e-06	-0.279664	1.03201e-08	0.392925	2.10746e-16	0.222381	6.23691e-06	-0.421181	7.6018e-19	-0.162482	0.00103213
PTOV1	grey	-0.353066	2.47187e-13	-0.20111	4.57237e-05	-0.328415	1.22101e-11	0.228435	3.4087e-06	0.677736	8.9797e-56	-0.33469	4.67442e-12	-0.0831813	0.0945805
FAM229A	grey	-0.352758	2.60057e-13	-0.358667	9.70394e-14	-0.271824	2.72191e-08	0.273332	2.26393e-08	0.597405	1.54868e-40	-0.356614	1.37009e-13	-0.141565	0.0043102
RPS6KA1	grey	0.352734	2.611e-13	0.19228	9.86044e-05	0.352421	2.74957e-13	-0.0234711	0.637675	-0.0903078	0.0694467	-0.0559411	0.261356	-0.194504	8.15112e-05
FAM195A	grey	-0.352605	2.6671e-13	-0.286106	4.54611e-09	-0.223352	5.66701e-06	0.316048	7.60328e-11	0.652641	1.6325e-50	-0.376311	4.51462e-15	-0.0526736	0.290287
SH3BP5	grey	-0.35237	2.77279e-13	-0.0971189	0.0508128	-0.314083	1.00903e-10	0.121779	0.0141941	-0.183522	0.00020443	0.0828267	0.0959995	0.233249	2.08363e-06
PLEKHB1	grey	-0.352341	2.78602e-13	-0.110751	0.0258279	-0.181997	0.000231317	0.135646	0.00625653	0.296192	1.20727e-09	-0.0336648	0.499302	0.0888597	0.0740546
AP1B1	grey	-0.351482	3.20893e-13	-0.0740673	0.136748	-0.180936	0.000251953	0.3364	3.58492e-12	0.285458	4.94206e-09	-0.154312	0.00184224	0.10125	0.0416956
CTC-205M6.5	grey	-0.351451	3.22559e-13	-0.294836	1.44735e-09	-0.234439	1.84181e-06	0.238204	1.24138e-06	0.151109	0.00229506	-0.228025	3.55324e-06	0.0823097	0.0980993
TMEM134	grey	-0.350958	3.49721e-13	-0.308802	2.13643e-10	-0.207777	2.50238e-05	0.545651	8.50313e-33	0.575501	4.30328e-37	-0.468261	1.83607e-23	-0.140226	0.00469495
CCNO	grey	-0.350918	3.52064e-13	-0.19315	9.15546e-05	-0.193453	8.92097e-05	0.354849	1.8391e-13	0.437445	2.32549e-20	-0.348445	5.27211e-13	-0.154042	0.00187698
SLC45A3	grey	-0.350407	3.82804e-13	-0.269522	3.59767e-08	-0.247441	4.58556e-07	0.438467	1.85613e-20	0.167263	0.000726085	-0.392784	2.16475e-16	-0.0134228	0.787695
TMEM53	grey	-0.350182	3.97137e-13	-0.164304	0.00090369	-0.114971	0.0206521	0.35484	1.84185e-13	0.428816	1.51424e-19	-0.22348	5.59599e-06	-0.0280439	0.573613
MMP1	grey	0.350088	4.03294e-13	0.202788	3.93594e-05	0.376231	4.5802e-15	-0.101662	0.0408655	-0.203447	3.70956e-05	0.252903	2.49699e-07	0.0290774	0.559566
EHBP1L1	grey	0.349872	4.17797e-13	0.00441458	0.929426	0.409666	8.02691e-18	-0.0605623	0.22393	-0.250325	3.3324e-07	0.269175	3.75119e-08	0.0423937	0.394823
SNHG10	grey	-0.34968	4.311e-13	-0.0858748	0.0843392	-0.391582	2.71785e-16	0.19332	9.02281e-05	0.66808	1.09094e-53	-0.416116	2.16786e-18	-0.151993	0.00216088
SOX4	grey	-0.349665	4.32133e-13	-0.0414905	0.404982	-0.331058	8.17039e-12	0.300736	6.53041e-10	0.216917	1.06068e-05	-0.255585	1.84304e-07	-0.0991743	0.0460871
SIK3	grey	0.34965	4.33258e-13	0.200347	4.8929e-05	0.293501	1.72862e-09	-0.371714	1.02253e-14	-0.475675	2.94644e-24	0.443298	6.32857e-21	0.174408	0.000421718
LYRM1	grey	-0.34934	4.55734e-13	-0.170024	0.000590064	-0.307831	2.44866e-10	0.144313	0.00360837	0.282238	7.45651e-09	-0.0991675	0.0461022	0.116891	0.0186134
KIF13A	grey	0.349262	4.61561e-13	0.114514	0.0211655	0.290408	2.59889e-09	-0.079057	0.112159	-0.536857	1.30262e-31	0.262866	7.94267e-08	-0.0513383	0.302705
MOAP1	grey	-0.348901	4.89523e-13	-0.249534	3.63867e-07	-0.302698	4.99183e-10	0.126438	0.010869	-0.0571598	0.251092	-0.171759	0.00051712	0.0327582	0.510934
TMED4	grey	-0.348845	4.93976e-13	-0.0625629	0.208974	-0.300874	6.40843e-10	0.468971	1.54405e-23	0.231741	2.43373e-06	-0.318554	5.28408e-11	-0.09211	0.064042
TMEM47	grey	-0.348709	5.05019e-13	-0.357451	1.19064e-13	-0.180737	0.000256012	0.250819	3.15389e-07	-0.0531228	0.286186	0.0356475	0.474361	0.271526	2.82234e-08
CCT6P3	grey	-0.348636	5.11065e-13	-0.237143	1.38827e-06	-0.332099	6.96726e-12	0.349032	4.79191e-13	0.349564	4.39382e-13	-0.362092	5.42887e-14	-0.149721	0.002521
BDH1	grey	-0.34809	5.58529e-13	-0.0510638	0.305301	-0.318144	5.60963e-11	0.472126	7.11364e-24	0.384932	9.40928e-16	-0.418221	1.40542e-18	-0.170728	0.000559373
GATM	grey	-0.348032	5.63771e-13	-0.179019	0.000293642	-0.273499	2.21822e-08	0.164221	0.000909194	0.0416783	0.402856	0.0334868	0.501575	0.167188	0.000730146
E4F1	grey	-0.347827	5.82907e-13	-0.2835	6.34986e-09	-0.289941	2.76311e-09	0.34095	1.75465e-12	0.664381	6.5414e-53	-0.441886	8.68273e-21	-0.107043	0.0312615
SLC25A22	grey	0.347801	5.85315e-13	0.361832	5.67529e-14	0.41109	6.02685e-18	-0.182724	0.000218107	0.0776843	0.118549	0.0401725	0.42008	-0.140773	0.00453422
EPHB2	grey	0.347748	5.9038e-13	0.296034	1.23315e-09	0.308493	2.23136e-10	-0.172539	0.000487117	-0.216384	1.11625e-05	0.344791	9.51299e-13	0.00535914	0.914378
MTMR4	grey	-0.346893	6.78108e-13	0.050496	0.310718	-0.316478	7.14435e-11	0.291888	2.13956e-09	0.148732	0.00269417	-0.456684	2.9285e-22	-0.241449	8.78857e-07
CNTLN	grey	0.345783	8.11068e-13	0.315946	7.71632e-11	0.283567	6.29614e-09	-0.424682	3.64639e-19	-0.37958	2.5046e-15	0.400782	4.65262e-17	0.0697414	0.161248
GOLGA8A	grey	-0.345724	8.1878e-13	-0.288418	3.37028e-09	-0.305859	3.22455e-10	0.269204	3.7382e-08	0.455395	3.96024e-22	-0.495805	1.62695e-26	-0.276485	1.53488e-08
INPP5A	grey	-0.345717	8.19773e-13	-0.360618	6.97677e-14	-0.299486	7.74118e-10	0.345034	9.1489e-13	-0.0768117	0.122756	0.0884031	0.0755585	0.308115	2.35306e-10
ZBTB18	grey	-0.345548	8.42415e-13	-0.208798	2.27764e-05	-0.155557	0.00168954	0.0816442	0.100856	0.0324262	0.515228	-0.110097	0.0267226	0.112027	0.0241565
LINC01410	grey	-0.344863	9.40382e-13	-0.175418	0.000389857	-0.219899	7.9511e-06	0.208311	2.38234e-05	0.334068	5.14625e-12	-0.316602	7.01758e-11	-0.183343	0.000207422
F12	grey	0.344509	9.95324e-13	0.225208	4.7134e-06	0.194305	8.29228e-05	0.0162826	0.743903	0.0201566	0.685896	-0.137852	0.00545388	-0.281626	8.05787e-09
EME2	grey	-0.344121	1.05919e-12	-0.415153	2.64059e-18	-0.184158	0.000194103	0.3598	8.01456e-14	0.495636	1.70216e-26	-0.491099	5.65837e-26	-0.166281	0.000781068
FCHO1	grey	-0.3441	1.0627e-12	-0.220795	7.28651e-06	-0.121551	0.0143777	0.290418	2.59557e-09	0.444812	4.49996e-21	-0.14288	0.0039601	0.0410023	0.410536
OSBPL1A	grey	0.34387	1.10267e-12	0.174919	0.000405305	0.226279	4.23517e-06	-0.247865	4.37638e-07	-0.429058	1.4377e-19	0.360883	6.66987e-14	0.129303	0.00918545
NSUN5P1	grey	-0.343593	1.15253e-12	-0.286159	4.51567e-09	-0.297299	1.04043e-09	0.280217	9.62758e-09	0.70552	3.04401e-62	-0.458458	1.92878e-22	-0.18032	0.000264709
NARF	grey	-0.343094	1.24809e-12	-0.106946	0.0314159	-0.261046	9.82648e-08	0.321858	3.25376e-11	0.634078	6.20136e-47	-0.429919	1.19536e-19	-0.180263	0.000265922
ZNF85	grey	-0.343031	1.26069e-12	-0.151151	0.00228845	-0.216456	1.10851e-05	0.139598	0.00488588	0.227346	3.80482e-06	-0.122444	0.0136709	0.123967	0.012535
GLCCI1	grey	-0.342122	1.45705e-12	-0.155398	0.00170844	-0.25813	1.37727e-07	0.281908	7.77513e-09	0.124342	0.0122686	-0.121126	0.0147252	0.0534649	0.28309
E2F5	grey	-0.342057	1.4721e-12	-0.0530897	0.286487	-0.294691	1.47555e-09	0.114147	0.0215862	0.178222	0.000312793	-0.308603	2.19703e-10	-0.129017	0.00934258
SNHG20	grey	-0.341737	1.54899e-12	-0.216101	1.14688e-05	-0.293401	1.75171e-09	0.175541	0.00038616	0.572617	1.1699e-36	-0.401288	4.21515e-17	-0.114787	0.0208577
TSPAN17	grey	0.341584	1.58699e-12	0.171748	0.000517562	0.403422	2.77509e-17	-0.133809	0.00700376	-0.0137556	0.782561	0.0710293	0.153632	-0.0937427	0.0594491
RP11-1275H24.3	grey	-0.341584	1.58708e-12	-0.322508	2.95563e-11	-0.132606	0.00753523	0.489481	8.64695e-26	0.504762	1.43768e-27	-0.335252	4.28469e-12	-0.129394	0.00913619
STIM1	grey	0.341051	1.72699e-12	0.207139	2.65326e-05	0.38185	1.65716e-15	-0.111629	0.0246668	-0.528459	1.63905e-30	0.35218	2.86061e-13	0.115011	0.0206088
ABCA9	grey	-0.340931	1.75991e-12	-0.487205	1.56423e-25	-0.135507	0.00631037	0.171374	0.000532522	0.0431975	0.385915	0.178207	0.000313172	0.360868	6.68695e-14
GNAI1	grey	0.340931	1.76004e-12	0.104475	0.035573	0.18546	0.000174464	-0.0884029	0.075559	-0.334336	4.93755e-12	-0.03542	0.477187	-0.093256	0.0607889
COMT	grey	-0.340459	1.89646e-12	-0.357104	1.26212e-13	-0.18615	0.000164831	0.514274	1.00926e-28	0.415933	2.25064e-18	-0.333866	5.3098e-12	-0.0234489	0.637994
GKAP1	grey	-0.3404	1.91432e-12	-0.112242	0.0238843	-0.302886	4.865e-10	0.0199569	0.688845	0.229113	3.18245e-06	-0.115226	0.0203714	0.0384765	0.439986
ABLIM2	grey	0.340359	1.92664e-12	0.188874	0.000131445	0.210901	1.87395e-05	-0.282521	7.19352e-09	-0.269413	3.64534e-08	0.451571	9.62397e-22	0.210011	2.03565e-05
CBX8	grey	-0.340196	1.97683e-12	0.00883951	0.859237	-0.407458	1.24828e-17	0.234259	1.87662e-06	0.519417	2.31668e-29	-0.372016	9.6952e-15	-0.230677	2.71402e-06
UNC5CL	grey	-0.339866	2.0826e-12	-0.335209	4.31374e-12	-0.230029	2.89957e-06	0.199309	5.36318e-05	0.26268	8.1177e-08	-0.334379	4.90494e-12	-0.110898	0.0256296
DDTL	grey	-0.339737	2.1253e-12	-0.33533	4.23318e-12	-0.304671	3.80245e-10	0.254921	1.98758e-07	0.501688	3.3324e-27	-0.432516	6.82626e-20	-0.161564	0.0011031
JAK1	grey	0.339291	2.28008e-12	0.0058101	0.907204	0.343587	1.1536e-12	-0.2231	5.81024e-06	-0.692755	3.52549e-59	0.479462	1.13724e-24	0.249147	3.79827e-07
PIK3R3	grey	-0.33881	2.45896e-12	-0.192452	9.71732e-05	-0.123959	0.0125409	0.110786	0.0257808	-0.0535443	0.282375	-0.0563967	0.257485	0.197814	6.11575e-05
HIPK3	grey	0.338534	2.5679e-12	0.0430006	0.388085	0.274335	2.0018e-08	-0.238696	1.1784e-06	-0.706132	2.1491e-62	0.412441	4.58621e-18	0.231791	2.42141e-06
ARHGEF10	grey	0.338019	2.78368e-12	0.0694639	0.162926	0.218767	8.87464e-06	-0.388561	4.79411e-16	-0.47615	2.61651e-24	0.482727	4.95688e-25	0.258942	1.25418e-07
GOLGA2P5	grey	-0.337722	2.91653e-12	-0.168902	0.000642217	-0.203178	3.80044e-05	0.342968	1.27347e-12	0.400591	4.82914e-17	-0.381061	1.9137e-15	-0.164811	0.000870629
KCTD15	grey	0.337443	3.04658e-12	0.0755248	0.129171	0.143632	0.0037719	-0.239186	1.11876e-06	-0.321866	3.24981e-11	0.256607	1.6402e-07	0.0815782	0.101132
RND1	grey	-0.337068	3.23005e-12	-0.287467	3.81285e-09	-0.120227	0.0154847	0.252663	2.56526e-07	0.073647	0.138995	-0.0427334	0.391044	0.293815	1.65802e-09
ZNF616	grey	-0.336985	3.2725e-12	-0.203685	3.63102e-05	-0.268364	4.13549e-08	0.287685	3.70706e-09	0.0360873	0.468922	-0.344988	9.21753e-13	-0.16199	0.00106962
AC074117.10	grey	-0.336275	3.65529e-12	-0.138249	0.00531989	-0.339201	2.31227e-12	0.406724	1.44486e-17	0.449268	1.63434e-21	-0.47334	5.2672e-24	-0.286867	4.12103e-09
KB-1208A12.3	grey	-0.334715	4.65645e-12	-0.264834	6.2986e-08	-0.32194	3.21471e-11	0.283825	6.09223e-09	0.618749	3.71098e-44	-0.375765	4.97919e-15	-0.0830343	0.0951669
PIGL	grey	-0.334336	4.93758e-12	-0.260186	1.08603e-07	-0.309689	1.88562e-10	0.279362	1.07202e-08	0.395344	1.32927e-16	-0.475787	2.86472e-24	-0.154143	0.00186391
NBR2	grey	-0.334201	5.04187e-12	-0.166805	0.000751255	-0.254433	2.10075e-07	0.347076	6.58339e-13	0.428018	1.7958e-19	-0.426079	2.71296e-19	-0.174984	0.000403274
HECTD2	grey	-0.334167	5.06832e-12	-0.285306	5.03906e-09	-0.199141	5.44297e-05	0.0482313	0.332944	-0.236203	1.53215e-06	-0.0348631	0.484146	0.144149	0.003647
GLI4	grey	-0.333874	5.30264e-12	-0.347976	5.68919e-13	-0.278778	1.15337e-08	0.284744	5.41626e-09	0.621371	1.27446e-44	-0.39696	9.74982e-17	-0.142247	0.00412519
FOXJ2	grey	0.333446	5.66428e-12	0.18185	0.000234091	0.266268	5.31294e-08	-0.222916	5.91684e-06	-0.518688	2.85881e-29	0.304643	3.81752e-10	0.0498595	0.316863
TNK2	grey	-0.333441	5.66921e-12	-0.315841	7.83376e-11	-0.174588	0.000415867	0.455621	3.75657e-22	0.461542	9.27951e-23	-0.312849	1.20387e-10	-0.0846298	0.0889559
IL17RB	grey	-0.332838	6.22057e-12	-0.0272576	0.58441	-0.31527	8.50706e-11	0.153797	0.0019091	0.233928	1.94217e-06	-0.300651	6.6071e-10	-0.106016	0.0329287
CCDC157	grey	-0.332477	6.57475e-12	-0.0936495	0.0597037	-0.290993	2.4069e-09	0.168022	0.000686047	0.587954	5.10555e-39	-0.251148	3.04006e-07	-0.0216656	0.663769
ZHX3	grey	0.332381	6.67272e-12	0.171617	0.000522738	0.12449	0.012165	-0.412938	4.14632e-18	-0.536851	1.30484e-31	0.409018	9.14168e-18	0.170759	0.000558063
SUZ12P1	grey	-0.332138	6.92633e-12	-0.0939362	0.0589234	-0.31306	1.16818e-10	0.161269	0.00112681	0.601268	3.58718e-41	-0.367331	2.20269e-14	-0.135259	0.00640777
LINC00936	grey	-0.332009	7.06391e-12	-0.25756	1.47047e-07	-0.30496	3.65317e-10	0.0280125	0.574043	0.0160369	0.747635	-0.0335155	0.501207	0.272316	2.56336e-08
CLDN11	grey	-0.331858	7.22952e-12	-0.290862	2.44874e-09	-0.264814	6.31388e-08	-0.00866134	0.862046	0.0312429	0.530685	0.28035	9.46701e-09	0.443486	6.06642e-21
CTD-2015H6.3	grey	-0.331699	7.4075e-12	-0.237545	1.33068e-06	-0.187667	0.000145363	0.517228	4.34724e-29	0.30889	2.11027e-10	-0.289572	2.89958e-09	-0.0515749	0.30048
RECQL5	grey	-0.331676	7.43408e-12	-0.202029	4.21269e-05	-0.154107	0.0018686	0.466599	2.7501e-23	0.600333	5.12007e-41	-0.438118	2.00508e-20	-0.234766	1.78023e-06
RNF141	grey	0.331471	7.67135e-12	0.163306	0.000972064	0.255324	1.89851e-07	-0.0114947	0.817611	-0.504635	1.48859e-27	0.0745912	0.133986	-0.130106	0.00875728
FLVCR1	grey	-0.330339	9.11805e-12	0.0316679	0.525106	-0.362231	5.30194e-14	0.168666	0.00065372	0.232261	2.30718e-06	-0.416558	1.97983e-18	-0.168071	0.000683552
RP11-486O12.2	grey	-0.330243	9.25232e-12	-0.196656	6.76628e-05	-0.244333	6.43916e-07	0.226635	4.08661e-06	0.578217	1.66268e-37	-0.332134	6.9308e-12	-0.175787	0.000378798
ZBTB12	grey	-0.329747	9.97807e-12	-0.00305795	0.95108	-0.308796	2.13835e-10	0.238323	1.2259e-06	0.254563	2.06986e-07	-0.31117	1.52901e-10	-0.199806	5.13286e-05
ESYT2	grey	0.329684	1.00737e-11	0.154468	0.00182247	0.197853	6.09457e-05	-0.101657	0.0408753	-0.560765	6.44008e-35	0.342949	1.27732e-12	0.112882	0.0230895
RNF207	grey	-0.329451	1.04365e-11	-0.458293	2.00518e-22	-0.196377	6.9322e-05	0.498358	8.20658e-27	0.344725	9.61428e-13	-0.354218	2.04225e-13	-0.0995084	0.045355
ZNF92	grey	-0.329322	1.0643e-11	0.042325	0.395591	-0.256863	1.59288e-07	0.179244	0.000288441	0.0266397	0.59296	-0.254434	2.10054e-07	-0.127118	0.0104464
KCNN4	grey	-0.329159	1.09097e-11	-0.282112	7.57713e-09	-0.0776631	0.11865	0.451896	8.92791e-22	0.403722	2.61643e-17	-0.129404	0.00913038	0.021172	0.670976
ENAH	grey	0.329137	1.09462e-11	0.340256	1.95812e-12	0.109135	0.0280864	-0.287638	3.72938e-09	-0.504544	1.52646e-27	0.380313	2.19278e-15	0.0292282	0.557531
GINM1	grey	0.328886	1.13699e-11	0.149844	0.00250012	0.292063	2.09079e-09	-0.181352	0.000243665	-0.40464	2.18319e-17	0.392104	2.46232e-16	0.191821	0.00010253
CES2	grey	0.328856	1.14227e-11	0.0668272	0.179526	0.304416	3.93933e-10	-0.0673374	0.17622	-0.317964	5.75818e-11	0.076858	0.12253	-0.130244	0.00868514
C3orf70	grey	-0.328541	1.19795e-11	-0.163938	0.000928262	-0.295909	1.2539e-09	0.015271	0.759307	-0.116984	0.0185191	0.185668	0.000171507	0.334632	4.71671e-12
HAS2	grey	0.328504	1.20473e-11	0.146049	0.00322003	0.232464	2.25947e-06	-0.263606	7.28068e-08	-0.437847	2.12862e-20	0.439055	1.6298e-20	0.206644	2.77599e-05
ZNF606	grey	-0.327659	1.36889e-11	-0.197793	6.12684e-05	-0.241225	9.00183e-07	0.25274	2.54314e-07	0.276379	1.55529e-08	-0.29141	2.27846e-09	-0.1087	0.0287231
ACTR3B	grey	-0.327478	1.40674e-11	-0.0954253	0.0550044	-0.491309	5.35525e-26	0.185679	0.000171343	0.386968	6.45164e-16	-0.371361	1.08819e-14	-0.102574	0.039081
DPM3	grey	-0.327353	1.43347e-11	-0.153568	0.00193944	-0.291868	2.14506e-09	0.261682	9.12332e-08	0.655032	5.41025e-51	-0.214038	1.39555e-05	0.0479833	0.335439
LRP10	grey	0.326624	1.59954e-11	-0.00319303	0.948922	0.441056	1.04502e-20	-0.0719953	0.1481	-0.466537	2.79212e-23	0.392435	2.31294e-16	0.177644	0.000327412
RP11-244O19.1	grey	0.326383	1.65848e-11	0.0231202	0.642712	0.265032	6.15286e-08	-0.304643	3.81758e-10	-0.2911	2.37323e-09	0.327302	1.44454e-11	0.114619	0.0210473
MPST	grey	-0.326325	1.67303e-11	-0.200406	4.86738e-05	-0.271855	2.7116e-08	0.37268	8.62088e-15	0.62029	1.9828e-44	-0.289314	2.9988e-09	-0.00336657	0.94615
PPP1R1B	grey	-0.326005	1.75536e-11	-0.21974	8.07534e-06	-0.306712	2.86317e-10	0.197198	6.45393e-05	0.201069	4.58917e-05	-0.165231	0.000844109	0.0650278	0.191554
RP11-1275H24.1	grey	-0.3259	1.7831e-11	-0.322283	3.05556e-11	-0.151588	0.00222135	0.522377	9.82048e-30	0.312696	1.23043e-10	-0.328322	1.23838e-11	-0.183208	0.000209708
CTD-2547G23.4	grey	-0.325492	1.89555e-11	-0.373399	7.58994e-15	-0.233541	2.02168e-06	0.238106	1.25424e-06	0.50999	3.37263e-28	-0.400327	5.08369e-17	-0.170918	0.00055136
GSTM5	grey	-0.325252	1.96492e-11	-0.292778	1.90233e-09	-0.249702	3.57154e-07	0.181171	0.000247248	0.0971516	0.0507345	0.233574	2.01459e-06	0.356145	1.48166e-13
EPOR	grey	-0.324774	2.1102e-11	-0.28822	3.45804e-09	-0.220301	7.64575e-06	0.170839	0.00055466	0.413615	3.61389e-18	-0.210273	1.98676e-05	0.0567078	0.254865
COLCA2	grey	-0.323376	2.59856e-11	-0.356191	1.47037e-13	-0.240885	9.33593e-07	0.225097	4.76599e-06	0.135951	0.00613947	-0.240139	1.0109e-06	-0.0404216	0.417201
NSUN5P2	grey	-0.323322	2.61958e-11	-0.230634	2.72601e-06	-0.296556	1.14981e-09	0.249524	3.64266e-07	0.641091	2.94565e-48	-0.427833	1.8681e-19	-0.123009	0.0132393
JADE2	grey	0.323138	2.69197e-11	0.0406821	0.414203	0.450148	1.33548e-21	-0.235414	1.66397e-06	-0.390356	3.4243e-16	0.299348	7.88808e-10	0.104056	0.0363228
ZNF736	grey	-0.32306	2.72333e-11	-0.171253	0.000537457	-0.213687	1.44261e-05	0.140315	0.00466845	0.134403	0.00675376	-0.244803	6.11893e-07	-0.0246238	0.621244
TANGO6	grey	0.322906	2.78637e-11	0.260138	1.09206e-07	0.137589	0.00554452	-0.277425	1.36571e-08	-0.41495	2.75273e-18	0.268726	3.95941e-08	0.0064116	0.897648
BCL2L2	grey	0.322785	2.83685e-11	0.149279	0.00259721	0.186727	0.000157156	-0.171888	0.000512017	-0.562703	3.38125e-35	0.212792	1.56964e-05	0.0082235	0.868955
GSTM3	grey	-0.322774	2.84131e-11	-0.231263	2.55608e-06	-0.273448	2.23213e-08	0.159923	0.00124112	0.17636	0.00036219	-0.138274	0.00531161	0.0765072	0.124251
PCGF2	grey	-0.322609	2.91164e-11	-0.156557	0.0015754	-0.242239	8.07402e-07	0.304906	3.68057e-10	0.405987	1.67243e-17	-0.309843	1.84488e-10	-0.0193269	0.698178
UBE2Q2	grey	0.322469	2.97271e-11	0.134761	0.00660683	0.209814	2.07319e-05	-0.240563	9.66225e-07	-0.498563	7.76741e-27	0.349995	4.09453e-13	0.0565197	0.256447
LIPT2	grey	-0.322389	3.00807e-11	0.0182876	0.713675	-0.189536	0.000124345	0.317216	6.41972e-11	0.384764	9.70485e-16	-0.402376	3.40738e-17	-0.214335	1.35676e-05
RP11-77H9.2	grey	-0.32211	3.13452e-11	-0.215802	1.18003e-05	-0.228252	3.47262e-06	0.259162	1.22266e-07	0.418867	1.22985e-18	-0.294892	1.43655e-09	-0.123078	0.0131875
SLC2A1	grey	0.321778	3.29242e-11	0.181873	0.000233644	0.15004	0.00246736	0.240429	9.80212e-07	-0.202098	4.18685e-05	-0.140144	0.00471955	-0.338493	2.58439e-12
CTTNBP2	grey	-0.321769	3.29667e-11	-0.171318	0.000534815	-0.381506	1.76453e-15	0.0200055	0.688127	-0.0146339	0.769059	0.159588	0.00127124	0.272757	2.42921e-08
RP11-496I9.1	grey	-0.321353	3.50543e-11	-0.326315	1.67558e-11	-0.202861	3.91007e-05	0.402509	3.31966e-17	0.436317	2.98006e-20	-0.425343	3.17094e-19	-0.227481	3.75332e-06
RP13-1032I1.7	grey	-0.321112	3.63178e-11	-0.137518	0.00556918	-0.292471	1.98116e-09	0.234519	1.82654e-06	0.702178	2.00071e-61	-0.287176	3.95975e-09	-0.033891	0.496422
ADCK3	grey	-0.321104	3.63617e-11	-0.165521	0.000826244	-0.344851	9.42252e-13	0.0748238	0.132774	0.268345	4.1452e-08	-0.061829	0.214375	0.111934	0.0242749
LL0XNC01-7P3.1	grey	-0.321093	3.64194e-11	-0.365025	3.28321e-14	-0.16413	0.000915272	0.250369	3.31635e-07	0.365766	2.88881e-14	-0.359261	8.77889e-14	-0.118828	0.0167362
NAT9	grey	-0.320948	3.72088e-11	-0.143036	0.00392051	-0.247911	4.35393e-07	0.268913	3.87158e-08	0.674421	4.7618e-55	-0.386892	6.54396e-16	-0.10987	0.0270391
IL6R	grey	0.320707	3.85478e-11	0.021637	0.664186	0.263731	7.17503e-08	-0.300886	6.39814e-10	-0.442644	7.32865e-21	0.346651	7.05122e-13	0.178975	0.000294668
SEMA4F	grey	0.320511	3.96767e-11	0.265635	5.72832e-08	0.198547	5.73503e-05	-0.174109	0.000431603	-0.175425	0.000389654	0.140773	0.004534	-0.154879	0.00177119
ABHD11	grey	-0.320213	4.14532e-11	-0.176353	0.000362387	-0.149228	0.00260605	0.501361	3.64248e-27	0.462665	7.0962e-23	-0.356123	1.48729e-13	-0.0939585	0.0588629
OAF	grey	0.31987	4.35881e-11	0.0782905	0.115693	0.263595	7.29046e-08	-0.256487	1.66283e-07	-0.202512	4.03464e-05	0.418445	1.34201e-18	0.299583	7.64013e-10
AC022007.5	grey	-0.319803	4.40227e-11	-0.0347266	0.485859	-0.255286	1.90693e-07	0.193761	8.6887e-05	0.56647	9.54481e-36	-0.233808	1.96636e-06	-0.046333	0.352345
GALNT18	grey	0.31935	4.7043e-11	0.109229	0.0279512	0.212207	1.65834e-05	-0.258132	1.37689e-07	-0.343466	1.17616e-12	0.466845	2.59122e-23	0.299932	7.28637e-10
SMPD2	grey	-0.319301	4.73791e-11	-0.221145	7.04091e-06	-0.116645	0.018864	0.353298	2.37869e-13	0.518134	3.35223e-29	-0.31253	1.26001e-10	0.00677383	0.8919
P3H4	grey	0.31907	4.90035e-11	0.213408	1.48114e-05	0.123277	0.0130384	-0.231249	2.55979e-06	0.022507	0.651555	0.347277	6.37254e-13	0.115356	0.0202288
RP11-147L13.13	grey	-0.319039	4.92257e-11	-0.265813	5.60833e-08	-0.287113	3.99183e-09	0.223691	5.48052e-06	0.431454	8.58792e-20	-0.301497	5.8857e-10	-0.101281	0.0416314
ALDH3A2	grey	0.318744	5.1398e-11	0.212178	1.66288e-05	0.220345	7.61331e-06	-0.206445	2.82702e-05	-0.285895	4.67176e-09	0.0322763	0.517173	-0.186996	0.000153691
TACC1	grey	-0.318381	5.41897e-11	-0.302601	5.05884e-10	-0.12483	0.0119289	0.127705	0.0100935	-0.190682	0.00011291	0.243421	7.10773e-07	0.302762	4.94864e-10
SLC2A6	grey	-0.317973	5.75096e-11	-0.133955	0.0069413	-0.114413	0.0212809	0.180079	0.000269865	0.309314	1.98795e-10	0.0282857	0.570312	0.209054	2.22445e-05
NDEL1	grey	0.317556	6.11069e-11	0.159826	0.0012498	0.251072	3.06617e-07	-0.098723	0.0470917	-0.433782	5.18544e-20	0.243148	7.32092e-07	0.0510375	0.30555
SAMD8	grey	0.317543	6.12191e-11	0.188251	0.000138467	0.216236	1.13218e-05	-0.160574	0.00118456	-0.563301	2.76846e-35	0.166687	0.000757888	-0.0437465	0.379899
C8orf44	grey	-0.317474	6.18409e-11	-0.336419	3.57429e-12	-0.251345	2.97395e-07	0.184547	0.00018802	0.52725	2.3467e-30	-0.389642	3.91587e-16	-0.185048	0.000180462
INPP5B	grey	0.317402	6.24854e-11	0.186948	0.000154306	0.171663	0.000520896	-0.345368	8.67087e-13	-0.33985	2.08773e-12	0.392073	2.47703e-16	0.119271	0.0163303
CACNB1	grey	-0.317175	6.45873e-11	-0.244731	6.16698e-07	-0.27004	3.37956e-08	0.210593	1.92838e-05	0.440803	1.10551e-20	-0.275411	1.75325e-08	-0.111976	0.0242212
BBC3	grey	-0.316365	7.26218e-11	-0.221834	6.58161e-06	-0.102908	0.0384444	0.364025	3.8997e-14	0.3973	9.13241e-17	-0.110952	0.0255585	0.0513424	0.302666
DZANK1	grey	-0.316152	7.4898e-11	-0.0868121	0.0809928	-0.293888	1.64186e-09	0.197591	6.23625e-05	0.182903	0.000214971	-0.338076	2.75906e-12	-0.191575	0.00010469
TFPI	grey	0.316022	7.63207e-11	-0.0148656	0.765508	0.233198	2.09462e-06	-0.226376	4.19404e-06	-0.285281	5.05572e-09	0.390317	3.44922e-16	0.309996	1.80562e-10
RIPPLY3	grey	-0.315956	7.70476e-11	0.0173534	0.727708	-0.26473	6.37644e-08	0.429352	1.35013e-19	0.376618	4.27321e-15	-0.356962	1.29252e-13	-0.156257	0.0016089
LENG8-AS1	grey	-0.315888	7.78075e-11	-0.335244	4.29048e-12	-0.28134	8.35537e-09	0.264849	6.28721e-08	0.286138	4.52745e-09	-0.340479	1.89031e-12	-0.180283	0.000265482
MAPKAPK5-AS1	grey	-0.315867	7.80471e-11	-0.137111	0.00571248	-0.312744	1.22208e-10	0.181748	0.00023602	0.506266	9.49756e-28	-0.299842	7.37626e-10	-0.0856788	0.085053
ANKRD19P	grey	-0.315657	8.04468e-11	-0.216828	1.06968e-05	-0.268838	3.90671e-08	0.324502	2.19783e-11	0.507639	6.49328e-28	-0.176689	0.000352979	0.019042	0.702415
THSD4	grey	0.315217	8.57178e-11	0.050419	0.311457	0.291942	2.12438e-09	-0.16911	0.000632233	-0.463694	5.54372e-23	0.34997	4.11146e-13	0.120168	0.0155366
MMP13	grey	0.315028	8.80866e-11	0.0385398	0.439234	0.236988	1.41113e-06	-0.0754603	0.1295	-0.282041	7.64567e-09	0.23469	1.79432e-06	-0.00990403	0.842495
LIME1	grey	-0.315002	8.84113e-11	-0.188289	0.000138027	-0.227422	3.77593e-06	0.26832	4.15723e-08	0.630555	2.7837e-46	-0.371244	1.11095e-14	-0.181883	0.000233462
CFAP97	grey	0.314995	8.84992e-11	0.176617	0.000354964	0.127426	0.0102598	-0.247299	4.65775e-07	-0.626734	1.38748e-45	0.169139	0.000630841	0.00269693	0.95685
C7orf49	grey	0.314828	9.06534e-11	0.261017	9.8592e-08	0.305307	3.4816e-10	-0.0425402	0.393191	-0.208663	2.30634e-05	0.149605	0.00254078	-0.0508435	0.307395
SIRT7	grey	-0.314102	1.00629e-10	-0.212065	1.6806e-05	-0.105699	0.0334577	0.597788	1.34088e-40	0.63665	2.04753e-47	-0.469392	1.39289e-23	-0.225629	4.51989e-06
ADRB2	grey	0.314003	1.02059e-10	0.0720413	0.14784	0.379986	2.32689e-15	-0.149905	0.00249	-0.340832	1.78787e-12	0.16957	0.000610659	0.0348075	0.484843
LBHD1	grey	-0.313859	1.04195e-10	-0.273354	2.258e-08	-0.153684	0.00192403	0.317827	5.87464e-11	0.473708	4.80841e-24	-0.376153	4.64475e-15	-0.135433	0.00633925
LINC00926	grey	-0.312825	1.20799e-10	-0.412683	4.36637e-18	-0.130795	0.00840387	-0.0789964	0.112436	0.133217	0.007261	0.168232	0.000675349	0.336195	3.70121e-12
MAFF	grey	-0.312259	1.3096e-10	-0.199989	5.05032e-05	-0.120119	0.0155782	0.388722	4.65213e-16	0.113938	0.0218277	-0.071917	0.148542	0.228194	3.49301e-06
PCAT6	grey	-0.311579	1.44261e-10	-0.186097	0.000165546	-0.37039	1.29097e-14	0.415782	2.32153e-18	0.451996	8.7253e-22	-0.297183	1.0568e-09	-0.118165	0.017359
ARPC5	grey	0.311121	1.53968e-10	0.308409	2.25776e-10	0.307131	2.70042e-10	-0.186325	0.000162462	-0.184606	0.000187119	0.23831	1.22759e-06	0.0607414	0.222561
AGAP6	grey	-0.310715	1.63098e-10	-0.327471	1.40818e-11	-0.214864	1.29036e-05	0.248606	4.03278e-07	0.446727	2.91739e-21	-0.432891	6.29244e-20	-0.166689	0.000757796
SPRN	grey	-0.310249	1.74217e-10	-0.239096	1.12952e-06	-0.192869	9.37793e-05	0.163762	0.000940272	0.66645	2.40937e-53	-0.249028	3.84877e-07	-0.0192024	0.700029
HOXB6	grey	-0.310176	1.76026e-10	-0.342205	1.43801e-12	-0.0781875	0.116174	0.233853	1.95721e-06	0.240228	1.00135e-06	-0.326991	1.51378e-11	-0.0262392	0.598532
ZNF607	grey	-0.309645	1.89736e-10	-0.058001	0.244172	-0.223767	5.43915e-06	0.179218	0.000289039	0.270136	3.34066e-08	-0.203788	3.59755e-05	-0.0477037	0.338266
SRF	grey	0.309587	1.91291e-10	0.175003	0.000402688	0.193564	8.83676e-05	-0.389949	3.69621e-16	-0.35982	7.98636e-14	0.466236	3.00315e-23	0.312345	1.29361e-10
TMEM56	grey	-0.309395	1.96538e-10	-0.113353	0.0225199	-0.233642	2.00053e-06	0.261039	9.83449e-08	0.0101516	0.838611	-0.146481	0.00312964	0.0388789	0.435214
KIAA0040	grey	0.30894	2.09542e-10	0.018677	0.707856	0.422594	5.65702e-19	-0.173439	0.000454522	-0.395092	1.39505e-16	0.394787	1.47871e-16	0.281619	8.06519e-09
HOMER2	grey	0.308912	2.10376e-10	0.25073	3.18542e-07	0.086864	0.0808104	-0.0800202	0.10784	-0.312283	1.3052e-10	0.125812	0.0112717	-0.131677	0.00797056
SDCBP	grey	0.308542	2.21614e-10	0.191428	0.000106007	0.296384	1.1766e-09	-0.395746	1.23096e-16	-0.538784	7.21161e-32	0.395162	1.37649e-16	0.195927	7.20859e-05
PIGU	grey	-0.308464	2.24029e-10	0.0808896	0.104055	-0.118375	0.0171593	0.3699	1.40675e-14	0.413105	4.00805e-18	-0.25498	1.97429e-07	-0.154831	0.00177714
RDM1	grey	-0.308421	2.25407e-10	0.148988	0.0026483	-0.238097	1.25549e-06	0.266074	5.43727e-08	0.459754	1.41966e-22	-0.166923	0.000744728	-0.110748	0.025832
AMOT	grey	-0.308365	2.27177e-10	-0.133791	0.00701149	-0.285953	4.63714e-09	0.143907	0.00370502	0.0188049	0.705947	-0.00690108	0.889882	0.158364	0.00138692
LYNX1	grey	0.308143	2.34366e-10	-0.03787	0.447234	0.147187	0.00298659	-0.023278	0.640445	-0.218602	9.01711e-06	0.195346	7.58035e-05	0.0574011	0.249093
ZNF761	grey	-0.308106	2.35595e-10	-0.0734303	0.140164	-0.236352	1.50848e-06	0.309396	1.96518e-10	0.0704447	0.157054	-0.175935	0.000374436	-0.0377062	0.449202
DCAF4	grey	0.307545	2.54872e-10	0.226833	4.0063e-06	0.140954	0.004482	-0.258537	1.31419e-07	-0.0546359	0.272665	0.0231866	0.641758	-0.186176	0.000164469
PODXL2	grey	-0.306633	2.89505e-10	-0.0804983	0.105745	-0.314283	9.80502e-11	0.278157	1.2465e-08	0.353273	2.38837e-13	-0.323307	2.62557e-11	-0.117533	0.0179719
FBXO31	grey	0.306613	2.90318e-10	-0.0221376	0.656907	0.222698	6.04533e-06	-0.402425	3.37473e-17	-0.254791	2.01709e-07	0.458049	2.1242e-22	0.22589	4.40344e-06
CHPT1	grey	-0.306045	3.14242e-10	-0.10965	0.0273489	-0.306923	2.78002e-10	0.0718811	0.148746	0.0687238	0.167464	-0.158985	0.00132708	0.1017	0.0407895
CYP27B1	grey	0.306003	3.16054e-10	0.287736	3.68237e-09	0.293132	1.81515e-09	-0.106005	0.032947	-0.127914	0.00997053	0.141854	0.00423101	-0.072678	0.144283
ARRB1	grey	-0.305835	3.23532e-10	-0.158843	0.00134055	-0.0585107	0.240046	0.106232	0.0325721	0.109145	0.0280725	0.249777	3.54186e-07	0.377069	3.94046e-15
XYLB	grey	-0.3058	3.25105e-10	0.101605	0.0409794	-0.309787	1.85955e-10	0.244073	6.62376e-07	0.129048	0.00932522	-0.218756	8.88389e-06	-0.139323	0.00497164
SLC9A7	grey	0.305792	3.25479e-10	0.297471	1.0167e-09	0.242063	8.22836e-07	-0.0736256	0.13911	-0.222167	6.36953e-06	0.168361	0.00066886	-0.0668409	0.179437
FAXC	grey	0.304828	3.72054e-10	0.231218	2.5678e-06	0.114943	0.0206843	-0.224814	4.90233e-06	-0.251599	2.8905e-07	0.284246	5.77305e-09	0.0335496	0.500772
CLSTN3	grey	-0.304229	4.04243e-10	-0.203406	3.7235e-05	-0.176605	0.000355294	0.230803	2.67938e-06	0.230148	2.86459e-06	-0.188161	0.000139511	-0.0247493	0.619467
MZF1-AS1	grey	-0.304029	4.15591e-10	-0.315955	7.70607e-11	-0.23445	1.83966e-06	0.273561	2.20134e-08	0.238992	1.14201e-06	-0.32724	1.45799e-11	-0.176964	0.000345434
MICB	grey	0.304023	4.15892e-10	0.389693	3.87822e-16	0.459189	1.62269e-22	-0.301079	6.23212e-10	-0.297013	1.08133e-09	0.311174	1.5281e-10	0.0227541	0.647987
ALKBH6	grey	-0.304004	4.16998e-10	-0.185938	0.000167732	-0.199548	5.25114e-05	0.295556	1.31457e-09	0.64675	2.37622e-49	-0.399818	5.61239e-17	-0.200406	4.86722e-05
HEXIM2	grey	-0.303918	4.21987e-10	-0.258547	1.31269e-07	-0.1605	0.00119087	0.230842	2.6686e-06	0.398083	7.85311e-17	-0.327117	1.48539e-11	-0.154314	0.00184197
OSTC	grey	0.303774	4.30456e-10	0.34815	5.53117e-13	0.153664	0.0019267	-0.276421	1.54722e-08	-0.158308	0.00139237	0.320824	3.78953e-11	0.0720423	0.147835
UGCG	grey	0.302878	4.87041e-10	0.0251647	0.613598	0.315426	8.31775e-11	-0.0804941	0.105764	-0.386856	6.58832e-16	0.23732	1.36272e-06	0.150954	0.00231922
MRPL53	grey	-0.302684	5.00206e-10	-0.0622452	0.211299	-0.238182	1.24419e-06	0.249509	3.64872e-07	0.710668	1.58679e-63	-0.437119	2.4988e-20	-0.240622	9.60162e-07
SHROOM4	grey	-0.302374	5.21953e-10	-0.421779	6.7092e-19	-0.260447	1.05355e-07	0.125281	0.011623	-0.22404	5.29391e-06	0.157025	0.00152449	0.485493	2.4363e-25
AMIGO1	grey	-0.302288	5.2813e-10	-0.2067	2.76191e-05	-0.289613	2.88393e-09	0.184161	0.000194057	0.0328927	0.509199	-0.138716	0.00516591	-0.0200208	0.687901
HERC3	grey	0.302013	5.4839e-10	0.115198	0.0204021	0.179572	0.000280999	-0.0456528	0.359466	-0.636292	2.39002e-47	0.17693	0.000346348	-0.0113301	0.820178
SGK494	grey	-0.301308	6.04029e-10	-0.0723777	0.145952	-0.316543	7.07836e-11	0.28133	8.36614e-09	0.224747	4.93491e-06	-0.442231	8.03772e-21	-0.245924	5.41495e-07
RALY-AS1	grey	-0.301263	6.07709e-10	-0.104547	0.0354448	-0.204901	3.25334e-05	0.361096	6.43283e-14	0.472841	5.96036e-24	-0.232257	2.30813e-06	-0.130754	0.0084246
PPTC7	grey	0.300702	6.56122e-10	0.237414	1.34922e-06	0.150273	0.0024288	-0.10838	0.0291982	-0.560923	6.1107e-35	0.0811849	0.102794	-0.0604222	0.225006
RP11-308D16.2	grey	-0.300489	6.75451e-10	-0.231472	2.50195e-06	-0.186703	0.00015746	0.350159	3.9866e-13	0.467787	2.06076e-23	-0.412095	4.91875e-18	-0.218786	8.8585e-06
C21orf59	grey	-0.300317	6.91418e-10	-0.0195379	0.695047	-0.277956	1.27812e-08	0.357436	1.1936e-13	0.589533	2.86986e-39	-0.338393	2.62525e-12	-0.0718137	0.149128
ZP3	grey	0.300317	6.91438e-10	0.338162	2.72205e-12	0.182759	0.000217495	-0.0882675	0.0760097	0.0778857	0.117594	0.0125752	0.80081	-0.184623	0.000186857
RASSF2	grey	-0.299761	7.45806e-10	-0.0939205	0.0589658	-0.0904556	0.0689896	-0.0308503	0.535865	-0.028876	0.562291	0.241273	8.95577e-07	0.426327	2.57373e-19
SLC2A8	grey	-0.299632	7.58998e-10	-0.0953803	0.0551194	-0.137189	0.00568474	0.219593	8.19173e-06	0.408554	1.00313e-17	-0.130356	0.00862773	0.0381047	0.44442
ASB1	grey	0.299371	7.86379e-10	0.118722	0.0168344	0.168052	0.000684493	-0.50701	7.73166e-28	-0.2196	8.18548e-06	0.317644	6.03288e-11	0.0919436	0.0645262
LTB4R2	grey	0.298936	8.34169e-10	0.221384	6.87797e-06	0.20886	2.2647e-05	-0.0994964	0.0453811	-0.221193	7.0079e-06	-0.142997	0.00393038	-0.26978	3.48748e-08
ZNF26	grey	-0.298876	8.4097e-10	-0.168922	0.00064124	-0.246374	5.15513e-07	0.135541	0.00629727	0.273887	2.1151e-08	-0.365899	2.82301e-14	-0.186841	0.00015567
PAQR6	grey	-0.298232	9.1746e-10	-0.20436	3.41656e-05	-0.246723	4.96156e-07	0.306514	2.94331e-10	0.557647	1.80019e-34	-0.36202	5.4959e-14	-0.143306	0.00385242
COMMD9	grey	0.297941	9.54257e-10	0.308613	2.1939e-10	0.25774	1.44044e-07	-0.275278	1.78217e-08	0.0845118	0.0894039	0.181401	0.000242704	0.00851744	0.864315
TRIM2	grey	-0.297483	1.01508e-09	-0.370961	1.16762e-14	-0.249744	3.55506e-07	0.392374	2.33973e-16	-0.0678763	0.172777	-0.307502	2.56389e-10	-0.0328573	0.509655
SEPT10	grey	0.297395	1.02714e-09	0.128127	0.00984608	0.164924	0.000863454	-0.0806883	0.104922	-0.509817	3.54058e-28	0.0897192	0.0712905	-0.0654029	0.188999
C11orf45	grey	0.297134	1.06382e-09	0.0361936	0.467613	0.36349	4.27457e-14	-0.0703381	0.157685	-0.240039	1.02182e-06	0.132673	0.00750468	-0.132929	0.00738913
NDUFA3	grey	-0.29683	1.10824e-09	-0.216497	1.1042e-05	-0.124413	0.0122186	0.223441	5.6178e-06	0.69843	1.60362e-60	-0.227087	3.90531e-06	0.0380619	0.444933
NEURL1B	grey	0.296474	1.16244e-09	0.269817	3.47182e-08	0.137584	0.00554638	-0.295358	1.34985e-09	-0.425075	3.35596e-19	0.438218	1.96126e-20	0.252156	2.71574e-07
RP11-458J1.1	grey	-0.29571	1.28785e-09	-0.169527	0.000612647	-0.259757	1.14133e-07	0.352572	2.68165e-13	0.430469	1.06214e-19	-0.324913	2.06712e-11	-0.100954	0.0422994
DCXR	grey	-0.295625	1.30261e-09	-0.0798424	0.108628	-0.219651	8.1456e-06	0.321183	3.59405e-11	0.656915	2.25208e-51	-0.285248	5.07709e-09	-0.0918358	0.0648413
CHDH	grey	-0.29522	1.37494e-09	-0.0954328	0.0549851	-0.28941	2.96147e-09	0.189691	0.000122739	0.178391	0.000308635	-0.177311	0.000336132	-0.00379042	0.939383
NPIPB15	grey	-0.29517	1.38416e-09	-0.237879	1.28471e-06	-0.193739	8.70517e-05	0.233248	2.08377e-06	0.311251	1.51161e-10	-0.247666	4.47333e-07	-0.0691688	0.164724
CLIP1	grey	0.295006	1.41487e-09	0.153295	0.00197632	0.169593	0.000609602	0.113148	0.0227663	-0.596668	2.0426e-40	0.159452	0.00128362	-0.0260126	0.601695
DHRS13	grey	-0.294996	1.41664e-09	-0.0247083	0.620047	-0.161185	0.00113366	0.452633	7.53021e-22	0.107904	0.0299194	-0.346433	7.30374e-13	-0.247505	4.553e-07
MAPKBP1	grey	0.294925	1.43018e-09	0.086573	0.0818359	0.226758	4.03644e-06	-0.0858521	0.0844216	-0.435904	3.26277e-20	0.0577521	0.246206	-0.102164	0.0398757
HIC2	grey	-0.294812	1.45202e-09	-0.0361971	0.467569	-0.360694	6.88654e-14	0.236974	1.41317e-06	0.227624	3.69978e-06	-0.245034	5.96691e-07	-0.0409214	0.411461
KIAA1467	grey	-0.294318	1.55075e-09	-0.061641	0.215774	-0.269517	3.59992e-08	0.271371	2.8762e-08	0.0938847	0.059063	-0.294727	1.46843e-09	-0.132405	0.00762791
RP11-504P24.8	grey	-0.294196	1.57615e-09	-0.383726	1.17505e-15	-0.174303	0.000425159	0.276157	1.59866e-08	0.5614	5.21711e-35	-0.430034	1.16628e-19	-0.194387	8.23381e-05
POMT2	grey	0.293954	1.62761e-09	0.207672	2.52651e-05	0.0950156	0.0560603	-0.255335	1.89633e-07	0.0637461	0.200474	-0.0342597	0.491747	-0.152394	0.00210246
FUNDC2	grey	0.293799	1.66157e-09	0.263935	7.004e-08	0.221285	6.94533e-06	-0.423907	4.29318e-19	-0.0564202	0.257286	0.348976	4.83571e-13	0.158851	0.00133972
CYHR1	grey	-0.293733	1.67612e-09	-0.256539	1.65293e-07	-0.213173	1.51425e-05	0.277315	1.38441e-08	0.650035	5.37531e-50	-0.330985	8.26268e-12	-0.150954	0.00231926
YJEFN3	grey	-0.293118	1.81866e-09	-0.228264	3.46817e-06	-0.222122	6.39772e-06	0.176105	0.000369491	0.510101	3.27028e-28	-0.389531	3.99818e-16	-0.20356	3.67214e-05
ZNF350	grey	-0.293107	1.8213e-09	-0.234959	1.74486e-06	-0.0838735	0.0918582	0.292713	1.91868e-09	0.124268	0.0123209	-0.120545	0.0152127	0.0254942	0.60896
TMEM74B	grey	-0.292936	1.86285e-09	-0.175423	0.000389717	-0.291825	2.15731e-09	0.239247	1.11154e-06	0.449503	1.5486e-21	-0.359514	8.41075e-14	-0.0705118	0.156658
RP11-66N24.3	grey	-0.292923	1.86605e-09	-0.30426	4.02492e-10	-0.223465	5.60411e-06	0.202937	3.88366e-05	0.236159	1.53925e-06	-0.395134	1.38375e-16	-0.210226	1.9954e-05
CTD-2537I9.12	grey	-0.292536	1.96414e-09	-0.194086	8.44989e-05	-0.276813	1.47374e-08	0.250018	3.44833e-07	0.224266	5.17658e-06	-0.435728	3.39113e-20	-0.271195	2.93813e-08
HERC2P2	grey	-0.292522	1.96768e-09	-0.340141	1.99419e-12	-0.222095	6.41449e-06	0.203869	3.57134e-05	0.249946	3.47594e-07	-0.349106	4.73462e-13	-0.0967966	0.0515891
CSRP2	grey	0.292449	1.98676e-09	0.287125	3.9856e-09	0.229467	3.07032e-06	-0.234614	1.80857e-06	-0.257246	1.52448e-07	0.239507	1.08127e-06	-0.0276071	0.579599
RUSC1-AS1	grey	-0.292359	2.0105e-09	-0.160848	0.00116152	-0.243002	7.43737e-07	0.260008	1.10863e-07	0.398309	7.51747e-17	-0.469397	1.39114e-23	-0.295634	1.30105e-09
IRF5	grey	-0.292291	2.02872e-09	-0.21333	1.49202e-05	-0.018452	0.711217	0.448779	1.82752e-21	0.25108	3.06339e-07	-0.0982482	0.0481686	0.0158762	0.750079
VHL	grey	-0.292275	2.03302e-09	0.04471	0.369485	-0.285928	4.65178e-09	0.272245	2.58559e-08	-0.0317861	0.523561	-0.266193	5.36067e-08	-0.14276	0.003991
RP11-488L18.4	grey	-0.292044	2.0959e-09	-0.323783	2.44617e-11	-0.130911	0.00834572	0.269251	3.71703e-08	0.0533476	0.28415	-0.391094	2.97987e-16	-0.15254	0.00208148
WIBG	grey	-0.291844	2.15196e-09	-0.0537602	0.280436	-0.147684	0.00288961	0.399721	5.71929e-17	0.603808	1.35692e-41	-0.395442	1.30478e-16	-0.0891958	0.0729635
BMF	grey	-0.291421	2.27525e-09	-0.170664	0.000562115	-0.242802	7.59917e-07	0.0454299	0.36182	0.0929563	0.0616261	0.0125327	0.80147	0.105363	0.0340289
SH2D2A	grey	0.291178	2.34904e-09	0.278646	1.17253e-08	0.339337	2.26343e-12	-0.186656	0.00015808	0.0798103	0.10877	0.22603	4.34195e-06	0.0229282	0.645477
ANKRD13D	grey	-0.291171	2.35128e-09	-0.251157	3.03695e-07	-0.115222	0.0203751	0.437537	2.27887e-20	0.675752	2.44286e-55	-0.413146	3.97534e-18	-0.128609	0.00957034
ZC2HC1C	grey	-0.291116	2.36842e-09	-0.139988	0.00476646	-0.247475	4.56849e-07	0.270462	3.21139e-08	0.322725	2.86191e-11	-0.29225	2.03986e-09	-0.0437607	0.379745
PCK2	grey	-0.290946	2.42201e-09	0.0567298	0.254681	-0.0186731	0.707914	0.241212	9.01513e-07	0.369962	1.3916e-14	-0.222544	6.13764e-06	-0.0802373	0.106885
SARS2	grey	-0.29093	2.42694e-09	-0.0561383	0.259675	-0.260296	1.07222e-07	0.238376	1.21903e-06	0.614703	1.89308e-43	-0.419279	1.12903e-18	-0.167998	0.000687283
MEF2A	grey	0.290813	2.4647e-09	0.107683	0.0302594	0.211342	1.79827e-05	-0.25834	1.3443e-07	-0.784859	8.82234e-86	0.310822	1.60622e-10	0.0935149	0.0600731
OSBPL3	grey	0.290806	2.46675e-09	0.0695232	0.162566	0.263989	6.95983e-08	-0.0163502	0.742877	-0.31023	1.74674e-10	0.164403	0.000897124	0.0200744	0.687109
EDARADD	grey	-0.290638	2.52191e-09	-0.288306	3.41971e-09	-0.0210372	0.672949	0.39336	1.94067e-16	0.172917	0.000473162	-0.1994	5.32014e-05	-0.0870418	0.0801891
PBX1	grey	-0.290552	2.55027e-09	-0.29802	9.44105e-10	-0.269094	3.78797e-08	0.301402	5.96302e-10	-0.0803344	0.10646	-0.0988354	0.0468399	0.0629855	0.205908
KLF4	grey	0.289887	2.78239e-09	0.181756	0.000235863	0.270259	3.29138e-08	-0.00698329	0.888578	-0.384369	1.0438e-15	0.167052	0.000737571	0.0499204	0.316272
KDM6B	grey	-0.289554	2.90616e-09	-0.238106	1.25432e-06	-0.251561	2.90298e-07	0.290671	2.5109e-09	-0.0218445	0.661164	-0.204352	3.41891e-05	0.0938696	0.0591039
OLMALINC	grey	-0.289034	3.11032e-09	-0.191165	0.000108393	-0.349249	4.62489e-13	0.220134	7.77141e-06	0.259465	1.18058e-07	-0.313964	1.02638e-10	-0.0740314	0.136938
CDC37L1	grey	0.288934	3.1513e-09	0.152849	0.0020378	0.285134	5.15221e-09	-0.193927	8.56587e-05	-0.311814	1.39537e-10	0.325438	1.91098e-11	0.0944356	0.057584
SNHG11	grey	-0.288636	3.27584e-09	-0.204399	3.40442e-05	-0.15506	0.00174911	0.26093	9.95977e-08	0.548055	3.97533e-33	-0.279758	1.01998e-08	-0.050162	0.313933
MAP3K14-AS1	grey	-0.28799	3.56292e-09	-0.179167	0.000290206	-0.214132	1.3831e-05	0.390752	3.17815e-16	0.03063	0.538782	-0.375492	5.2276e-15	-0.208175	2.41228e-05
ZNF786	grey	-0.287394	3.84932e-09	-0.140143	0.0047199	-0.233635	2.002e-06	0.373636	7.2761e-15	0.229038	3.20701e-06	-0.464579	4.48112e-23	-0.272166	2.61091e-08
MARCKSL1	grey	-0.287305	3.89393e-09	0.110604	0.026026	-0.264658	6.43118e-08	0.108179	0.0295014	0.322145	3.11859e-11	-0.140613	0.00458057	0.0299785	0.547457
PPOX	grey	-0.287108	3.99451e-09	-0.104906	0.0348163	-0.239258	1.11024e-06	0.148078	0.00281461	0.552312	1.01933e-33	-0.247407	4.60235e-07	-0.0491391	0.323915
CTC-260E6.4	grey	-0.286834	4.13879e-09	-0.0449433	0.36699	-0.184636	0.000186668	0.113714	0.0220909	0.270976	3.01748e-08	-0.0988112	0.0468939	0.0830075	0.0952741
NFIC	grey	0.286638	4.24459e-09	0.0741956	0.136067	0.172151	0.00050183	-0.358414	1.01266e-13	-0.296323	1.18622e-09	0.447633	2.37379e-21	0.302289	5.28048e-10
ARL16	grey	-0.286529	4.30517e-09	-0.132588	0.00754382	-0.187585	0.000146361	0.204033	3.51875e-05	0.650714	3.94548e-50	-0.291473	2.25972e-09	-0.0841908	0.0906314
HEATR3	grey	0.286457	4.34531e-09	0.344005	1.07909e-12	0.107842	0.0300147	-0.246943	4.84319e-07	-0.150814	0.00234146	0.0748384	0.132698	-0.0874481	0.0787835
ARHGEF3	grey	0.286015	4.5997e-09	0.0248447	0.618116	0.300076	7.14479e-10	-0.105642	0.0335543	-0.476285	2.52934e-24	0.395908	1.19339e-16	0.184698	0.000185719
ZNF182	grey	-0.285535	4.89336e-09	-0.289172	3.05504e-09	-0.180986	0.000250943	0.182852	0.000215868	0.136501	0.00593344	-0.328521	1.20157e-11	-0.117848	0.0176639
ZNF471	grey	-0.285522	4.90129e-09	-0.316108	7.53807e-11	-0.25384	2.24643e-07	0.109591	0.0274319	0.040768	0.413218	0.00514726	0.917751	0.168655	0.000654218
MAPT	grey	-0.285413	4.97059e-09	-0.087318	0.0792315	-0.412808	4.25732e-18	-0.0340687	0.494165	0.0262402	0.598518	-0.00592432	0.905388	0.124961	0.0118394
STX3	grey	-0.285021	5.22725e-09	-0.0191086	0.701424	-0.179949	0.000272677	0.429526	1.30052e-19	0.236802	1.43893e-06	-0.244113	6.5952e-07	-0.0687092	0.167555
LONRF1	grey	-0.284993	5.24589e-09	-0.259427	1.18576e-07	-0.332728	6.32643e-12	0.171687	0.000519981	-0.0828133	0.0960538	-0.276361	1.55878e-08	-0.00695903	0.888963
SLC25A12	grey	0.284985	5.25165e-09	-0.128252	0.00977427	0.299599	7.62382e-10	-0.130813	0.0083951	-0.368862	1.68692e-14	0.217138	1.03832e-05	0.0757034	0.128266
SIM2	grey	-0.284962	5.26707e-09	-0.0738874	0.137706	-0.233917	1.94428e-06	0.377316	3.76958e-15	0.3454	8.62601e-13	-0.366777	2.42505e-14	-0.154996	0.00175687
CA2	grey	0.284926	5.29096e-09	0.31599	7.66713e-11	0.221859	6.56542e-06	-0.10577	0.0333388	-0.235529	1.64416e-06	0.0242091	0.627135	-0.0520226	0.296297
MRPS26	grey	-0.284562	5.54382e-09	0.00876854	0.860356	-0.221596	6.73694e-06	0.335278	4.26759e-12	0.706085	2.20716e-62	-0.38707	6.33109e-16	-0.201133	4.56305e-05
ARG2	grey	-0.284265	5.75915e-09	-0.121348	0.014543	-0.20437	3.41333e-05	0.319706	4.46488e-11	0.0183668	0.712491	-0.355926	1.53691e-13	-0.150667	0.00236487
CACHD1	grey	0.284201	5.80656e-09	0.0311026	0.532533	0.0966036	0.0520589	-0.273608	2.18866e-08	-0.469682	1.29755e-23	0.236166	1.53817e-06	0.109402	0.0277025
DUSP2	grey	-0.283911	6.0259e-09	-0.318048	5.68866e-11	-0.0769832	0.12192	0.141264	0.00439393	0.181494	0.000240903	-0.238491	1.2043e-06	0.0778316	0.11785
EP400NL	grey	-0.283802	6.11045e-09	-0.183266	0.000208734	-0.293741	1.67433e-09	0.0886725	0.0746683	0.408993	9.18671e-18	-0.274296	2.01148e-08	-0.00956735	0.847783
SCX	grey	-0.283687	6.20078e-09	-0.229963	2.91919e-06	-0.122682	0.013487	0.258319	1.34767e-07	0.644368	6.90032e-49	-0.243264	7.22959e-07	-0.0972056	0.0506054
FAM71E1	grey	-0.283658	6.22353e-09	-0.22831	3.45208e-06	-0.195457	7.50755e-05	0.338313	2.65856e-12	0.451943	8.8326e-22	-0.349088	4.74823e-13	-0.141728	0.00426542
SPRED3	grey	0.283484	6.3629e-09	0.0559359	0.2614	0.153529	0.00194474	-0.31908	4.89341e-11	-0.336389	3.59118e-12	0.441386	9.7075e-21	0.235257	1.69147e-06
RPARP-AS1	grey	-0.283331	6.48819e-09	-0.209631	2.10872e-05	-0.25681	1.60259e-07	0.302598	5.06143e-10	0.588366	4.39458e-39	-0.46316	6.30214e-23	-0.228825	3.27691e-06
OGT	grey	-0.283129	6.65765e-09	-0.386772	6.69109e-16	-0.144888	0.00347532	0.192483	9.69162e-05	0.171659	0.000521091	-0.419186	1.15104e-18	-0.207886	2.47743e-05
CCDC24	grey	-0.282765	6.97363e-09	-0.27636	1.55891e-08	-0.0535172	0.282619	0.382149	1.56887e-15	0.616865	7.94909e-44	-0.440425	1.20246e-20	-0.228783	3.29089e-06
CCT6B	grey	-0.282716	7.01691e-09	-0.288464	3.34989e-09	-0.205172	3.17434e-05	0.210291	1.98341e-05	0.209464	2.1417e-05	-0.12135	0.0145408	0.0840134	0.0913159
SNRNP70	grey	-0.282636	7.0887e-09	-0.27654	1.52452e-08	-0.233055	2.12578e-06	0.243151	7.31814e-07	0.708303	6.21368e-63	-0.445691	3.68943e-21	-0.217601	9.93166e-06
CTC-359D24.3	grey	-0.282366	7.33666e-09	-0.2139	1.4139e-05	-0.123256	0.0130545	0.0721766	0.147079	0.388676	4.692e-16	-0.136773	0.00583419	0.0882934	0.0759234
DICER1-AS1	grey	-0.282	7.68497e-09	-0.227011	3.93516e-06	-0.304236	4.03863e-10	0.23288	2.1646e-06	0.506471	8.97431e-28	-0.322914	2.78311e-11	-0.135101	0.00647008
DET1	grey	-0.281906	7.77686e-09	-0.121846	0.0141405	-0.224211	5.20507e-06	-0.0202546	0.684451	0.00993969	0.841935	-0.0557739	0.262786	0.0177414	0.721869
CRELD2	grey	0.281652	8.03153e-09	0.211105	1.83856e-05	0.384577	1.00445e-15	-0.238492	1.20418e-06	0.00712746	0.886293	0.303189	4.66598e-10	0.078995	0.112442
KIAA1671	grey	0.281366	8.32717e-09	0.178051	0.000317053	0.156985	0.00152872	0.0314431	0.528054	-0.504524	1.53476e-27	0.0871571	0.0797881	-0.0922636	0.063598
PSMA4	grey	0.281355	8.33922e-09	0.397341	9.06106e-17	0.417119	1.76429e-18	-0.0888041	0.0742367	0.136103	0.00608179	-0.0378446	0.447538	-0.192665	9.54281e-05
PDIA5	grey	0.281239	8.46295e-09	0.375604	5.1243e-15	0.134903	0.0065494	-0.247413	4.59943e-07	-0.180456	0.000261842	0.391699	2.65819e-16	0.132239	0.00770471
TGFA	grey	0.281212	8.49192e-09	0.253438	2.35083e-07	0.304657	3.81023e-10	0.1506	0.00237561	-0.251548	2.90702e-07	0.0572927	0.249989	-0.127205	0.0103937
COL28A1	grey	-0.280734	9.01968e-09	-0.196785	6.6907e-05	-0.220369	7.59539e-06	0.29847	8.88473e-10	0.183126	0.000211123	-0.237331	1.36102e-06	-0.0478466	0.33682
HSDL2	grey	-0.280633	9.13597e-09	0.0200009	0.688195	-0.225971	4.36781e-06	0.269279	3.70468e-08	0.161861	0.00107964	-0.197404	6.33902e-05	-0.0215166	0.665942
CRYL1	grey	-0.280097	9.7737e-09	-0.283233	6.57022e-09	-0.133872	0.00697671	0.231216	2.56841e-06	0.0184395	0.711403	0.0301682	0.544924	0.239249	1.11131e-06
GPR89B	grey	-0.279776	1.01768e-08	-0.0626736	0.208167	-0.206278	2.87049e-05	0.286739	4.18959e-09	0.53421	2.91619e-31	-0.433503	5.50954e-20	-0.255186	1.92856e-07
KLF12	grey	0.279709	1.02623e-08	0.0964837	0.0523524	0.230483	2.7684e-06	-0.435522	3.54715e-20	-0.495811	1.62425e-26	0.475033	3.45836e-24	0.273169	2.30964e-08
CCDC50	grey	0.279423	1.06379e-08	0.12082	0.0149803	0.20233	4.10072e-05	-0.391187	2.92807e-16	-0.428048	1.78448e-19	0.388922	4.48115e-16	0.200098	5.00185e-05
LMNTD2	grey	-0.279258	1.08603e-08	-0.349241	4.63152e-13	-0.117399	0.0181042	0.406211	1.59975e-17	0.482752	4.92574e-25	-0.430815	9.85748e-20	-0.247602	4.50504e-07
RP11-37B2.1	grey	-0.279238	1.08876e-08	-0.233084	2.11947e-06	-0.0542888	0.275727	0.237133	1.3897e-06	0.330586	8.78059e-12	-0.250998	3.09166e-07	-0.113738	0.0220627
PARM1	grey	-0.279125	1.10437e-08	-0.243953	6.71059e-07	-0.20461	3.34001e-05	0.0356257	0.474631	-0.12536	0.0115698	0.25918	1.22025e-07	0.446659	2.96287e-21
GRN	grey	0.279093	1.10873e-08	0.120384	0.0153497	0.391757	2.62919e-16	-0.0417854	0.401648	-0.130734	0.00843488	0.225135	4.74809e-06	0.0240362	0.629597
WDR91	grey	0.279002	1.12145e-08	0.0474698	0.340643	0.228043	3.54657e-06	-0.0201503	0.685989	-0.162982	0.000995292	0.130172	0.00872284	-0.0885578	0.0750463
RAVER2	grey	0.278934	1.1311e-08	0.160074	0.00122784	0.106184	0.0326514	-0.21006	2.02646e-05	-0.350065	4.04807e-13	0.000214798	0.996562	-0.0995199	0.0453299
LMNA	grey	0.278912	1.13421e-08	0.092907	0.0617648	0.261149	9.7086e-08	0.0143199	0.773878	-0.0503876	0.311758	0.24356	7.00196e-07	0.149492	0.00256025
TXNL4B	grey	0.278865	1.14081e-08	0.296729	1.12341e-09	0.117908	0.0176057	-0.219629	8.16243e-06	-0.0728633	0.14326	0.0648416	0.192831	-0.167329	0.000722537
YAP1	grey	0.278747	1.1579e-08	0.0882346	0.0761196	0.263689	7.21059e-08	-0.0402126	0.419616	-0.49908	6.75699e-27	0.241069	9.15422e-07	0.0189835	0.703286
GPCPD1	grey	0.27852	1.19127e-08	-0.0104527	0.833892	0.214143	1.38164e-05	-0.165938	0.000801197	-0.402163	3.55268e-17	0.222675	6.05867e-06	0.110164	0.026629
PAM16	grey	-0.278245	1.23283e-08	-0.230144	2.86583e-06	-0.197968	6.03384e-05	0.283376	6.45179e-09	0.688048	4.33334e-58	-0.448842	1.80143e-21	-0.176063	0.000370722
GLI3	grey	0.277911	1.28539e-08	0.0106312	0.831099	0.177299	0.000336441	-0.241466	8.77233e-07	-0.405671	1.78035e-17	0.335655	4.02496e-12	0.0815986	0.101047
PLCB4	grey	-0.277171	1.40955e-08	-0.288735	3.23415e-09	-0.173479	0.000453133	-0.0455615	0.360429	-0.197648	6.20518e-05	0.109696	0.0272836	0.317701	5.9831e-11
SDK1	grey	-0.276946	1.44943e-08	-0.105825	0.0332479	-0.262832	7.97453e-08	0.102444	0.0393322	0.103287	0.0377329	-0.00377841	0.939575	0.104366	0.0357667
ZNF697	grey	0.276823	1.47185e-08	0.225926	4.38761e-06	0.0148534	0.765694	-0.291021	2.39818e-09	-0.341026	1.73369e-12	0.225508	4.57461e-06	0.0190749	0.701925
ACRBP	grey	-0.276636	1.5065e-08	-0.208983	2.2391e-05	-0.203979	3.53597e-05	0.0915029	0.0658227	0.384183	1.08012e-15	-0.073185	0.141497	0.0332141	0.505067
TP73	grey	0.276631	1.50726e-08	0.21994	7.91949e-06	0.132668	0.00750714	-0.076018	0.126683	-0.0897431	0.071215	-0.0390082	0.433688	-0.22502	4.80273e-06
USP12	grey	0.276606	1.51209e-08	0.16116	0.00113569	0.169317	0.000622421	-0.288303	3.42091e-09	-0.60385	1.33503e-41	0.319921	4.32634e-11	0.130311	0.0086506
ESD	grey	0.276564	1.51986e-08	0.0339292	0.495937	0.186643	0.00015825	-0.356151	1.48017e-13	-0.326649	1.59368e-11	0.306549	2.92899e-10	0.12616	0.0110464
DGUOK-AS1	grey	-0.276539	1.5246e-08	-0.108989	0.0282992	-0.324412	2.22734e-11	0.459405	1.54201e-22	0.478711	1.37484e-24	-0.377324	3.76407e-15	-0.190827	0.000111541
S100A6	grey	-0.276517	1.52888e-08	-0.335766	3.95653e-12	-0.0863842	0.0825068	0.50137	3.63358e-27	0.436102	3.12408e-20	-0.284251	5.76924e-09	0.00668211	0.893355
PROSER2	grey	0.276374	1.55618e-08	0.237324	1.36209e-06	0.351252	3.33248e-13	0.12287	0.0133441	0.0134182	0.787765	0.151401	0.00224994	-0.0855891	0.0853814
ZNF296	grey	-0.276261	1.57822e-08	-0.210031	2.03186e-05	0.0157894	0.7514	0.426159	2.6671e-19	0.477946	1.66693e-24	-0.415993	2.22344e-18	-0.237368	1.35576e-06
KATNB1	grey	0.276239	1.5824e-08	0.325753	1.82289e-11	0.0586487	0.238937	-0.194768	7.96769e-05	0.0851826	0.0868816	0.0111707	0.822665	-0.0797923	0.10885
FOXO4	grey	-0.276204	1.5893e-08	-0.153416	0.00195991	-0.177047	0.000343178	0.356469	1.40362e-13	0.0928628	0.0618893	-0.10593	0.0330724	-0.000920387	0.985268
POLK	grey	0.276095	1.61083e-08	0.0812384	0.102566	0.218305	9.27996e-06	-0.283077	6.7023e-09	-0.697022	3.47562e-60	0.208776	2.28245e-05	0.033018	0.507586
DST	grey	0.275666	1.6987e-08	-0.0309152	0.535007	0.178915	0.000296085	-0.136328	0.00599753	-0.442837	7.01805e-21	0.211929	1.70219e-05	0.0101005	0.839413
RP11-983P16.4	grey	-0.275441	1.74658e-08	-0.27399	2.08842e-08	-0.25264	2.57187e-07	0.120477	0.0152702	0.25726	1.52209e-07	-0.160916	0.00115586	0.00642782	0.89739
MOSPD3	grey	-0.275328	1.77121e-08	-0.190852	0.000111307	-0.177604	0.000328453	0.359894	7.88745e-14	0.474398	4.05051e-24	-0.217747	9.79296e-06	-0.0548343	0.270925
PHKA2	grey	-0.275193	1.80089e-08	-0.164456	0.000893663	-0.231331	2.53828e-06	0.188372	0.000137077	0.321983	3.19434e-11	-0.309486	1.94029e-10	-0.118624	0.0169256
SLC16A9	grey	-0.275085	1.82505e-08	-0.227998	3.56294e-06	-0.257744	1.4397e-07	0.0882884	0.0759399	-0.00957114	0.847723	-0.196788	6.68859e-05	0.0515488	0.300724
LIMK2	grey	0.274912	1.86444e-08	0.0742118	0.135981	0.238301	1.22872e-06	0.151976	0.00216332	-0.289052	3.10307e-09	0.0934646	0.0602117	-0.0751752	0.130958
ZNF438	grey	0.274858	1.87692e-08	0.0639768	0.198846	0.409044	9.09285e-18	-0.321426	3.46805e-11	-0.19491	7.87096e-05	0.395932	1.1879e-16	0.131582	0.00801598
FAM149A	grey	-0.274729	1.90697e-08	-0.331669	7.44227e-12	-0.072751	0.143879	0.0890644	0.0733887	-0.0251332	0.614041	0.0754378	0.129614	0.249791	3.5365e-07
LINC00865	grey	-0.274464	1.97018e-08	-0.370703	1.2218e-14	-0.145358	0.00336988	0.224358	5.12967e-06	0.0443598	0.37325	-0.0485938	0.32932	0.119875	0.0157916
PCNXL3	grey	0.274377	1.99149e-08	0.308205	2.32346e-10	0.278874	1.13957e-08	-0.0224018	0.653077	0.0722549	0.146639	-0.100544	0.0431471	-0.202878	3.90441e-05
GNB5	grey	0.274356	1.99657e-08	0.0984684	0.0476667	0.24903	3.84776e-07	-0.134848	0.00657175	-0.362834	4.78252e-14	0.188804	0.000132221	-0.066353	0.18264
G6PC3	grey	-0.274145	2.04921e-08	-0.0788344	0.113177	-0.131057	0.00827301	0.133676	0.00706075	0.507841	6.13888e-28	-0.19008	0.000118789	0.0632037	0.204338
PCGF5	grey	0.273744	2.15243e-08	0.1192	0.0163951	0.443968	5.44299e-21	-0.263024	7.79638e-08	-0.441014	1.05483e-20	0.288802	3.20606e-09	0.127312	0.0103287
BZRAP1	grey	-0.273712	2.16106e-08	-0.323942	2.38898e-11	-0.112646	0.0233797	-0.00467813	0.925224	0.122063	0.0139681	-0.0846707	0.0888014	0.0502938	0.312661
STOX2	grey	-0.272854	2.40057e-08	-0.103119	0.0380478	-0.290134	2.69401e-09	0.241566	8.67966e-07	0.000356407	0.994295	-0.185204	0.000178166	-0.08925	0.0727888
CD2AP	grey	-0.272756	2.42941e-08	-0.0613854	0.217687	-0.0305967	0.539224	0.536333	1.5287e-31	0.0106587	0.830668	-0.409754	7.88572e-18	-0.178413	0.000308098
UPP1	grey	0.272546	2.49244e-08	0.183691	0.000201632	0.347859	5.7989e-13	-0.00135951	0.97824	0.0498751	0.316712	0.228956	3.23368e-06	0.0822219	0.0984593
HDHD3	grey	-0.272473	2.51479e-08	-0.162152	0.00105717	-0.0589119	0.236832	0.512232	1.79732e-28	0.480543	8.6479e-25	-0.289197	3.04493e-09	-0.106568	0.0320232
ZDHHC23	grey	-0.271882	2.70263e-08	-0.0722181	0.146846	-0.169114	0.000632017	0.397664	8.51376e-17	0.144572	0.00354772	-0.391852	2.58272e-16	-0.223105	5.80698e-06
RP11-192H23.4	grey	-0.271562	2.80986e-08	-0.145521	0.00333387	-0.242587	7.77707e-07	0.24657	5.04564e-07	0.542234	2.47844e-32	-0.458262	2.02025e-22	-0.213529	1.46431e-05
PTK7	grey	0.271526	2.82245e-08	0.136997	0.00575331	0.175372	0.000391278	-0.189423	0.000125538	-0.251205	3.02083e-07	0.260274	1.07493e-07	-0.0114225	0.818736
TARSL2	grey	0.271389	2.8697e-08	-0.0618493	0.214224	0.209718	2.09182e-05	-0.23698	1.4122e-06	-0.355532	1.64144e-13	0.349824	4.21094e-13	0.110541	0.0261125
STAG3L5P-PVRIG2P-PILRB	grey	-0.271033	2.99638e-08	-0.264078	6.88707e-08	-0.18117	0.00024726	0.313986	1.02319e-10	0.537644	1.02371e-31	-0.417594	1.59985e-18	-0.206774	2.7432e-05
ATP7A	grey	-0.271018	3.00184e-08	-0.141655	0.00428531	-0.226416	4.17728e-06	0.241679	8.57492e-07	-0.266289	5.29988e-08	-0.188033	0.000141002	-0.0527347	0.289726
ERO1L	grey	0.270963	3.02223e-08	0.165709	0.00081485	0.302706	4.98675e-10	0.172617	0.000484219	-0.216626	1.09063e-05	-0.138667	0.00518188	-0.257385	1.50044e-07
GOLM1	grey	0.269932	3.42375e-08	0.210736	1.90287e-05	0.32846	1.21276e-11	-0.202785	3.93689e-05	-0.286771	4.17241e-09	0.352625	2.65852e-13	0.0954379	0.054972
MANEAL	grey	-0.269901	3.43676e-08	-0.0530622	0.286738	-0.17447	0.00041969	0.386296	7.30924e-16	0.186559	0.000159357	-0.172759	0.000478947	-0.0270402	0.587412
ESPN	grey	0.269817	3.47197e-08	0.190616	0.000113547	0.0914717	0.0659151	0.167105	0.000734684	-0.0626848	0.208085	0.0487543	0.327723	-0.206269	2.87267e-05
GALNT1	grey	-0.269801	3.47837e-08	-0.190886	0.000110987	-0.102165	0.0398727	0.407465	1.24666e-17	-0.0545428	0.273483	-0.132956	0.00737705	-0.0488981	0.326296
IL17RA	grey	0.269619	3.5556e-08	0.0388578	0.435464	0.269384	3.65811e-08	-0.161466	0.00111092	-0.141068	0.00444948	0.100202	0.0438657	0.000219453	0.996487
RABEP1	grey	0.269514	3.60131e-08	0.229437	3.07967e-06	0.128848	0.00943631	-0.452177	8.36657e-22	-0.44966	1.49391e-21	0.278646	1.17264e-08	0.135675	0.00624532
ITPK1	grey	0.269409	3.64711e-08	0.159099	0.00131634	0.327995	1.30118e-11	-0.170904	0.00055196	-0.0716843	0.149864	0.269845	3.46012e-08	0.138815	0.00513375
C2orf88	grey	-0.268868	3.89254e-08	-0.334618	4.72727e-12	-0.132023	0.00780608	0.0355004	0.476188	-0.0163299	0.743184	0.0499462	0.316021	0.197822	6.11119e-05
PJA2	grey	0.268722	3.96137e-08	0.0216883	0.663438	0.17245	0.000490452	-0.363334	4.39053e-14	-0.84298	1.44643e-110	0.477348	1.93764e-24	0.260876	1.00227e-07
TMX4	grey	0.268407	4.11411e-08	0.126181	0.0110326	0.212607	1.59715e-05	-0.29336	1.76105e-09	-0.541953	2.70507e-32	0.365685	2.92945e-14	0.199822	5.12553e-05
TANC2	grey	-0.267982	4.32958e-08	-0.0470608	0.344824	-0.183267	0.000208715	0.373471	7.49346e-15	0.0571653	0.251046	-0.286947	4.07832e-09	-0.162436	0.00103564
NFIA	grey	0.267801	4.42418e-08	-0.0291033	0.559216	0.181295	0.000244779	-0.165511	0.000826878	-0.434583	4.35538e-20	0.303824	4.27497e-10	0.122818	0.0133837
DNMT3A	grey	-0.267794	4.42806e-08	0.0443227	0.37365	-0.292696	1.9231e-09	0.093513	0.0600784	0.199828	5.12273e-05	-0.256526	1.65553e-07	-0.152011	0.00215821
APOBEC3A	grey	0.267763	4.44459e-08	0.0966608	0.0519192	0.519757	2.09998e-29	0.00405389	0.935179	-0.263501	7.37139e-08	0.239174	1.12025e-06	0.0682957	0.170132
AP001046.5	grey	0.267684	4.48669e-08	0.0277801	0.577225	0.265942	5.52292e-08	-0.127199	0.0103971	-0.210294	1.98288e-05	0.27752	1.34961e-08	0.068128	0.171186
HCFC2	grey	0.267341	4.67464e-08	0.0513906	0.302212	0.192831	9.40855e-05	-0.306507	2.94634e-10	-0.704324	5.98951e-62	0.339289	2.28064e-12	0.163143	0.00098374
MED25	grey	-0.267123	4.79817e-08	-0.0438823	0.378421	-0.132798	0.00744837	0.373111	7.98777e-15	0.548115	3.90026e-33	-0.391032	3.01511e-16	-0.168936	0.000640545
RBM19	grey	0.26687	4.94509e-08	0.234889	1.75748e-06	0.11065	0.0259647	-0.178441	0.000307418	-0.0742042	0.136022	-0.00370414	0.94076	-0.153404	0.00196153
CLK2	grey	-0.2667	5.04634e-08	-0.104957	0.034728	-0.288314	3.41604e-09	0.263106	7.72235e-08	0.414506	3.01386e-18	-0.467279	2.33166e-23	-0.289987	2.74654e-09
PLOD3	grey	0.26648	5.18045e-08	0.242507	7.84425e-07	0.240189	1.00559e-06	-0.369866	1.41532e-14	-0.0255108	0.608727	0.276295	1.57158e-08	0.102098	0.0400041
NOL12	grey	-0.266467	5.18876e-08	-0.206205	2.88945e-05	-0.193808	8.65384e-05	0.244439	6.36597e-07	0.587764	5.47022e-39	-0.425728	2.92273e-19	-0.125711	0.0113374
WIPF3	grey	0.266144	5.39173e-08	0.192489	9.68651e-05	0.243792	6.82862e-07	-0.298887	8.39649e-10	-0.233553	2.0191e-06	0.373405	7.5815e-15	0.113463	0.0223879
PACSIN3	grey	0.265997	5.48689e-08	0.303051	4.75545e-10	0.217159	1.03629e-05	0.22527	4.68447e-06	0.131165	0.00821948	-0.00328075	0.947521	-0.171939	0.000510029
RP4-758J18.2	grey	-0.26588	5.56387e-08	-0.0507436	0.308348	-0.201935	4.24833e-05	0.269464	3.62286e-08	0.52598	3.41511e-30	-0.293235	1.79067e-09	-0.166528	0.00076687
PLK3	grey	0.26555	5.78644e-08	0.0175873	0.724185	0.270263	3.28956e-08	-0.0910825	0.0670792	-0.144114	0.00365552	0.345739	8.16811e-13	0.271461	2.84478e-08
INPP1	grey	0.265497	5.82288e-08	-0.0973706	0.0502131	0.436499	2.86357e-20	0.0577025	0.246612	-0.18059	0.000259041	-0.00520499	0.916832	-0.0844852	0.0895051
DFFB	grey	-0.265337	5.93419e-08	-0.028978	0.56091	-0.278677	1.16807e-08	0.0908193	0.0678761	0.275956	1.63899e-08	-0.372095	9.55988e-15	-0.18608	0.000165782
CTD-2574D22.4	grey	-0.265328	5.94057e-08	-0.148606	0.00271712	-0.247687	4.46303e-07	0.305699	3.29733e-10	0.187834	0.000143363	-0.324026	2.35931e-11	-0.183333	0.000207588
TFR2	grey	-0.2652	6.03176e-08	-0.138461	0.00524943	-0.259617	1.15998e-07	0.318192	5.57047e-11	0.270045	3.37737e-08	-0.308417	2.25541e-10	-0.119497	0.0161273
SLC22A15	grey	0.264421	6.61394e-08	0.110613	0.0260145	0.224617	4.99936e-06	-0.00137996	0.977913	-0.279999	9.8948e-09	0.0588882	0.237021	-0.163259	0.000975426
LINC01137	grey	0.264312	6.69984e-08	-0.0175257	0.725112	0.372414	9.03596e-15	0.090127	0.0700089	0.0606938	0.222925	0.239739	1.05495e-06	0.00851427	0.864365
RP11-706O15.1	grey	-0.264289	6.71767e-08	-0.131999	0.00781702	-0.189486	0.000124876	0.24649	5.08978e-07	0.455705	3.68338e-22	-0.443811	5.63906e-21	-0.250572	3.2421e-07
MFSD5	grey	-0.263354	7.49988e-08	-0.25432	2.12772e-07	-0.00635501	0.898546	0.394818	1.46988e-16	0.391289	2.8722e-16	-0.22268	6.05565e-06	-0.0189447	0.703863
ABCB8	grey	0.263219	7.6198e-08	0.232883	2.16377e-06	0.210724	1.90504e-05	-0.142071	0.00417225	0.128565	0.00959534	0.188402	0.000136735	0.0239874	0.630293
RPIA	grey	-0.263146	7.68621e-08	0.219627	8.16414e-06	-0.222146	6.38238e-06	0.184424	0.000189924	0.316832	6.78787e-11	-0.185787	0.000169831	-0.0719653	0.148269
EHD3	grey	-0.262572	8.22119e-08	-0.288258	3.44108e-09	-0.145608	0.00331487	0.21047	1.95069e-05	-0.0108742	0.827298	-0.198719	5.6489e-05	0.0655546	0.187972
PROCA1	grey	-0.262567	8.22649e-08	-0.0517101	0.299213	-0.299073	8.18821e-10	0.0238959	0.631598	0.503912	1.81533e-27	-0.170989	0.000548378	-0.0435207	0.382367
RELL1	grey	0.262517	8.27507e-08	0.26115	9.70778e-08	0.178313	0.000310546	-0.235513	1.64685e-06	-0.689551	1.9558e-58	0.401348	4.16611e-17	0.242768	7.62683e-07
SOWAHC	grey	0.262301	8.48665e-08	0.193247	9.07991e-05	0.20687	2.71923e-05	0.127517	0.0102052	-0.302172	5.36616e-10	-0.0450498	0.365854	-0.17566	0.000382581
TTYH3	grey	0.261918	8.87611e-08	0.232675	2.21068e-06	0.154683	0.00179547	-0.243483	7.06045e-07	-0.222565	6.12475e-06	0.235534	1.64316e-06	0.0801168	0.107414
SNHG12	grey	-0.261895	8.89937e-08	-0.154743	0.001788	-0.178269	0.000311635	0.281578	8.10761e-09	0.58972	2.6805e-39	-0.326328	1.67236e-11	-0.142415	0.00408077
DAGLB	grey	0.261823	8.97464e-08	0.28462	5.50325e-09	0.197765	6.14178e-05	-0.0589055	0.236883	0.193776	8.67748e-05	-0.0289733	0.560973	-0.163049	0.000990499
DZIP3	grey	-0.261733	9.0698e-08	-0.181461	0.000241536	-0.188904	0.000131116	-0.0588227	0.237544	-0.116036	0.0194988	0.0169334	0.734045	0.117985	0.0175311
NNAT	grey	-0.261616	9.19412e-08	-0.285525	4.89958e-09	-0.136907	0.00578555	0.22585	4.42088e-06	-0.0724409	0.1456	-0.0980755	0.0485652	0.0688046	0.166964
PGF	grey	0.261537	9.27986e-08	0.0909649	0.0674343	0.0788116	0.113281	-0.204896	3.25459e-05	-0.161543	0.00110473	0.188585	0.000134655	0.122778	0.0134142
TMEM254-AS1	grey	-0.261252	9.59304e-08	-0.0308199	0.536267	-0.29154	2.23984e-09	0.310417	1.70127e-10	0.306213	3.06952e-10	-0.198177	5.92411e-05	-0.143596	0.00378056
RWDD1	grey	0.261064	9.80628e-08	0.114439	0.0212506	0.28191	7.77319e-09	-0.380602	2.08044e-15	-0.105396	0.0339717	0.3245	2.19835e-11	0.196076	7.11547e-05
ZNF260	grey	-0.260894	1.00021e-07	0.0284738	0.56775	-0.187395	0.000148686	0.196141	7.0759e-05	0.00888429	0.858532	-0.243311	7.19308e-07	-0.148869	0.00266968
HIST1H2BC	grey	0.260887	1.00105e-07	0.314876	9.0028e-11	0.179397	0.000284954	-0.0304376	0.541336	-0.159439	0.00128483	0.162067	0.0010637	-0.0738152	0.138092
NELFCD	grey	-0.260661	1.02772e-07	0.13267	0.00750645	-0.262723	8.07707e-08	0.315572	8.14431e-11	0.310517	1.67721e-10	-0.45679	2.85659e-22	-0.279232	1.08966e-08
CBX6	grey	-0.260514	1.04532e-07	-0.179625	0.000279817	-0.265026	6.15727e-08	-0.0750657	0.131522	-0.064158	0.197575	0.120069	0.0156221	0.244976	6.00459e-07
CTD-3252C9.4	grey	0.260459	1.0521e-07	-0.173908	0.000438357	0.326569	1.61292e-11	-0.0211184	0.67176	-0.0935249	0.0600456	0.161352	0.00112007	0.096395	0.0525705
PRKRIP1	grey	-0.260282	1.07397e-07	-0.166112	0.000790904	-0.149515	0.00255622	0.22092	7.19753e-06	0.677635	9.44937e-56	-0.29276	1.9069e-09	-0.104657	0.0352508
MROH1	grey	-0.260277	1.07452e-07	-0.218852	8.8014e-06	-0.106777	0.0316859	0.463311	6.07839e-23	0.437021	2.5533e-20	-0.393476	1.89818e-16	-0.22459	5.01258e-06
DAB2IP	grey	0.260161	1.08917e-07	-0.0241767	0.627596	0.29762	9.96432e-10	0.0852345	0.0866889	-0.246443	5.11603e-07	0.0098496	0.843349	-0.0690922	0.165194
CASKIN2	grey	-0.259441	1.18396e-07	-0.0991002	0.0462507	-0.192142	9.97751e-05	0.256804	1.60373e-07	0.091165	0.0668312	-0.179791	0.000276128	0.159457	0.00128316
GPI	grey	0.259393	1.1905e-07	0.335039	4.42839e-12	0.0823594	0.0978959	-0.0971518	0.0507339	0.0227082	0.648649	-0.185535	0.000173395	-0.325585	1.86934e-11
MAP6	grey	-0.259324	1.20006e-07	-0.410247	7.14211e-18	-0.175299	0.000393498	-0.0441855	0.375133	-0.0271845	0.585419	0.262341	8.44712e-08	0.403298	2.84372e-17
KIAA1875	grey	-0.259312	1.20176e-07	-0.180938	0.000251917	-0.182149	0.000228496	0.223845	5.39742e-06	0.552452	9.74339e-34	-0.430619	1.0282e-19	-0.236792	1.44043e-06
PTPRS	grey	-0.258749	1.28248e-07	-0.326507	1.6279e-11	-0.306187	3.08071e-10	0.12101	0.0148217	0.124808	0.0119446	-0.212368	1.63346e-05	0.0270628	0.587099
MAST1	grey	-0.258703	1.28926e-07	0.0216282	0.664315	-0.283782	6.12571e-09	0.217379	1.01458e-05	0.348213	5.47424e-13	-0.262643	8.15297e-08	-0.190099	0.000118602
TECPR2	grey	0.258656	1.29634e-07	0.0307016	0.537833	0.132888	0.00740758	-0.266147	5.38987e-08	-0.512443	1.69393e-28	0.291523	2.24491e-09	0.13892	0.00509992
ARMC7	grey	-0.258539	1.3139e-07	-0.117866	0.0176467	-0.0678281	0.173083	0.351961	2.96572e-13	0.317568	6.09961e-11	-0.145623	0.00331162	0.0351735	0.480261
IQCJ-SCHIP1	grey	0.258161	1.37232e-07	0.146265	0.00317454	0.174983	0.0004033	-0.305137	3.56497e-10	-0.500065	5.17682e-27	0.449707	1.47794e-21	0.227996	3.56347e-06
DNAJC27	grey	-0.257693	1.44825e-07	-0.275112	1.81902e-08	-0.26282	7.98559e-08	0.131206	0.00819935	-0.208248	2.39617e-05	-0.2017	4.33835e-05	-0.0882707	0.0759991
SLC50A1	grey	-0.257307	1.51379e-07	0.0644702	0.195398	-0.10469	0.0351934	0.35132	3.29552e-13	0.346617	7.08962e-13	-0.213549	1.46156e-05	-0.0978685	0.0490444
CRYBB2P1	grey	-0.257261	1.52181e-07	-0.0914262	0.0660504	-0.199817	5.12765e-05	0.166496	0.000768696	0.50605	1.00818e-27	-0.246323	5.18375e-07	-0.0789768	0.112525
KCTD20	grey	0.257067	1.55611e-07	0.161094	0.00114111	0.116236	0.0192888	-0.26164	9.1687e-08	-0.557378	1.96588e-34	0.325356	1.93444e-11	0.187212	0.000150967
MYEF2	grey	-0.256863	1.59288e-07	-0.0530196	0.287125	-0.243868	6.77253e-07	-0.123334	0.0129963	0.0178215	0.720665	0.101218	0.0417602	0.208131	2.42219e-05
MINPP1	grey	0.256599	1.64173e-07	0.275783	1.67432e-08	0.173368	0.000457033	-0.285465	4.93769e-09	-0.413554	3.65908e-18	0.137529	0.00556536	-0.00684144	0.890827
FBXO30	grey	0.256417	1.67627e-07	0.173014	0.000469647	0.0491386	0.32392	-0.343589	1.15319e-12	-0.591963	1.17554e-39	0.175683	0.000381889	0.0509771	0.306124
PMS2P3	grey	-0.256338	1.69147e-07	-0.24188	8.39195e-07	-0.16946	0.000615742	0.277119	1.41862e-08	0.452612	7.56677e-22	-0.391853	2.58186e-16	-0.183048	0.000212463
PNRC1	grey	0.256277	1.7032e-07	-0.0812605	0.102473	0.294583	1.49701e-09	-0.367754	2.04667e-14	-0.440857	1.09224e-20	0.392746	2.18035e-16	0.205269	3.14649e-05
PRKCE	grey	-0.255984	1.76119e-07	-0.100167	0.0439393	-0.191552	0.000104899	0.181523	0.000240345	-0.104791	0.0350173	-0.0595235	0.231991	0.0871484	0.0798184
KMT2E-AS1	grey	-0.255801	1.7983e-07	-0.205402	3.10867e-05	-0.18855	0.000135048	0.243656	6.92937e-07	0.657824	1.47183e-51	-0.264723	6.38196e-08	-0.0688695	0.166564
CNIH4	grey	0.255588	1.84238e-07	0.33054	8.84289e-12	0.253212	2.4114e-07	0.0563557	0.257832	0.145086	0.00343039	-0.0814873	0.101514	-0.215104	1.2612e-05
CORO1B	grey	-0.255581	1.8439e-07	-0.253739	2.27219e-07	0.0230606	0.64357	0.398121	7.79622e-17	0.430158	1.13558e-19	-0.248192	4.2214e-07	0.00526529	0.915872
RHOQ	grey	-0.255497	1.8617e-07	-0.256204	1.71754e-07	-0.16679	0.0007521	0.0331805	0.505498	-0.0704447	0.157054	0.173815	0.000441513	0.298421	8.9427e-10
SMG1P7	grey	-0.255384	1.88559e-07	-0.246325	5.18284e-07	-0.281489	8.19855e-09	0.18833	0.000137559	0.463456	5.8709e-23	-0.332737	6.31761e-12	-0.110901	0.0256265
RP4-714D9.5	grey	-0.255307	1.9023e-07	-0.205338	3.12669e-05	-0.238283	1.231e-06	0.382457	1.48304e-15	0.132798	0.00744807	-0.334968	4.47747e-12	-0.250771	3.17071e-07
SLC29A2	grey	-0.255006	1.9684e-07	0.069229	0.164356	-0.273287	2.27646e-08	0.387856	5.46854e-16	0.403488	2.73943e-17	-0.294753	1.46334e-09	-0.203969	3.53916e-05
WDR4	grey	0.254991	1.97184e-07	0.352892	2.54384e-13	0.0375352	0.451262	-0.0583083	0.241679	0.123754	0.0126886	-0.097936	0.0488877	-0.162676	0.00101768
RP11-819C21.1	grey	-0.254821	2.01026e-07	-0.241008	9.21365e-07	-0.265999	5.48564e-08	0.168733	0.000650423	-0.160544	0.0011871	-0.0980009	0.0487375	0.125794	0.0112831
PPCDC	grey	-0.25441	2.10628e-07	-0.0922329	0.0636865	-0.0978617	0.0490601	0.270169	3.32716e-08	0.571611	1.65451e-36	-0.215465	1.21864e-05	-0.0189293	0.704093
NHLRC1	grey	0.254373	2.11494e-07	0.197961	6.03762e-05	0.288492	3.33793e-09	0.00235187	0.962366	-0.0946652	0.0569768	0.0358671	0.471641	-0.189886	0.000120741
TES	grey	0.25425	2.14467e-07	0.0914591	0.0659528	0.2142	1.37419e-05	-0.0425662	0.392901	-0.385234	8.89737e-16	0.250618	3.2256e-07	0.138699	0.0051713
TAF1C	grey	-0.254123	2.17566e-07	-0.268991	3.83519e-08	-0.248431	4.11149e-07	0.228352	3.43745e-06	0.463993	5.15986e-23	-0.381251	1.84846e-15	-0.177485	0.00033156
NR3C2	grey	-0.254103	2.18067e-07	-0.362757	4.8459e-14	-0.205283	3.14255e-05	0.0307707	0.536917	-0.187953	0.000141952	0.180789	0.000254933	0.31288	1.19862e-10
CPT1B	grey	-0.254021	2.20092e-07	-0.228307	3.4534e-06	-0.0650326	0.19152	0.285749	4.76007e-09	0.400701	4.72674e-17	-0.432915	6.26102e-20	-0.265055	6.13585e-08
CA9	grey	0.253608	2.30626e-07	0.206217	2.88643e-05	0.147074	0.00300918	0.0153683	0.757821	0.0505491	0.310208	-0.230582	2.74059e-06	-0.352348	2.78246e-13
STAG3L5P	grey	-0.25347	2.34241e-07	-0.175816	0.000377948	-0.180534	0.000260215	0.294514	1.51073e-09	0.174269	0.000426301	-0.436272	3.00947e-20	-0.277323	1.38313e-08
GNA15	grey	0.253441	2.35008e-07	0.00892563	0.85788	0.424847	3.52097e-19	0.252167	2.71217e-07	-0.0583193	0.24159	0.012515	0.801744	-0.117604	0.0179017
GLUL	grey	0.253393	2.36274e-07	0.0402708	0.418942	0.320765	3.8221e-11	-0.105526	0.0337503	-0.344937	9.29232e-13	0.160762	0.00116872	0.0198044	0.6911
ZMYND11	grey	-0.252806	2.52428e-07	-0.104571	0.0354029	-0.286202	4.49015e-09	0.219247	8.47155e-06	-0.232655	2.21539e-06	-0.0703777	0.15745	0.0143121	0.773997
ZNF841	grey	-0.252785	2.5302e-07	-0.211322	1.80169e-05	-0.0952608	0.0554262	0.278121	1.25206e-08	0.0887776	0.0743232	-0.276783	1.47921e-08	-0.130692	0.00845607
SLC26A6	grey	0.25264	2.57195e-07	0.283749	6.15165e-09	0.170401	0.000573429	-0.071326	0.151916	0.112524	0.0235309	0.0280205	0.573933	-0.116081	0.0194517
GPM6B	grey	0.252323	2.66522e-07	0.140696	0.0045564	0.120985	0.0148425	-0.360901	6.64932e-14	-0.465903	3.25544e-23	0.427966	1.81594e-19	0.293525	1.72296e-09
NAA10	grey	0.252177	2.70939e-07	0.223828	5.40669e-06	0.250501	3.26784e-07	-0.191105	0.00010895	0.452051	8.61386e-22	0.0450052	0.366329	-0.0326776	0.511974
RPS6KB2	grey	0.251956	2.77733e-07	0.329154	1.09175e-11	0.229222	3.14743e-06	0.0062206	0.900681	0.239191	1.11821e-06	-0.0391968	0.431466	-0.124065	0.0124648
TMEM139	grey	-0.251946	2.78024e-07	-0.189662	0.000123037	-0.155509	0.0016952	0.338085	2.75517e-12	0.220895	7.21538e-06	-0.091014	0.067286	0.0593185	0.233606
GXYLT1	grey	-0.25187	2.80406e-07	0.11724	0.0182619	-0.160786	0.00116667	0.0887922	0.0742755	0.00315592	0.949515	-0.213461	1.47376e-05	-0.102458	0.0393047
TMEM8A	grey	-0.251849	2.81079e-07	-0.163687	0.000945398	-0.0233239	0.639786	0.329374	1.05586e-11	0.25835	1.34288e-07	-0.0266219	0.593207	0.124649	0.012054
BPGM	grey	-0.251644	2.87607e-07	-0.179455	0.000283634	0.0138986	0.780358	0.30715	2.69332e-10	-0.00863859	0.862405	0.0564834	0.256753	0.15127	0.00227006
TLDC1	grey	0.251427	2.94671e-07	0.0432873	0.384927	0.284778	5.39292e-09	0.207724	2.51459e-05	-0.129753	0.00894332	-0.0700393	0.159462	-0.20191	4.2577e-05
CPEB2	grey	0.251392	2.9585e-07	-0.0189483	0.703809	0.16385	0.000934217	-0.193298	9.04019e-05	-0.593035	7.90816e-40	0.239119	1.12675e-06	0.126704	0.0107022
SLC25A25	grey	0.251288	2.99299e-07	0.26546	5.84842e-08	0.150012	0.00247193	-0.253457	2.34572e-07	-0.527238	2.35467e-30	0.476287	2.52814e-24	0.302397	5.20256e-10
ZNF468	grey	-0.251253	3.00453e-07	-0.0172714	0.728943	-0.153765	0.00191328	0.413723	3.53487e-18	-0.0944674	0.0574996	-0.274775	1.89622e-08	-0.159665	0.00126428
JUN	grey	0.25117	3.03266e-07	0.0294862	0.554056	0.210585	1.9298e-05	-0.16343	0.000963355	-0.376223	4.58668e-15	0.389816	3.78974e-16	0.149114	0.0026261
ALPK3	grey	-0.251106	3.05441e-07	-0.267914	4.36493e-08	-0.203114	3.82231e-05	0.185136	0.000179172	-0.109406	0.0276969	0.215505	1.21401e-05	0.446683	2.94636e-21
APOD	grey	-0.251089	3.0601e-07	-0.377714	3.50915e-15	-0.156239	0.00161097	0.0887061	0.0745579	-0.0786763	0.113904	0.291444	2.26826e-09	0.391126	2.9617e-16
MEF2BNB	grey	-0.250636	3.21899e-07	-0.177232	0.000338213	-0.122897	0.0133235	0.143693	0.00375689	0.54904	2.90662e-33	-0.254994	1.97111e-07	0.0315016	0.527286
ENOSF1	grey	-0.250607	3.22934e-07	-0.147093	0.00300532	-0.144168	0.00364257	0.292932	1.86381e-09	0.30226	5.30196e-10	-0.472896	5.88007e-24	-0.271174	2.94578e-08
ZSCAN18	grey	-0.250569	3.24295e-07	-0.257372	1.50256e-07	-0.15118	0.00228392	0.119085	0.0164994	0.124399	0.0122282	0.0822431	0.0983725	0.202149	4.16762e-05
C16orf13	grey	-0.250459	3.28313e-07	-0.135379	0.00636055	-0.207356	2.60098e-05	0.251727	2.84957e-07	0.742254	4.64202e-72	-0.293459	1.7381e-09	-0.0429923	0.388177
TNRC6C-AS1	grey	-0.250453	3.28541e-07	-0.367483	2.14517e-14	-0.0103002	0.836282	0.469866	1.24015e-23	0.340806	1.79505e-12	-0.209041	2.22721e-05	-0.0555299	0.264883
SLC25A4	grey	-0.250391	3.30796e-07	-0.142981	0.00393449	-0.202103	4.18496e-05	0.196492	6.863e-05	0.117153	0.0183489	-0.0318503	0.522722	0.0681583	0.170996
SNCA	grey	0.250331	3.33041e-07	0.11085	0.0256945	0.185744	0.000170427	-0.31701	6.61434e-11	-0.352997	2.50001e-13	0.433202	5.88182e-20	0.265266	5.98485e-08
AC027601.1	grey	-0.249769	3.54515e-07	-0.189382	0.000125964	-0.225315	4.6635e-06	0.243772	6.843e-07	0.410089	7.37223e-18	-0.384415	1.03492e-15	-0.183031	0.00021275
PTRHD1	grey	-0.249652	3.59121e-07	-0.082036	0.0992258	-0.190537	0.000114301	0.216749	1.07787e-05	0.529607	1.16443e-30	-0.27925	1.08716e-08	-0.0497057	0.31836
AFMID	grey	-0.249617	3.60523e-07	-0.104717	0.0351455	-0.284025	5.93807e-09	0.2636	7.2858e-08	0.351826	3.03266e-13	-0.382455	1.48341e-15	-0.242278	8.04063e-07
TMEM147	grey	-0.249587	3.61758e-07	0.0161593	0.745775	-0.195431	7.52454e-05	0.209244	2.18572e-05	0.444953	4.35921e-21	-0.0881197	0.0765041	0.0374109	0.452764
DAP	grey	-0.249241	3.75915e-07	-0.0530962	0.286428	-0.0706441	0.15588	0.233869	1.95409e-06	0.11456	0.0211136	-0.0166529	0.738289	0.119844	0.015819
CRLS1	grey	-0.249093	3.82099e-07	-0.0803345	0.106459	-0.212664	1.58872e-05	0.173932	0.000437562	0.295413	1.34004e-09	-0.169759	0.000602023	-0.0226873	0.648951
SLC4A11	grey	-0.249012	3.85537e-07	-0.294804	1.45341e-09	-0.0830434	0.0951303	0.439546	1.4619e-20	0.280556	9.225e-09	-0.286607	4.2619e-09	-0.0895667	0.0717748
KANK1	grey	-0.248863	3.9195e-07	-0.270828	3.07192e-08	-0.170283	0.000578615	0.318816	5.08572e-11	-0.121936	0.0140689	-0.0662015	0.183644	0.0319686	0.521178
MBOAT7	grey	-0.248772	3.95939e-07	-0.218111	9.45532e-06	-0.0599392	0.228742	0.482035	5.91592e-25	0.357647	1.15218e-13	-0.309664	1.89214e-10	-0.159662	0.00126455
ANO8	grey	-0.248756	3.96641e-07	-0.0965705	0.0521399	-0.213111	1.52313e-05	0.333841	5.32965e-12	0.242723	7.66425e-07	-0.290076	2.71469e-09	-0.0950341	0.0560124
KLF6	grey	0.248627	4.02312e-07	0.172136	0.000502412	0.284228	5.78607e-09	-0.0427258	0.391127	-0.347323	6.32462e-13	0.307649	2.51167e-10	0.151264	0.0022709
CTSA	grey	0.248236	4.20088e-07	0.128762	0.00948451	0.374552	6.18254e-15	-0.0289976	0.560644	-0.137351	0.00562777	0.372062	9.61634e-15	0.117557	0.0179476
IL17RD	grey	0.24817	4.23139e-07	0.310937	1.58039e-10	0.0157811	0.751526	-0.307307	2.63483e-10	-0.292886	1.8752e-09	0.36466	3.49592e-14	0.103413	0.0374986
OSR2	grey	0.247866	4.37568e-07	0.201699	4.3388e-05	0.191621	0.00010429	-0.18406	0.000195656	-0.273306	2.27122e-08	0.429826	1.21935e-19	0.169284	0.000623968
JUND	grey	-0.247725	4.44445e-07	-0.300344	6.88926e-10	-0.118871	0.0166959	0.0961279	0.0532317	0.307097	2.71329e-10	0.0604896	0.224488	0.323052	2.72658e-11
FKBP1A	grey	0.2474	4.60612e-07	0.201276	4.50524e-05	0.249469	3.66513e-07	-0.18979	0.000121726	-0.0176562	0.723149	0.305468	3.40483e-10	0.139332	0.0049689
TMEM55A	grey	0.247246	4.68462e-07	0.0916814	0.065295	0.210828	1.88663e-05	-0.43658	2.81309e-20	-0.396378	1.09038e-16	0.487461	1.4639e-25	0.289353	2.98352e-09
ZNF117	grey	-0.247025	4.79981e-07	-0.204695	3.31458e-05	-0.179397	0.000284946	0.314449	9.57332e-11	0.166623	0.000761503	-0.248673	4.00285e-07	-0.0538445	0.279682
BMP8B	grey	-0.24696	4.8344e-07	0.0342855	0.49142	-0.217773	9.76808e-06	0.286054	4.5767e-09	0.204713	3.30903e-05	-0.0908402	0.0678125	4.75234e-05	0.999239
LRRC8D	grey	0.24694	4.84492e-07	0.340455	1.89754e-12	0.145413	0.00335759	-0.204554	3.35716e-05	-0.171967	0.000508946	-0.00467345	0.925299	-0.174912	0.000405524
PPP1R14B	grey	0.246807	4.91616e-07	0.241805	8.45971e-07	0.189286	0.000126986	0.0133053	0.78951	0.375023	5.68468e-15	-0.0370045	0.457691	-0.0984403	0.0477304
YIF1A	grey	0.246701	4.97338e-07	0.272427	2.52895e-08	0.252412	2.63885e-07	-0.122083	0.0139525	0.205273	3.14545e-05	0.245887	5.4372e-07	0.0882763	0.0759804
FRMD3	grey	-0.246542	5.06113e-07	-0.262643	8.15344e-08	-0.00599338	0.904291	0.125888	0.0112218	-0.0860971	0.0835356	-0.0847522	0.0884934	0.232141	2.3358e-06
ETS2	grey	0.246525	5.07024e-07	-0.0119617	0.810339	0.269934	3.42302e-08	0.119622	0.0160155	-0.348008	5.66008e-13	0.0561944	0.259199	-0.0200666	0.687225
MVK	grey	-0.246497	5.08605e-07	-0.0646024	0.194482	-0.221473	6.81834e-06	0.420001	9.71964e-19	0.379459	2.56014e-15	-0.369052	1.63192e-14	-0.181726	0.000236433
ARPIN	grey	0.246459	5.10701e-07	0.10842	0.0291396	0.155193	0.00173295	-0.101668	0.0408546	-0.408532	1.00748e-17	0.203244	3.7779e-05	-0.0180731	0.71689
GLYCTK	grey	-0.246291	5.20206e-07	-0.148349	0.00276426	-0.0848273	0.0882106	0.0853262	0.0863494	0.387583	5.75412e-16	-0.10711	0.0311546	0.141047	0.0044555
RC3H1	grey	-0.245678	5.56267e-07	-0.203739	3.61334e-05	-0.168004	0.000686962	0.300282	6.9473e-10	-0.16591	0.000802838	-0.369955	1.39322e-14	-0.159455	0.00128336
SH3PXD2A	grey	0.245661	5.57298e-07	-0.183664	0.000202084	0.171428	0.000530331	-0.122935	0.0132951	-0.516769	4.95785e-29	0.32225	3.07041e-11	0.17951	0.000282387
CTD-2561J22.5	grey	-0.245431	5.71425e-07	-0.109863	0.0270481	-0.203316	3.75367e-05	0.16963	0.000607894	0.159729	0.00125846	-0.141961	0.00420206	0.0407492	0.413433
RGS19	grey	0.24539	5.74028e-07	0.165393	0.000834134	0.334461	4.84328e-12	-0.159818	0.00125051	-0.01093	0.826425	0.280817	8.92536e-09	0.0729038	0.143037
DDX39B	grey	-0.245185	5.86998e-07	-0.124555	0.0121193	-0.243061	7.38951e-07	0.175439	0.000389234	0.188306	0.000137835	-0.462774	6.91261e-23	-0.293891	1.64137e-09
BID	grey	-0.245012	5.98125e-07	-0.0461407	0.354349	-0.137153	0.00569758	0.357313	1.2185e-13	0.387623	5.71139e-16	-0.215516	1.21272e-05	-0.0561892	0.259243
CALCOCO2	grey	0.244848	6.08912e-07	0.153905	0.00189484	0.390689	3.21596e-16	-0.050267	0.31292	-0.466968	2.51483e-23	0.191895	0.000101891	-0.0138307	0.781403
NEK7	grey	0.244841	6.0939e-07	0.165189	0.000846732	0.175169	0.000397502	-0.0660749	0.184484	-0.555041	4.21485e-34	0.2184	9.19461e-06	0.0503971	0.311667
DLL1	grey	0.24457	6.27586e-07	0.0455017	0.36106	0.21517	1.2533e-05	-0.304966	3.65033e-10	-0.272492	2.50899e-08	0.2964	1.17409e-09	0.212449	1.6211e-05
DNAH17	grey	0.244246	6.50065e-07	0.0953423	0.0552169	0.135885	0.00616457	-0.141541	0.00431677	-0.0611649	0.219347	-0.00683385	0.890948	-0.135218	0.00642383
ARHGEF9	grey	-0.244205	6.52931e-07	-0.23675	1.44675e-06	-0.236961	1.4151e-06	0.0785178	0.114636	-0.0315558	0.526575	0.00863812	0.862412	0.179101	0.000291726
PPP1R16A	grey	-0.244035	6.65115e-07	-0.0932299	0.0608615	-0.170037	0.000589476	0.313731	1.06129e-10	0.68043	2.2768e-56	-0.429385	1.34044e-19	-0.233901	1.94754e-06
NOTCH1	grey	0.244016	6.66453e-07	0.0224828	0.651905	0.0458438	0.357458	-0.0872635	0.0794195	-0.322695	2.87484e-11	0.11312	0.0227993	-0.00275311	0.955952
DUSP19	grey	-0.24374	6.86716e-07	-0.269555	3.58322e-08	-0.209064	2.22234e-05	0.0518138	0.298243	-0.203988	3.53333e-05	-0.0162021	0.745125	0.078568	0.114404
KLHL13	grey	0.243702	6.8953e-07	0.056096	0.260035	0.126223	0.0110058	-0.287659	3.71947e-09	-0.47329	5.33398e-24	0.323932	2.39232e-11	0.151181	0.0022838
RASAL1	grey	0.243341	7.16993e-07	0.181696	0.000237019	0.139021	0.00506747	0.139033	0.00506355	-0.107764	0.0301335	0.0334394	0.50218	-0.144753	0.00350608
PSENEN	grey	-0.243224	7.26074e-07	-0.0954054	0.0550551	-0.105441	0.0338949	0.264916	6.23769e-08	0.542109	2.57708e-32	-0.169828	0.000598897	0.021952	0.659602
C9orf3	grey	0.242666	7.71105e-07	-0.0268873	0.589527	0.159362	0.00129194	-0.0363917	0.465178	-0.153793	0.00190962	0.305063	3.60134e-10	0.0992053	0.0460188
MTUS1	grey	-0.242334	7.992e-07	-0.325397	1.92273e-11	-0.138134	0.00535837	0.362506	5.05797e-14	-0.282355	7.3462e-09	-0.0942904	0.0579707	0.056563	0.256082
CNPY2	grey	-0.242214	8.09554e-07	-0.0102891	0.836455	-0.150774	0.00234779	0.165425	0.000832145	0.640492	3.83255e-48	-0.239917	1.03516e-06	-0.036113	0.468606
GADD45A	grey	0.242213	8.09659e-07	0.0464037	0.35161	0.182565	0.00022094	-0.0924137	0.0631662	-0.203536	3.68019e-05	0.150284	0.00242704	-0.00577537	0.907757
RP5-908M14.9	grey	-0.242014	8.27181e-07	-0.0599203	0.228888	-0.225314	4.66391e-06	0.161174	0.00113452	0.615019	1.66774e-43	-0.210341	1.97413e-05	-0.0663188	0.182866
ELOVL1	grey	-0.241998	8.28569e-07	-0.0552812	0.267032	-0.0864093	0.0824174	0.480033	9.83991e-25	0.260654	1.02854e-07	-0.208471	2.34749e-05	0.00182824	0.970741
NIPSNAP1	grey	-0.241975	8.30654e-07	0.0910549	0.0671624	-0.335735	3.97551e-12	0.242362	7.96797e-07	0.278864	1.14101e-08	-0.328883	1.13763e-11	-0.182997	0.000213346
MGLL	grey	0.241959	8.32057e-07	0.0801872	0.107105	0.171822	0.000514625	-0.267639	4.51103e-08	-0.328023	1.29566e-11	0.477817	1.72213e-24	0.390809	3.14432e-16
KIAA0232	grey	-0.241893	8.37958e-07	-0.249963	3.46947e-07	-0.256628	1.63624e-07	0.170588	0.000565378	-0.229567	3.03903e-06	-0.139664	0.00486548	0.0885717	0.0750004
CTD-3184A7.4	grey	-0.241157	9.06783e-07	-0.190935	0.000110526	-0.250281	3.34884e-07	0.116766	0.0187404	0.664329	6.70804e-53	-0.231523	2.48879e-06	-0.0444779	0.371977
FBN2	grey	0.241107	9.11656e-07	0.344079	1.06639e-12	0.0970534	0.0509697	-0.290836	2.45718e-09	-0.275417	1.75183e-08	0.327468	1.4087e-11	0.0798354	0.108658
NCOA1	grey	-0.240674	9.54887e-07	-0.0532839	0.284726	-0.260375	1.06244e-07	0.167224	0.000728205	-0.205327	3.12999e-05	-0.0167447	0.736899	0.088654	0.0747292
GJC1	grey	0.240624	9.59997e-07	0.381692	1.7057e-15	0.104824	0.0349596	-0.413714	3.54169e-18	-0.268927	3.86509e-08	0.445438	3.9072e-21	0.259284	1.20557e-07
FAM172A	grey	-0.240312	9.92511e-07	-0.270362	3.25035e-08	-0.31142	1.4757e-10	0.0388839	0.435155	-0.294352	1.54367e-09	-0.125865	0.011237	0.0749256	0.132246
CTD-3157E16.2	grey	-0.240287	9.95125e-07	-0.284505	5.58448e-09	-0.0575891	0.247543	0.0974407	0.0500471	0.171386	0.000532033	0.0538563	0.279576	0.249377	3.70273e-07
CMTM7	grey	-0.240251	9.9895e-07	-0.168818	0.000646294	-0.0660899	0.184385	0.158781	0.00134643	0.310672	1.64082e-10	0.0331448	0.505956	0.139137	0.00503035
ZSWIM5	grey	-0.240112	1.01385e-06	-0.178119	0.000315354	-0.287327	3.88292e-09	0.125088	0.0117533	-0.143155	0.00389035	-0.108252	0.0293916	0.0484966	0.33029
ATP13A2	grey	0.240011	1.02487e-06	0.31518	8.61769e-11	0.174874	0.000406742	-0.0488477	0.326796	0.0369427	0.458443	-0.0474808	0.340531	-0.113187	0.0227193
CCDC85B	grey	0.239998	1.02622e-06	0.0849493	0.0877522	0.211084	1.84224e-05	-0.234893	1.75693e-06	0.274987	1.84725e-08	0.287117	3.98963e-09	0.172192	0.000500265
HIST1H2AC	grey	0.239845	1.04306e-06	0.245038	5.9646e-07	0.198774	5.62156e-05	-0.0430878	0.387123	-0.116056	0.0194779	0.159666	0.00126415	-0.126347	0.010927
C12orf73	grey	-0.239771	1.05134e-06	0.116652	0.0188568	-0.289731	2.8397e-09	0.103598	0.0371568	0.543645	1.59566e-32	-0.423791	4.39964e-19	-0.223127	5.79486e-06
CLIC6	grey	-0.239629	1.06736e-06	-0.241649	8.60189e-07	-0.120969	0.0148558	0.159427	0.00128596	0.0369783	0.45801	0.00373508	0.940266	0.100903	0.0424036
VAV2	grey	0.239606	1.06991e-06	0.169531	0.000612473	0.165764	0.000811564	-0.1432	0.00387913	-0.0486554	0.328706	0.151051	0.00230406	-0.0500576	0.314942
KPNA5	grey	-0.239353	1.09914e-06	-0.290036	2.72877e-09	-0.178863	0.000297316	-0.0722395	0.146726	-0.0941348	0.0583878	-0.11442	0.0212731	0.0769173	0.122241
IFFO2	grey	0.239349	1.09957e-06	0.196914	6.61586e-05	0.0729033	0.14304	0.0374478	0.452318	-0.244371	6.41298e-07	0.171562	0.000524949	0.0200315	0.687743
AC024560.3	grey	-0.239171	1.12061e-06	-0.111145	0.0253016	-0.246771	4.93558e-07	0.261494	9.32571e-08	0.130192	0.00871236	-0.415276	2.57486e-18	-0.27014	3.33873e-08
POLRMT	grey	-0.238997	1.14143e-06	-0.0798032	0.108802	-0.191913	0.000101733	0.193987	8.52134e-05	0.611445	6.90896e-43	-0.337676	2.93724e-12	-0.0455617	0.360427
KRTCAP2	grey	-0.23893	1.14954e-06	-0.0496931	0.318483	-0.142842	0.00396994	0.194926	7.86035e-05	0.671001	2.60282e-54	-0.260021	1.10693e-07	-0.0446589	0.370033
AMIGO2	grey	-0.238895	1.15384e-06	-0.204498	3.37419e-05	-0.0765244	0.124166	0.328516	1.20257e-11	0.0430529	0.387508	-0.121187	0.0146753	0.0377609	0.448544
ZNF813	grey	-0.238894	1.15394e-06	-0.0378276	0.447742	-0.168376	0.000668099	0.220508	7.4935e-06	0.110285	0.026463	-0.100425	0.0433966	-0.0232722	0.640528
PLEKHG5	grey	0.23839	1.21719e-06	0.0619991	0.213114	0.173079	0.000467311	0.0871269	0.079893	-0.144822	0.00349022	-0.171363	0.000532993	-0.265502	5.81904e-08
KANSL1L	grey	-0.238084	1.25727e-06	-0.268208	4.21348e-08	-0.170489	0.000569641	0.117121	0.018381	-0.302192	5.35113e-10	-0.165635	0.00081935	-0.0560737	0.260225
LYPLA1	grey	-0.238045	1.26245e-06	-0.0172713	0.728944	-0.167673	0.000704212	0.423224	4.95698e-19	-0.042816	0.390128	-0.356324	1.43813e-13	-0.1652	0.000846052
ASPSCR1	grey	-0.237893	1.28274e-06	-0.0980306	0.0486689	-0.177414	0.000333418	0.132735	0.00747671	0.595395	3.28907e-40	-0.198686	5.66561e-05	-0.00295925	0.952658
C1QTNF3	grey	-0.237219	1.37717e-06	-0.48242	5.36177e-25	-0.180827	0.00025417	0.11699	0.0185135	0.00797067	0.872949	0.193789	8.66739e-05	0.271616	2.79173e-08
AKR1B10	grey	0.237189	1.38158e-06	0.0900849	0.0701402	0.0893191	0.0725666	0.0542916	0.275703	-0.231996	2.37081e-06	-0.075598	0.1288	-0.153293	0.00197656
MGAT4B	grey	0.237089	1.39623e-06	0.218261	9.31943e-06	0.249454	3.67137e-07	0.0195673	0.694611	0.022089	0.657612	-0.0667628	0.179947	-0.115421	0.0201581
SCMH1	grey	-0.237005	1.40856e-06	-0.267658	4.50065e-08	-0.158539	0.00136978	0.0659189	0.185525	0.105281	0.0341683	-0.175538	0.000386252	0.0524308	0.292519
TIPARP	grey	0.236754	1.44626e-06	0.0990144	0.046441	0.194506	8.15014e-05	0.046541	0.350185	-0.418484	1.33108e-18	0.0276352	0.579214	-0.111093	0.02537
DSG2	grey	0.236733	1.44934e-06	0.220799	7.28363e-06	0.131611	0.0080022	0.16871	0.000651539	-0.346841	6.83805e-13	-0.0560676	0.260277	-0.261096	9.76876e-08
MSH5	grey	-0.236666	1.45966e-06	-0.00570534	0.90887	-0.258582	1.30735e-07	0.110656	0.0259562	0.205574	3.06042e-05	-0.362857	4.76359e-14	-0.232566	2.23564e-06
AP001258.4	grey	-0.236349	1.50889e-06	-0.233159	2.10312e-06	0.152726	0.00205511	0.365331	3.11432e-14	0.109584	0.0274419	-0.225398	4.62528e-06	-0.0810198	0.103497
PER2	grey	0.235748	1.60684e-06	-0.0868198	0.0809657	0.199451	5.29616e-05	-0.0843913	0.0898631	-0.51273	1.56203e-28	0.137733	0.00549469	0.0573799	0.249268
NAP1L5	grey	-0.235729	1.61012e-06	-0.239178	1.1197e-06	-0.0862269	0.0830693	0.0310853	0.532761	-0.0114659	0.81806	0.139981	0.00476852	0.325234	1.97031e-11
C12orf45	grey	0.23571	1.61336e-06	0.256614	1.63892e-07	0.212308	1.64269e-05	-0.237198	1.38022e-06	0.243156	7.3146e-07	0.053556	0.28227	-0.00590981	0.905619
SRGAP2	grey	0.235644	1.62451e-06	0.291979	2.11395e-09	0.162761	0.00101145	-0.2298	2.96796e-06	-0.220354	7.60661e-06	0.348969	4.84078e-13	0.0826898	0.096552
DNALI1	grey	-0.235562	1.63845e-06	-0.24261	7.75791e-07	-0.140324	0.00466584	-0.0793031	0.111043	0.106587	0.0319917	0.18479	0.000184324	0.359178	8.90211e-14
KRT8P3	grey	-0.235553	1.63998e-06	-0.115025	0.0205932	-0.0768936	0.122356	0.40947	8.34969e-18	0.209066	2.22201e-05	-0.160487	0.00119198	-0.0164065	0.742023
TCEAL4	grey	-0.235533	1.64343e-06	-0.273544	2.20609e-08	-0.138726	0.00516267	0.117286	0.0182158	0.150092	0.00245873	0.0498211	0.317237	0.150501	0.00239164
LRRC37B	grey	-0.235491	1.65068e-06	-0.0184535	0.711193	-0.130265	0.00867477	0.162632	0.00102094	0.181556	0.000239701	-0.306456	2.96717e-10	-0.176339	0.000362796
KLHL42	grey	0.235455	1.65681e-06	0.1506	0.00237565	-0.0149822	0.763723	-0.331796	7.29855e-12	-0.503696	1.92605e-27	0.264278	6.72651e-08	0.101088	0.0420247
CTD-2026D20.3	grey	-0.23536	1.6733e-06	-0.166599	0.000762882	-0.21957	8.20986e-06	0.298417	8.94855e-10	0.426466	2.49935e-19	-0.394571	1.54088e-16	-0.155015	0.00175462
ZDHHC9	grey	0.235337	1.67742e-06	0.262971	7.84575e-08	0.148079	0.00281446	0.108298	0.0293221	-0.176128	0.000368829	-0.0237757	0.633316	-0.183826	0.000199424
FKBP11	grey	0.235169	1.70702e-06	0.0724234	0.145697	0.224771	4.92344e-06	-0.331224	7.96596e-12	0.0495927	0.319463	0.314639	9.31576e-11	0.146593	0.00310648
MAGI2	grey	-0.235133	1.71341e-06	-0.35669	1.35273e-13	-0.288189	3.47189e-09	-0.0823448	0.0979557	-0.094116	0.0584381	0.127405	0.0102725	0.337781	2.88943e-12
DZIP1	grey	0.235038	1.73051e-06	0.165459	0.000830048	0.0284889	0.567544	-0.423955	4.25029e-19	-0.237125	1.39093e-06	0.390504	3.33032e-16	0.152206	0.00212957
PPP3CB	grey	0.234667	1.79862e-06	0.048263	0.332627	0.161668	0.00109482	-0.275211	1.7969e-08	-0.422766	5.45674e-19	0.412748	4.30994e-18	0.236296	1.51739e-06
CEMIP	grey	0.234659	1.80015e-06	0.0240039	0.630058	0.18125	0.000245684	-0.131037	0.00828285	-0.371252	1.10923e-14	0.411682	5.34836e-18	0.238043	1.26261e-06
IZUMO4	grey	-0.23454	1.82256e-06	-0.217804	9.73892e-06	-0.0566808	0.255091	0.247598	4.50698e-07	0.444051	5.34195e-21	-0.369552	1.49513e-14	-0.190041	0.000119177
USP21	grey	-0.234502	1.8297e-06	0.0192161	0.699825	-0.222221	6.33577e-06	0.20723	2.63113e-05	0.361061	6.47053e-14	-0.353616	2.25682e-13	-0.181497	0.000240838
KRTCAP3	grey	-0.234414	1.84666e-06	-0.17995	0.000272661	-0.176356	0.000362307	0.506388	9.18238e-28	0.330943	8.31604e-12	-0.433958	4.99038e-20	-0.225597	4.53406e-06
CAPN10-AS1	grey	-0.234118	1.90425e-06	-0.240053	1.02024e-06	-0.214319	1.35879e-05	0.159721	0.00125918	0.422485	5.78787e-19	-0.414444	3.0521e-18	-0.2275	3.74617e-06
RHPN2	grey	-0.234117	1.90439e-06	0.0287329	0.56423	-0.0894925	0.0720114	0.408564	1.00107e-17	-0.015902	0.749686	-0.00942247	0.85006	0.0175556	0.724662
CABP4	grey	-0.234083	1.91107e-06	-0.216392	1.11532e-05	-0.0614627	0.217107	0.175405	0.000390269	0.273183	2.3056e-08	-0.101042	0.0421175	0.0746453	0.133703
CWF19L2	grey	0.234047	1.91823e-06	0.217867	9.67985e-06	0.137057	0.00573194	-0.195774	7.30456e-05	-0.406356	1.55421e-17	0.234227	1.88273e-06	-0.00183087	0.970699
ZNF684	grey	-0.23379	1.97019e-06	0.0268829	0.589588	-0.173559	0.000450342	-0.024513	0.622816	0.16603	0.000795747	-0.168649	0.000654552	-0.0608145	0.222005
P3H2	grey	0.233764	1.97533e-06	0.0764915	0.124329	0.212405	1.62782e-05	-0.22326	5.71883e-06	-0.242514	7.83838e-07	0.212056	1.68203e-05	0.0722621	0.146599
FYCO1	grey	-0.23362	2.00513e-06	-0.378999	2.78262e-15	-0.0838592	0.0919138	0.226342	4.20845e-06	-0.369222	1.58408e-14	0.143963	0.0036916	0.247406	4.60313e-07
MTCP1	grey	-0.233461	2.03833e-06	-0.144034	0.00367449	-0.189596	0.000123721	0.371449	1.07138e-14	0.276736	1.48773e-08	-0.407818	1.16196e-17	-0.218979	8.69436e-06
ZBTB3	grey	-0.233383	2.05482e-06	-0.186883	0.000155132	-0.0754728	0.129436	0.222071	6.42966e-06	0.382559	1.4554e-15	-0.366893	2.37687e-14	-0.285516	4.9049e-09
MIR762HG	grey	-0.232914	2.15684e-06	-0.167446	0.000716224	-0.24226	8.05584e-07	0.206302	2.8641e-05	0.47054	1.05132e-23	-0.289376	2.97488e-09	-0.123352	0.012983
PTPRU	grey	-0.232912	2.15729e-06	-0.285625	4.8366e-09	-0.0897019	0.0713452	0.540244	4.59625e-32	0.103526	0.0372895	-0.261624	9.18593e-08	-0.107065	0.0312262
AKR1A1	grey	-0.232828	2.17618e-06	-0.024812	0.61858	-0.139441	0.0049345	0.199911	5.08532e-05	0.453223	6.56725e-22	-0.137275	0.00565435	-0.0344216	0.489701
UCHL3	grey	0.232823	2.17716e-06	0.166945	0.00074346	0.32811	1.27872e-11	0.165515	0.000826629	0.180711	0.000256538	-0.0293769	0.555526	-0.161415	0.00111499
SIX1	grey	0.232582	2.232e-06	0.142576	0.00403873	0.187736	0.000144531	-0.150424	0.00240406	-0.214957	1.27901e-05	0.00318631	0.94903	-0.123535	0.0128486
HES6	grey	-0.23233	2.2908e-06	0.134295	0.00679853	-0.266306	5.28913e-08	0.0573871	0.249209	0.435108	3.8835e-20	-0.178368	0.000309208	-0.0415608	0.404185
SERINC1	grey	0.232315	2.29433e-06	0.0613013	0.218319	0.153975	0.00188569	-0.272475	2.51404e-08	-0.756931	1.8274e-76	0.383734	1.17322e-15	0.222698	6.04509e-06
RP5-1074L1.4	grey	-0.232252	2.30915e-06	-0.157804	0.00144297	-0.253062	2.45272e-07	0.213961	1.40565e-05	0.359957	7.80323e-14	-0.403211	2.89275e-17	-0.259624	1.15908e-07
TSTD1	grey	-0.232202	2.32118e-06	-0.10158	0.0410307	-0.164849	0.00086819	0.437017	2.55566e-20	0.503499	2.03302e-27	-0.326006	1.75515e-11	-0.118499	0.0170427
ETV3	grey	-0.232192	2.32341e-06	-0.0338469	0.496982	-0.149941	0.00248384	0.339515	2.20107e-12	-0.21541	1.22497e-05	-0.287868	3.62004e-09	-0.139125	0.00503422
ABCB9	grey	0.232126	2.3393e-06	0.268748	3.94894e-08	0.139042	0.00506078	0.0319257	0.521738	0.112056	0.0241192	-0.062999	0.205811	-0.221382	6.87945e-06
ACO1	grey	0.231984	2.37377e-06	0.175944	0.000374196	0.213851	1.42043e-05	-0.284738	5.42053e-09	-0.387298	6.06744e-16	0.397157	9.38735e-17	0.18096	0.000251474
EVC2	grey	0.231847	2.40734e-06	-0.0664781	0.181815	0.172477	0.000489439	-0.33189	7.19438e-12	-0.300793	6.48007e-10	0.396111	1.14778e-16	0.209745	2.08665e-05
TTC23	grey	0.23184	2.40922e-06	-0.152673	0.00206261	0.243991	6.68254e-07	-0.162383	0.0010396	-0.299484	7.7433e-10	0.236355	1.50793e-06	0.0773966	0.119923
ADAP1	grey	-0.231794	2.42054e-06	-0.283913	6.02379e-09	-0.00188938	0.969763	0.35309	2.46182e-13	0.35595	1.5309e-13	-0.0247549	0.619387	0.142092	0.00416675
ONECUT2	grey	-0.231623	2.46333e-06	0.0680681	0.171564	-0.218159	9.41179e-06	0.138046	0.00538812	0.140142	0.00471996	-0.315005	8.83797e-11	-0.13766	0.00551976
MIEN1	grey	-0.231594	2.47085e-06	0.0203892	0.682467	-0.128091	0.009867	0.354317	2.00894e-13	0.477679	1.78278e-24	-0.332582	6.46959e-12	-0.114104	0.0216353
TET3	grey	-0.231543	2.48381e-06	0.124794	0.0119538	-0.312814	1.20998e-10	0.376984	4.00154e-15	-0.0648476	0.19279	-0.385682	8.19013e-16	-0.261322	9.51547e-08
UNC119	grey	-0.231244	2.56102e-06	-0.0407062	0.413926	-0.117949	0.0175666	0.333059	6.01249e-12	0.387481	5.86474e-16	-0.346477	7.25201e-13	-0.241618	8.63107e-07
ARHGEF19	grey	-0.231173	2.5798e-06	-0.0795317	0.110014	-0.20473	3.30403e-05	0.437094	2.51259e-20	0.288604	3.28958e-09	-0.432534	6.80028e-20	-0.318712	5.16368e-11
FRAT2	grey	-0.230999	2.62597e-06	0.0571467	0.251201	-0.213923	1.41074e-05	0.30664	2.89205e-10	0.315442	8.29889e-11	-0.390628	3.25358e-16	-0.250221	3.37113e-07
TRMT2A	grey	-0.230972	2.63341e-06	-0.127031	0.0104999	-0.235963	1.57117e-06	0.203307	3.75681e-05	0.638758	8.19032e-48	-0.37054	1.25724e-14	-0.112931	0.0230295
PGS1	grey	-0.230735	2.69802e-06	-0.0698074	0.160851	-0.211596	1.75602e-05	0.222213	6.34088e-06	0.194019	8.49838e-05	-0.211403	1.78806e-05	-0.049974	0.315752
C3orf18	grey	-0.230707	2.70575e-06	-0.346703	6.99236e-13	-0.144822	0.00349031	-0.214402	1.34819e-05	-0.0239703	0.630537	0.271673	2.77246e-08	0.340502	1.88373e-12
CTD-2562J17.6	grey	-0.230586	2.73939e-06	-0.106416	0.0322708	-0.186361	0.000161984	-0.0446539	0.370086	0.0819486	0.0995876	0.17596	0.000373723	0.348172	5.51085e-13
SCARB1	grey	0.230523	2.75707e-06	0.202373	4.08495e-05	0.123927	0.0125637	-0.113651	0.0221644	-0.032922	0.508822	0.142961	0.00393952	0.0211127	0.671844
PVT1	grey	0.23038	2.79758e-06	0.0554327	0.265722	0.088693	0.0746007	-0.00907873	0.855469	0.12257	0.0135732	0.00246142	0.960615	-0.146398	0.00314685
RALGDS	grey	0.230199	2.84959e-06	0.0504936	0.31074	0.0770006	0.121835	-0.064503	0.19517	-0.120174	0.0155312	-0.0574866	0.248388	-0.115638	0.0199229
WNT9A	grey	0.230174	2.85695e-06	-0.0469385	0.346081	0.155413	0.00170668	-0.0271669	0.585661	-0.263891	7.04074e-08	0.179683	0.000278532	-0.0320251	0.520441
LINC00894	grey	-0.23003	2.89925e-06	-0.336657	3.44389e-12	-0.161275	0.00112628	0.323731	2.46508e-11	0.297907	9.58674e-10	-0.446579	3.017e-21	-0.272381	2.54306e-08
BMP4	grey	-0.230001	2.90792e-06	-0.220873	7.23091e-06	-0.142434	0.00407581	0.0113408	0.82001	-0.0675179	0.175061	0.252765	2.53609e-07	0.330356	9.09405e-12
ZSWIM1	grey	-0.229883	2.94307e-06	-0.0710586	0.153461	-0.0685743	0.168392	0.352095	2.90132e-13	0.382961	1.35224e-15	-0.408411	1.03213e-17	-0.341474	1.61486e-12
RNF139-AS1	grey	-0.22915	3.17071e-06	-0.0269165	0.589122	-0.158597	0.00136415	0.245067	5.94593e-07	0.367926	1.98606e-14	-0.462905	6.69862e-23	-0.340082	2.01275e-12
STX6	grey	0.228921	3.24529e-06	0.147611	0.00290363	0.129092	0.00930097	0.148423	0.00275051	-0.140673	0.00456315	-0.167769	0.000699138	-0.286289	4.44045e-09
[truncated: 3,492 more rows]
