# Supplementary material for: The combination treatment of RC48 and STAT3 inhibitor acts as a promising therapeutic strategy for basal bladder cancer
Source: Front Immunol. 2025 Jan 7;15:1432586. doi: 10.3389/fimmu.2024.1432586 (PMC11747467; doi:10.3389/fimmu.2024.1432586)
Supplement: Supplementary file 4 [file Table3.xlsx]

## Sheet: gDS
Table S3 ERBB2 gDS in luminal and basal cells
Name	Type	gDS
CAL29	Luminal	-0.716957
RT112	Luminal	-0.243669
HT1197	Luminal	-0.385042
HT1376	Luminal	-0.292314
KMBC2	Luminal	-0.409288
T24	Basal	-0.218853
KU1919	Basal	-0.115286
UMUC3	Basal	-0.137086
VMCUB1	Basal	-0.425226
BC3C	Basal	-0.248532
TCCSUP	Basal	-0.185233
X647V	Basal	-0.280142
