# Supplementary material for: The combination treatment of RC48 and STAT3 inhibitor acts as a promising therapeutic strategy for basal bladder cancer
Source: Front Immunol. 2025 Jan 7;15:1432586. doi: 10.3389/fimmu.2024.1432586 (PMC11747467; doi:10.3389/fimmu.2024.1432586)
Supplement: Supplementary file 5 [file Table4.xlsx]

## Sheet: Table S4
Table S4 Hallmark pathways differentially enriched in basal and luminal bladder cancer
NAME	GS<br> follow link to MSigDB	GS DETAILS	SIZE	ES	NES	NOM p-val	FDR q-val	FWER p-val	RANK AT MAX	LEADING EDGE	Classification system
HALLMARK_IL6_JAK_STAT3_SIGNALING	HALLMARK_IL6_JAK_STAT3_SIGNALING	Details ...	87	0.763361	1.65896	0.00195312	0.147183	0.067	6104	tags=64%, list=10%, signal=72%	Concensus subtypes
HALLMARK_COMPLEMENT	HALLMARK_COMPLEMENT	Details ...	200	0.69436	1.65746	0.00204499	0.075612	0.07	6389	tags=56%, list=11%, signal=63%	Concensus subtypes
HALLMARK_INFLAMMATORY_RESPONSE	HALLMARK_INFLAMMATORY_RESPONSE	Details ...	198	0.766225	1.65548	0.002	0.0512634	0.07	5912	tags=66%, list=10%, signal=73%	Concensus subtypes
HALLMARK_MYC_TARGETS_V1	HALLMARK_MYC_TARGETS_V1	Details ...	193	0.658428	1.6394	0.0309278	0.0503314	0.085	12452	tags=62%, list=21%, signal=79%	Concensus subtypes
HALLMARK_ALLOGRAFT_REJECTION	HALLMARK_ALLOGRAFT_REJECTION	Details ...	195	0.800885	1.62654	0.00970874	0.0488289	0.098	5633	tags=67%, list=10%, signal=74%	Concensus subtypes
HALLMARK_G2M_CHECKPOINT	HALLMARK_G2M_CHECKPOINT	Details ...	190	0.757492	1.6265	0.00610998	0.0406908	0.098	9086	tags=66%, list=16%, signal=78%	Concensus subtypes
HALLMARK_APICAL_JUNCTION	HALLMARK_APICAL_JUNCTION	Details ...	193	0.615876	1.60633	0.0040568	0.0462125	0.124	7754	tags=52%, list=13%, signal=60%	Concensus subtypes
HALLMARK_INTERFERON_GAMMA_RESPONSE	HALLMARK_INTERFERON_GAMMA_RESPONSE	Details ...	197	0.781694	1.59314	0.0119522	0.0464083	0.133	7349	tags=74%, list=13%, signal=84%	Concensus subtypes
HALLMARK_TNFA_SIGNALING_VIA_NFKB	HALLMARK_TNFA_SIGNALING_VIA_NFKB	Details ...	197	0.73251	1.59125	0.0124224	0.0426448	0.135	5706	tags=60%, list=10%, signal=67%	Concensus subtypes
HALLMARK_APOPTOSIS	HALLMARK_APOPTOSIS	Details ...	159	0.611141	1.5803	0.014553	0.0431392	0.146	7974	tags=53%, list=14%, signal=61%	Concensus subtypes
HALLMARK_EPITHELIAL_MESENCHYMAL_TRANSITION	HALLMARK_EPITHELIAL_MESENCHYMAL_TRANSITION	Details ...	197	0.792729	1.58018	0.0100402	0.0392174	0.146	7319	tags=80%, list=13%, signal=91%	Concensus subtypes
HALLMARK_MTORC1_SIGNALING	HALLMARK_MTORC1_SIGNALING	Details ...	195	0.602026	1.57689	0.0234043	0.0381451	0.15	10660	tags=60%, list=18%, signal=73%	Concensus subtypes
HALLMARK_REACTIVE_OXYGEN_SPECIES_PATHWAY	HALLMARK_REACTIVE_OXYGEN_SPECIES_PATHWAY	Details ...	47	0.638436	1.5712	0.0298507	0.0373961	0.156	10337	tags=53%, list=18%, signal=65%	Concensus subtypes
HALLMARK_UNFOLDED_PROTEIN_RESPONSE	HALLMARK_UNFOLDED_PROTEIN_RESPONSE	Details ...	106	0.554233	1.54934	0.0285132	0.0446398	0.181	9021	tags=44%, list=15%, signal=52%	Concensus subtypes
HALLMARK_IL2_STAT5_SIGNALING	HALLMARK_IL2_STAT5_SIGNALING	Details ...	194	0.622274	1.54334	0.0162272	0.0439257	0.19	7655	tags=53%, list=13%, signal=61%	Concensus subtypes
HALLMARK_MITOTIC_SPINDLE	HALLMARK_MITOTIC_SPINDLE	Details ...	198	0.62257	1.53559	0.0387931	0.0459203	0.206	9510	tags=56%, list=16%, signal=66%	Concensus subtypes
HALLMARK_HYPOXIA	HALLMARK_HYPOXIA	Details ...	191	0.583944	1.53065	0.0186722	0.0454089	0.216	7436	tags=46%, list=13%, signal=53%	Concensus subtypes
HALLMARK_INTERFERON_ALPHA_RESPONSE	HALLMARK_INTERFERON_ALPHA_RESPONSE	Details ...	95	0.801267	1.518	0.0305499	0.0491902	0.233	7570	tags=73%, list=13%, signal=83%	Concensus subtypes
HALLMARK_E2F_TARGETS	HALLMARK_E2F_TARGETS	Details ...	195	0.750514	1.51526	0.0408998	0.0477669	0.237	9674	tags=71%, list=17%, signal=85%	Concensus subtypes
HALLMARK_ANGIOGENESIS	HALLMARK_ANGIOGENESIS	Details ...	36	0.72288	1.49819	0.0264228	0.053347	0.261	7553	tags=75%, list=13%, signal=86%	Concensus subtypes
HALLMARK_UV_RESPONSE_UP	HALLMARK_UV_RESPONSE_UP		154	0.509306	1.48596	0.0123967	0.0567408	0.277	8154	tags=42%, list=14%, signal=48%	Concensus subtypes
HALLMARK_PI3K_AKT_MTOR_SIGNALING	HALLMARK_PI3K_AKT_MTOR_SIGNALING		104	0.492901	1.48104	0.0348361	0.0574198	0.284	12627	tags=56%, list=22%, signal=71%	Concensus subtypes
HALLMARK_KRAS_SIGNALING_UP	HALLMARK_KRAS_SIGNALING_UP		194	0.603282	1.46349	0.0329897	0.0641538	0.315	5719	tags=51%, list=10%, signal=56%	Concensus subtypes
HALLMARK_COAGULATION	HALLMARK_COAGULATION		138	0.600947	1.44233	0.0395833	0.072019	0.346	6469	tags=48%, list=11%, signal=54%	Concensus subtypes
HALLMARK_HEME_METABOLISM	HALLMARK_HEME_METABOLISM		194	0.469305	1.43203	0.0255319	0.075277	0.36	8458	tags=40%, list=14%, signal=47%	Concensus subtypes
HALLMARK_UV_RESPONSE_DN	HALLMARK_UV_RESPONSE_DN		138	0.566871	1.42098	0.0603622	0.0788347	0.373	5310	tags=43%, list=9%, signal=48%	Concensus subtypes
HALLMARK_GLYCOLYSIS	HALLMARK_GLYCOLYSIS		197	0.489003	1.40224	0.0448718	0.0882413	0.412	8851	tags=44%, list=15%, signal=51%	Concensus subtypes
HALLMARK_HEDGEHOG_SIGNALING	HALLMARK_HEDGEHOG_SIGNALING		35	0.607481	1.3928	0.0753138	0.0907599	0.425	9271	tags=54%, list=16%, signal=64%	Concensus subtypes
HALLMARK_P53_PATHWAY	HALLMARK_P53_PATHWAY		193	0.521055	1.39159	0.0735294	0.0882173	0.425	7741	tags=45%, list=13%, signal=52%	Concensus subtypes
HALLMARK_APICAL_SURFACE	HALLMARK_APICAL_SURFACE		43	0.533434	1.37047	0.0552147	0.101042	0.469	4099	tags=37%, list=7%, signal=40%	Concensus subtypes
HALLMARK_DNA_REPAIR	HALLMARK_DNA_REPAIR		147	0.47613	1.36694	0.111776	0.100078	0.474	12618	tags=48%, list=22%, signal=61%	Concensus subtypes
HALLMARK_MYOGENESIS	HALLMARK_MYOGENESIS		197	0.520813	1.31409	0.127016	0.133143	0.545	7469	tags=48%, list=13%, signal=55%	Concensus subtypes
HALLMARK_WNT_BETA_CATENIN_SIGNALING	HALLMARK_WNT_BETA_CATENIN_SIGNALING		42	0.51502	1.3018	0.122056	0.139506	0.569	9335	tags=48%, list=16%, signal=57%	Concensus subtypes
HALLMARK_TGF_BETA_SIGNALING	HALLMARK_TGF_BETA_SIGNALING		54	0.528874	1.27967	0.17759	0.152201	0.595	11002	tags=56%, list=19%, signal=68%	Concensus subtypes
HALLMARK_PROTEIN_SECRETION	HALLMARK_PROTEIN_SECRETION		95	0.476942	1.27498	0.200426	0.151242	0.6	11305	tags=48%, list=19%, signal=60%	Concensus subtypes
HALLMARK_MYC_TARGETS_V2	HALLMARK_MYC_TARGETS_V2		57	0.531128	1.23219	0.245968	0.183882	0.663	10351	tags=61%, list=18%, signal=75%	Concensus subtypes
HALLMARK_ESTROGEN_RESPONSE_LATE	HALLMARK_ESTROGEN_RESPONSE_LATE		196	0.44618	1.22744	0.12474	0.181912	0.667	6337	tags=40%, list=11%, signal=44%	Concensus subtypes
HALLMARK_SPERMATOGENESIS	HALLMARK_SPERMATOGENESIS		133	0.421538	1.21	0.156904	0.193309	0.695	7725	tags=31%, list=13%, signal=35%	Concensus subtypes
HALLMARK_NOTCH_SIGNALING	HALLMARK_NOTCH_SIGNALING		32	0.468373	1.18415	0.195171	0.21393	0.736	9413	tags=44%, list=16%, signal=52%	Concensus subtypes
HALLMARK_ANDROGEN_RESPONSE	HALLMARK_ANDROGEN_RESPONSE		96	0.441787	1.16835	0.256959	0.225839	0.761	10464	tags=52%, list=18%, signal=63%	Concensus subtypes
HALLMARK_PANCREAS_BETA_CELLS	HALLMARK_PANCREAS_BETA_CELLS		40	0.501534	1.16361	0.285149	0.224732	0.765	2222	tags=20%, list=4%, signal=21%	Concensus subtypes
HALLMARK_ESTROGEN_RESPONSE_EARLY	HALLMARK_ESTROGEN_RESPONSE_EARLY		195	0.407799	1.12096	0.253036	0.26005	0.798	6337	tags=36%, list=11%, signal=40%	Concensus subtypes
HALLMARK_KRAS_SIGNALING_DN	HALLMARK_KRAS_SIGNALING_DN		194	0.386178	1.10144	0.259101	0.275329	0.821	8706	tags=34%, list=15%, signal=40%	Concensus subtypes
HALLMARK_CHOLESTEROL_HOMEOSTASIS	HALLMARK_CHOLESTEROL_HOMEOSTASIS		73	0.3787	0.998889	0.454545	0.397014	0.9	7053	tags=32%, list=12%, signal=36%	Concensus subtypes
HALLMARK_XENOBIOTIC_METABOLISM	HALLMARK_XENOBIOTIC_METABOLISM		196	0.315016	0.904382	0.658436	0.530807	0.947	7393	tags=32%, list=13%, signal=37%	Concensus subtypes
HALLMARK_ADIPOGENESIS	HALLMARK_ADIPOGENESIS		192	0.291491	0.875221	0.661224	0.567979	0.957	12177	tags=46%, list=21%, signal=58%	Concensus subtypes
HALLMARK_OXIDATIVE_PHOSPHORYLATION	HALLMARK_OXIDATIVE_PHOSPHORYLATION		184	0.28556	0.764767	0.707071	0.755735	0.982	14032	tags=43%, list=24%, signal=57%	Concensus subtypes
HALLMARK_INFLAMMATORY_RESPONSE	HALLMARK_INFLAMMATORY_RESPONSE	Details ...	198	0.798936	1.68612	0	0.135702	0.067	5682	tags=69%, list=10%, signal=76%	MDA subtypes
HALLMARK_COMPLEMENT	HALLMARK_COMPLEMENT	Details ...	200	0.712464	1.6808	0.00204918	0.0719068	0.073	7274	tags=60%, list=12%, signal=68%	MDA subtypes
HALLMARK_ALLOGRAFT_REJECTION	HALLMARK_ALLOGRAFT_REJECTION	Details ...	195	0.831864	1.65874	0.00400802	0.0636765	0.09	5783	tags=72%, list=10%, signal=79%	MDA subtypes
HALLMARK_IL6_JAK_STAT3_SIGNALING	HALLMARK_IL6_JAK_STAT3_SIGNALING	Details ...	87	0.780754	1.65387	0.00601202	0.0500367	0.092	6867	tags=70%, list=12%, signal=79%	MDA subtypes
HALLMARK_APICAL_JUNCTION	HALLMARK_APICAL_JUNCTION	Details ...	193	0.631297	1.64065	0.00203252	0.0471729	0.107	8106	tags=52%, list=14%, signal=61%	MDA subtypes
HALLMARK_APOPTOSIS	HALLMARK_APOPTOSIS	Details ...	159	0.636885	1.6379	0.00618557	0.0421984	0.107	7324	tags=52%, list=13%, signal=59%	MDA subtypes
HALLMARK_IL2_STAT5_SIGNALING	HALLMARK_IL2_STAT5_SIGNALING	Details ...	194	0.665384	1.62872	0.00400802	0.0409667	0.119	7038	tags=55%, list=12%, signal=62%	MDA subtypes
HALLMARK_EPITHELIAL_MESENCHYMAL_TRANSITION	HALLMARK_EPITHELIAL_MESENCHYMAL_TRANSITION	Details ...	197	0.819487	1.61966	0.00199601	0.0401056	0.129	6886	tags=83%, list=12%, signal=93%	MDA subtypes
HALLMARK_TNFA_SIGNALING_VIA_NFKB	HALLMARK_TNFA_SIGNALING_VIA_NFKB	Details ...	197	0.746728	1.61355	0.0142566	0.0396446	0.133	6698	tags=64%, list=11%, signal=72%	MDA subtypes
HALLMARK_ANGIOGENESIS	HALLMARK_ANGIOGENESIS	Details ...	36	0.76132	1.59907	0.00785855	0.0429144	0.15	6405	tags=78%, list=11%, signal=87%	MDA subtypes
HALLMARK_MYC_TARGETS_V1	HALLMARK_MYC_TARGETS_V1	Details ...	193	0.618322	1.59825	0.063655	0.0390131	0.15	12980	tags=59%, list=22%, signal=76%	MDA subtypes
HALLMARK_G2M_CHECKPOINT	HALLMARK_G2M_CHECKPOINT	Details ...	190	0.70681	1.5879	0.0305677	0.0400549	0.16	12040	tags=69%, list=21%, signal=87%	MDA subtypes
HALLMARK_INTERFERON_GAMMA_RESPONSE	HALLMARK_INTERFERON_GAMMA_RESPONSE	Details ...	197	0.79959	1.58739	0.0105042	0.0371488	0.161	6454	tags=72%, list=11%, signal=81%	MDA subtypes
HALLMARK_HYPOXIA	HALLMARK_HYPOXIA	Details ...	191	0.603198	1.58208	0.0168067	0.0356891	0.164	8532	tags=52%, list=15%, signal=61%	MDA subtypes
HALLMARK_COAGULATION	HALLMARK_COAGULATION	Details ...	138	0.638132	1.55358	0.0161616	0.0437635	0.196	4682	tags=46%, list=8%, signal=50%	MDA subtypes
HALLMARK_KRAS_SIGNALING_UP	HALLMARK_KRAS_SIGNALING_UP	Details ...	194	0.633577	1.53942	0.0164271	0.0473578	0.211	6958	tags=56%, list=12%, signal=63%	MDA subtypes
HALLMARK_INTERFERON_ALPHA_RESPONSE	HALLMARK_INTERFERON_ALPHA_RESPONSE	Details ...	95	0.822496	1.53865	0.0207469	0.0448279	0.212	6437	tags=72%, list=11%, signal=80%	MDA subtypes
HALLMARK_REACTIVE_OXYGEN_SPECIES_PATHWAY	HALLMARK_REACTIVE_OXYGEN_SPECIES_PATHWAY	Details ...	47	0.628642	1.5284	0.0315126	0.0463662	0.227	11595	tags=62%, list=20%, signal=77%	MDA subtypes
HALLMARK_MITOTIC_SPINDLE	HALLMARK_MITOTIC_SPINDLE	Details ...	198	0.587663	1.52081	0.0509978	0.0475727	0.24	9909	tags=53%, list=17%, signal=63%	MDA subtypes
HALLMARK_UV_RESPONSE_UP	HALLMARK_UV_RESPONSE_UP	Details ...	154	0.519856	1.51623	0.0102041	0.0470136	0.248	8247	tags=41%, list=14%, signal=48%	MDA subtypes
HALLMARK_UV_RESPONSE_DN	HALLMARK_UV_RESPONSE_DN		138	0.590994	1.51497	0.0306748	0.0455364	0.252	6156	tags=46%, list=11%, signal=52%	MDA subtypes
HALLMARK_E2F_TARGETS	HALLMARK_E2F_TARGETS		195	0.700023	1.50938	0.0731183	0.0466787	0.262	11508	tags=70%, list=20%, signal=87%	MDA subtypes
HALLMARK_MTORC1_SIGNALING	HALLMARK_MTORC1_SIGNALING		195	0.567357	1.50565	0.0553191	0.0465835	0.266	12588	tags=62%, list=22%, signal=79%	MDA subtypes
HALLMARK_UNFOLDED_PROTEIN_RESPONSE	HALLMARK_UNFOLDED_PROTEIN_RESPONSE		106	0.5271	1.50314	0.0530786	0.0455607	0.268	11727	tags=50%, list=20%, signal=62%	MDA subtypes
HALLMARK_HEDGEHOG_SIGNALING	HALLMARK_HEDGEHOG_SIGNALING		35	0.647684	1.48981	0.0245399	0.0493596	0.287	4034	tags=40%, list=7%, signal=43%	MDA subtypes
HALLMARK_PI3K_AKT_MTOR_SIGNALING	HALLMARK_PI3K_AKT_MTOR_SIGNALING		104	0.48099	1.46308	0.0506608	0.0603299	0.33	13382	tags=56%, list=23%, signal=72%	MDA subtypes
HALLMARK_WNT_BETA_CATENIN_SIGNALING	HALLMARK_WNT_BETA_CATENIN_SIGNALING		42	0.568179	1.45746	0.0184049	0.0610946	0.338	10057	tags=50%, list=17%, signal=60%	MDA subtypes
HALLMARK_HEME_METABOLISM	HALLMARK_HEME_METABOLISM		194	0.466741	1.45152	0.0206186	0.0613986	0.345	9411	tags=42%, list=16%, signal=50%	MDA subtypes
HALLMARK_APICAL_SURFACE	HALLMARK_APICAL_SURFACE		43	0.563389	1.44596	0.0346232	0.0617805	0.36	6244	tags=42%, list=11%, signal=47%	MDA subtypes
HALLMARK_MYOGENESIS	HALLMARK_MYOGENESIS		197	0.563669	1.42608	0.055336	0.0705299	0.394	9095	tags=56%, list=16%, signal=66%	MDA subtypes
HALLMARK_P53_PATHWAY	HALLMARK_P53_PATHWAY		193	0.532379	1.4212	0.0655022	0.0704543	0.404	10098	tags=54%, list=17%, signal=66%	MDA subtypes
HALLMARK_GLYCOLYSIS	HALLMARK_GLYCOLYSIS		197	0.480354	1.40422	0.0554415	0.078114	0.438	7851	tags=40%, list=13%, signal=46%	MDA subtypes
HALLMARK_DNA_REPAIR	HALLMARK_DNA_REPAIR		147	0.458042	1.36634	0.127745	0.0962353	0.504	10669	tags=40%, list=18%, signal=49%	MDA subtypes
HALLMARK_TGF_BETA_SIGNALING	HALLMARK_TGF_BETA_SIGNALING		54	0.53036	1.32163	0.133891	0.122302	0.578	7027	tags=37%, list=12%, signal=42%	MDA subtypes
HALLMARK_PANCREAS_BETA_CELLS	HALLMARK_PANCREAS_BETA_CELLS		40	0.555235	1.27967	0.168906	0.150109	0.64	9519	tags=38%, list=16%, signal=45%	MDA subtypes
HALLMARK_NOTCH_SIGNALING	HALLMARK_NOTCH_SIGNALING		32	0.492714	1.26333	0.15	0.159483	0.661	4679	tags=31%, list=8%, signal=34%	MDA subtypes
HALLMARK_ESTROGEN_RESPONSE_LATE	HALLMARK_ESTROGEN_RESPONSE_LATE		196	0.44396	1.23599	0.114165	0.177163	0.696	6628	tags=40%, list=11%, signal=45%	MDA subtypes
HALLMARK_ANDROGEN_RESPONSE	HALLMARK_ANDROGEN_RESPONSE		96	0.439557	1.18327	0.233624	0.222911	0.757	9949	tags=47%, list=17%, signal=56%	MDA subtypes
HALLMARK_KRAS_SIGNALING_DN	HALLMARK_KRAS_SIGNALING_DN		194	0.414168	1.1739	0.152672	0.226256	0.764	9572	tags=39%, list=16%, signal=46%	MDA subtypes
HALLMARK_MYC_TARGETS_V2	HALLMARK_MYC_TARGETS_V2		57	0.493343	1.14958	0.321721	0.244475	0.783	11770	tags=65%, list=20%, signal=81%	MDA subtypes
HALLMARK_PROTEIN_SECRETION	HALLMARK_PROTEIN_SECRETION		95	0.419525	1.1478	0.310345	0.240695	0.788	11795	tags=46%, list=20%, signal=58%	MDA subtypes
HALLMARK_SPERMATOGENESIS	HALLMARK_SPERMATOGENESIS		133	0.393839	1.12652	0.271654	0.25548	0.811	10579	tags=38%, list=18%, signal=46%	MDA subtypes
HALLMARK_ESTROGEN_RESPONSE_EARLY	HALLMARK_ESTROGEN_RESPONSE_EARLY		195	0.401506	1.1034	0.282105	0.275269	0.834	6521	tags=35%, list=11%, signal=40%	MDA subtypes
HALLMARK_XENOBIOTIC_METABOLISM	HALLMARK_XENOBIOTIC_METABOLISM		196	0.36075	1.03289	0.385246	0.354455	0.89	7760	tags=34%, list=13%, signal=39%	MDA subtypes
HALLMARK_CHOLESTEROL_HOMEOSTASIS	HALLMARK_CHOLESTEROL_HOMEOSTASIS		73	0.356661	0.965666	0.491903	0.439097	0.932	9023	tags=34%, list=15%, signal=40%	MDA subtypes
HALLMARK_ADIPOGENESIS	HALLMARK_ADIPOGENESIS		192	0.306438	0.918615	0.569002	0.495203	0.951	9868	tags=36%, list=17%, signal=43%	MDA subtypes
HALLMARK_OXIDATIVE_PHOSPHORYLATION	HALLMARK_OXIDATIVE_PHOSPHORYLATION		184	0.288781	0.783868	0.658487	0.719533	0.986	14233	tags=41%, list=24%, signal=54%	MDA subtypes
HALLMARK_MYC_TARGETS_V1	HALLMARK_MYC_TARGETS_V1	Details ...	193	0.680396	1.67401	0.028	0.115831	0.051	13980	tags=75%, list=24%, signal=98%	TCGA subtypes
HALLMARK_INFLAMMATORY_RESPONSE	HALLMARK_INFLAMMATORY_RESPONSE	Details ...	198	0.786823	1.67141	0.00196078	0.0605875	0.054	4724	tags=66%, list=8%, signal=72%	TCGA subtypes
HALLMARK_ALLOGRAFT_REJECTION	HALLMARK_ALLOGRAFT_REJECTION	Details ...	195	0.822175	1.66608	0	0.0435632	0.059	7180	tags=76%, list=12%, signal=86%	TCGA subtypes
HALLMARK_INTERFERON_GAMMA_RESPONSE	HALLMARK_INTERFERON_GAMMA_RESPONSE	Details ...	197	0.806042	1.65267	0.00395257	0.0396174	0.071	6994	tags=77%, list=12%, signal=87%	TCGA subtypes
HALLMARK_INTERFERON_ALPHA_RESPONSE	HALLMARK_INTERFERON_ALPHA_RESPONSE	Details ...	95	0.836274	1.64619	0.00385357	0.0362559	0.084	8237	tags=84%, list=14%, signal=98%	TCGA subtypes
HALLMARK_COMPLEMENT	HALLMARK_COMPLEMENT	Details ...	200	0.69199	1.64392	0.00403226	0.030919	0.086	6782	tags=56%, list=12%, signal=63%	TCGA subtypes
HALLMARK_IL6_JAK_STAT3_SIGNALING	HALLMARK_IL6_JAK_STAT3_SIGNALING	Details ...	87	0.76848	1.6274	0.00592885	0.0321578	0.105	5709	tags=63%, list=10%, signal=70%	TCGA subtypes
HALLMARK_TNFA_SIGNALING_VIA_NFKB	HALLMARK_TNFA_SIGNALING_VIA_NFKB	Details ...	197	0.750733	1.59417	0.0100806	0.0450091	0.145	6506	tags=64%, list=11%, signal=72%	TCGA subtypes
HALLMARK_REACTIVE_OXYGEN_SPECIES_PATHWAY	HALLMARK_REACTIVE_OXYGEN_SPECIES_PATHWAY	Details ...	47	0.648809	1.58862	0.0166667	0.0427126	0.152	10435	tags=55%, list=18%, signal=67%	TCGA subtypes
HALLMARK_APOPTOSIS	HALLMARK_APOPTOSIS	Details ...	159	0.607116	1.57596	0.011811	0.0471778	0.174	9470	tags=58%, list=16%, signal=70%	TCGA subtypes
HALLMARK_G2M_CHECKPOINT	HALLMARK_G2M_CHECKPOINT	Details ...	190	0.756571	1.57465	0.00787402	0.0434872	0.174	10524	tags=75%, list=18%, signal=91%	TCGA subtypes
HALLMARK_IL2_STAT5_SIGNALING	HALLMARK_IL2_STAT5_SIGNALING	Details ...	194	0.637204	1.57286	0.0138067	0.0407596	0.178	6508	tags=51%, list=11%, signal=57%	TCGA subtypes
HALLMARK_MTORC1_SIGNALING	HALLMARK_MTORC1_SIGNALING	Details ...	195	0.610921	1.57105	0.0213592	0.0384207	0.181	10533	tags=63%, list=18%, signal=77%	TCGA subtypes
HALLMARK_MITOTIC_SPINDLE	HALLMARK_MITOTIC_SPINDLE	Details ...	198	0.620159	1.54757	0.0142857	0.0466666	0.203	9842	tags=58%, list=17%, signal=69%	TCGA subtypes
HALLMARK_UNFOLDED_PROTEIN_RESPONSE	HALLMARK_UNFOLDED_PROTEIN_RESPONSE	Details ...	106	0.561226	1.54648	0.0383142	0.0442137	0.204	8176	tags=42%, list=14%, signal=49%	TCGA subtypes
HALLMARK_E2F_TARGETS	HALLMARK_E2F_TARGETS	Details ...	195	0.757871	1.50593	0.0410959	0.0644148	0.282	10541	tags=77%, list=18%, signal=94%	TCGA subtypes
HALLMARK_ANGIOGENESIS	HALLMARK_ANGIOGENESIS	Details ...	36	0.729901	1.49958	0.0342052	0.0648206	0.296	6585	tags=72%, list=11%, signal=81%	TCGA subtypes
HALLMARK_HYPOXIA	HALLMARK_HYPOXIA	Details ...	191	0.566676	1.49005	0.0278884	0.0674739	0.306	8100	tags=47%, list=14%, signal=55%	TCGA subtypes
HALLMARK_EPITHELIAL_MESENCHYMAL_TRANSITION	HALLMARK_EPITHELIAL_MESENCHYMAL_TRANSITION	Details ...	197	0.762529	1.48321	0.0566802	0.0677073	0.326	7064	tags=74%, list=12%, signal=84%	TCGA subtypes
HALLMARK_DNA_REPAIR	HALLMARK_DNA_REPAIR	Details ...	147	0.509021	1.46492	0.0710059	0.075867	0.357	10650	tags=45%, list=18%, signal=55%	TCGA subtypes
HALLMARK_APICAL_JUNCTION	HALLMARK_APICAL_JUNCTION		193	0.56858	1.44845	0.0531697	0.0832481	0.386	10393	tags=56%, list=18%, signal=68%	TCGA subtypes
HALLMARK_UV_RESPONSE_UP	HALLMARK_UV_RESPONSE_UP		154	0.495475	1.43871	0.0238095	0.0858416	0.398	8640	tags=43%, list=15%, signal=50%	TCGA subtypes
HALLMARK_PI3K_AKT_MTOR_SIGNALING	HALLMARK_PI3K_AKT_MTOR_SIGNALING		104	0.482816	1.43739	0.038	0.0829672	0.399	9951	tags=47%, list=17%, signal=57%	TCGA subtypes
HALLMARK_HEME_METABOLISM	HALLMARK_HEME_METABOLISM		194	0.457799	1.40179	0.0340681	0.102224	0.447	7100	tags=36%, list=12%, signal=41%	TCGA subtypes
HALLMARK_P53_PATHWAY	HALLMARK_P53_PATHWAY		193	0.523287	1.39255	0.0493097	0.10579	0.461	7034	tags=44%, list=12%, signal=50%	TCGA subtypes
HALLMARK_KRAS_SIGNALING_UP	HALLMARK_KRAS_SIGNALING_UP		194	0.581097	1.39059	0.0816733	0.102931	0.465	6256	tags=50%, list=11%, signal=56%	TCGA subtypes
HALLMARK_COAGULATION	HALLMARK_COAGULATION		138	0.571937	1.37085	0.101626	0.112744	0.487	5295	tags=43%, list=9%, signal=48%	TCGA subtypes
HALLMARK_APICAL_SURFACE	HALLMARK_APICAL_SURFACE		43	0.518846	1.33418	0.0808679	0.138639	0.548	4544	tags=37%, list=8%, signal=40%	TCGA subtypes
HALLMARK_GLYCOLYSIS	HALLMARK_GLYCOLYSIS		197	0.467452	1.31837	0.0882957	0.147638	0.576	9234	tags=44%, list=16%, signal=52%	TCGA subtypes
HALLMARK_HEDGEHOG_SIGNALING	HALLMARK_HEDGEHOG_SIGNALING		35	0.575879	1.31439	0.104167	0.146162	0.584	7787	tags=46%, list=13%, signal=53%	TCGA subtypes
HALLMARK_TGF_BETA_SIGNALING	HALLMARK_TGF_BETA_SIGNALING		54	0.518709	1.25801	0.211382	0.189112	0.652	11664	tags=59%, list=20%, signal=74%	TCGA subtypes
HALLMARK_MYC_TARGETS_V2	HALLMARK_MYC_TARGETS_V2		57	0.570102	1.25676	0.228512	0.184848	0.655	8909	tags=61%, list=15%, signal=72%	TCGA subtypes
HALLMARK_PROTEIN_SECRETION	HALLMARK_PROTEIN_SECRETION		95	0.462888	1.2371	0.222445	0.198929	0.679	12091	tags=52%, list=21%, signal=65%	TCGA subtypes
HALLMARK_UV_RESPONSE_DN	HALLMARK_UV_RESPONSE_DN		138	0.508559	1.23671	0.198381	0.193505	0.679	8396	tags=47%, list=14%, signal=55%	TCGA subtypes
HALLMARK_WNT_BETA_CATENIN_SIGNALING	HALLMARK_WNT_BETA_CATENIN_SIGNALING		42	0.483913	1.23464	0.181818	0.190713	0.682	12545	tags=62%, list=21%, signal=79%	TCGA subtypes
HALLMARK_ESTROGEN_RESPONSE_LATE	HALLMARK_ESTROGEN_RESPONSE_LATE		196	0.419669	1.16893	0.184314	0.250446	0.763	6794	tags=41%, list=12%, signal=46%	TCGA subtypes
HALLMARK_ANDROGEN_RESPONSE	HALLMARK_ANDROGEN_RESPONSE		96	0.43293	1.15112	0.259332	0.26349	0.773	8794	tags=45%, list=15%, signal=53%	TCGA subtypes
HALLMARK_SPERMATOGENESIS	HALLMARK_SPERMATOGENESIS		133	0.391739	1.12941	0.237624	0.280475	0.8	9083	tags=32%, list=16%, signal=38%	TCGA subtypes
HALLMARK_NOTCH_SIGNALING	HALLMARK_NOTCH_SIGNALING		32	0.428387	1.07952	0.329317	0.32936	0.847	9788	tags=44%, list=17%, signal=53%	TCGA subtypes
HALLMARK_PANCREAS_BETA_CELLS	HALLMARK_PANCREAS_BETA_CELLS		40	0.461607	1.07288	0.357741	0.330305	0.849	9602	tags=35%, list=16%, signal=42%	TCGA subtypes
HALLMARK_MYOGENESIS	HALLMARK_MYOGENESIS		197	0.430086	1.03035	0.449597	0.377029	0.878	9270	tags=47%, list=16%, signal=55%	TCGA subtypes
HALLMARK_ESTROGEN_RESPONSE_EARLY	HALLMARK_ESTROGEN_RESPONSE_EARLY		195	0.377972	1.02984	0.368836	0.368667	0.879	6065	tags=35%, list=10%, signal=39%	TCGA subtypes
HALLMARK_KRAS_SIGNALING_DN	HALLMARK_KRAS_SIGNALING_DN		194	0.348106	0.991346	0.469466	0.412413	0.9	6893	tags=27%, list=12%, signal=30%	TCGA subtypes
HALLMARK_CHOLESTEROL_HOMEOSTASIS	HALLMARK_CHOLESTEROL_HOMEOSTASIS		73	0.352259	0.922043	0.57115	0.500608	0.927	7820	tags=33%, list=13%, signal=38%	TCGA subtypes
HALLMARK_XENOBIOTIC_METABOLISM	HALLMARK_XENOBIOTIC_METABOLISM		196	0.316595	0.907826	0.648871	0.513573	0.935	8447	tags=36%, list=14%, signal=42%	TCGA subtypes
HALLMARK_OXIDATIVE_PHOSPHORYLATION	HALLMARK_OXIDATIVE_PHOSPHORYLATION		184	0.332384	0.891744	0.555332	0.527827	0.94	12275	tags=41%, list=21%, signal=51%	TCGA subtypes
HALLMARK_COMPLEMENT	HALLMARK_COMPLEMENT	Details ...	200	0.696688	1.6482	0.00403226	0.222452	0.086	7015	tags=58%, list=12%, signal=66%	UNC subtypes
HALLMARK_INFLAMMATORY_RESPONSE	HALLMARK_INFLAMMATORY_RESPONSE	Details ...	198	0.777566	1.64421	0.00205761	0.118477	0.089	6715	tags=70%, list=12%, signal=78%	UNC subtypes
HALLMARK_EPITHELIAL_MESENCHYMAL_TRANSITION	HALLMARK_EPITHELIAL_MESENCHYMAL_TRANSITION	Details ...	197	0.826598	1.62942	0.00411523	0.0913324	0.103	6338	tags=83%, list=11%, signal=93%	UNC subtypes
HALLMARK_APICAL_JUNCTION	HALLMARK_APICAL_JUNCTION	Details ...	193	0.633017	1.62889	0.00598802	0.0684993	0.103	7143	tags=51%, list=12%, signal=58%	UNC subtypes
HALLMARK_ALLOGRAFT_REJECTION	HALLMARK_ALLOGRAFT_REJECTION	Details ...	195	0.809222	1.60831	0.002079	0.0735028	0.13	7515	tags=75%, list=13%, signal=86%	UNC subtypes
HALLMARK_IL6_JAK_STAT3_SIGNALING	HALLMARK_IL6_JAK_STAT3_SIGNALING	Details ...	87	0.760109	1.59511	0.0144628	0.0743858	0.149	6441	tags=67%, list=11%, signal=75%	UNC subtypes
HALLMARK_TNFA_SIGNALING_VIA_NFKB	HALLMARK_TNFA_SIGNALING_VIA_NFKB	Details ...	197	0.738474	1.57197	0.0379747	0.0824745	0.174	7031	tags=65%, list=12%, signal=74%	UNC subtypes
HALLMARK_APOPTOSIS	HALLMARK_APOPTOSIS	Details ...	159	0.615372	1.56624	0.0164609	0.0749941	0.178	8351	tags=53%, list=14%, signal=62%	UNC subtypes
HALLMARK_IL2_STAT5_SIGNALING	HALLMARK_IL2_STAT5_SIGNALING	Details ...	194	0.642055	1.56465	0.016632	0.0684602	0.182	7778	tags=55%, list=13%, signal=63%	UNC subtypes
HALLMARK_ANGIOGENESIS	HALLMARK_ANGIOGENESIS	Details ...	36	0.756476	1.56377	0.0168067	0.0620595	0.182	6506	tags=78%, list=11%, signal=87%	UNC subtypes
HALLMARK_INTERFERON_GAMMA_RESPONSE	HALLMARK_INTERFERON_GAMMA_RESPONSE	Details ...	197	0.774626	1.53581	0.0248447	0.0751858	0.226	7953	tags=73%, list=14%, signal=84%	UNC subtypes
HALLMARK_G2M_CHECKPOINT	HALLMARK_G2M_CHECKPOINT	Details ...	190	0.717267	1.53524	0.048	0.0690163	0.226	10027	tags=63%, list=17%, signal=76%	UNC subtypes
HALLMARK_MYC_TARGETS_V1	HALLMARK_MYC_TARGETS_V1	Details ...	193	0.618057	1.52838	0.106557	0.0691357	0.239	13813	tags=62%, list=24%, signal=81%	UNC subtypes
HALLMARK_HYPOXIA	HALLMARK_HYPOXIA	Details ...	191	0.587063	1.51739	0.0145228	0.0710829	0.252	9917	tags=57%, list=17%, signal=68%	UNC subtypes
HALLMARK_UNFOLDED_PROTEIN_RESPONSE	HALLMARK_UNFOLDED_PROTEIN_RESPONSE	Details ...	106	0.544198	1.49198	0.0491803	0.0859579	0.302	11640	tags=51%, list=20%, signal=64%	UNC subtypes
HALLMARK_REACTIVE_OXYGEN_SPECIES_PATHWAY	HALLMARK_REACTIVE_OXYGEN_SPECIES_PATHWAY	Details ...	47	0.610424	1.48949	0.0475248	0.0825373	0.306	8435	tags=49%, list=14%, signal=57%	UNC subtypes
HALLMARK_COAGULATION	HALLMARK_COAGULATION	Details ...	138	0.616155	1.48932	0.0453649	0.0777467	0.306	4422	tags=43%, list=8%, signal=47%	UNC subtypes
HALLMARK_KRAS_SIGNALING_UP	HALLMARK_KRAS_SIGNALING_UP	Details ...	194	0.619015	1.48325	0.0349076	0.0773224	0.316	6067	tags=52%, list=10%, signal=57%	UNC subtypes
HALLMARK_HEDGEHOG_SIGNALING	HALLMARK_HEDGEHOG_SIGNALING	Details ...	35	0.64455	1.47976	0.0385396	0.0750193	0.321	3779	tags=40%, list=6%, signal=43%	UNC subtypes
HALLMARK_INTERFERON_ALPHA_RESPONSE	HALLMARK_INTERFERON_ALPHA_RESPONSE	Details ...	95	0.795097	1.47499	0.0414938	0.0745428	0.335	7348	tags=71%, list=13%, signal=81%	UNC subtypes
HALLMARK_MTORC1_SIGNALING	HALLMARK_MTORC1_SIGNALING		195	0.571502	1.47201	0.0686869	0.073184	0.344	10016	tags=51%, list=17%, signal=62%	UNC subtypes
HALLMARK_MITOTIC_SPINDLE	HALLMARK_MITOTIC_SPINDLE		198	0.578026	1.44954	0.0794979	0.0828493	0.379	11779	tags=60%, list=20%, signal=74%	UNC subtypes
HALLMARK_UV_RESPONSE_UP	HALLMARK_UV_RESPONSE_UP		154	0.506068	1.43533	0.0269151	0.088724	0.404	7921	tags=40%, list=14%, signal=46%	UNC subtypes
HALLMARK_E2F_TARGETS	HALLMARK_E2F_TARGETS		195	0.704442	1.4352	0.116466	0.0851257	0.404	10806	tags=68%, list=19%, signal=83%	UNC subtypes
HALLMARK_UV_RESPONSE_DN	HALLMARK_UV_RESPONSE_DN		138	0.586842	1.42814	0.0426829	0.086108	0.414	5965	tags=46%, list=10%, signal=52%	UNC subtypes
HALLMARK_HEME_METABOLISM	HALLMARK_HEME_METABOLISM		194	0.46966	1.42367	0.0263158	0.0852739	0.422	8735	tags=40%, list=15%, signal=47%	UNC subtypes
HALLMARK_PI3K_AKT_MTOR_SIGNALING	HALLMARK_PI3K_AKT_MTOR_SIGNALING		104	0.479943	1.42334	0.0491803	0.0823709	0.423	12435	tags=51%, list=21%, signal=65%	UNC subtypes
HALLMARK_MYOGENESIS	HALLMARK_MYOGENESIS		197	0.572427	1.38346	0.0907217	0.105415	0.486	7851	tags=53%, list=13%, signal=61%	UNC subtypes
HALLMARK_APICAL_SURFACE	HALLMARK_APICAL_SURFACE		43	0.540911	1.36722	0.0507812	0.112993	0.508	7479	tags=47%, list=13%, signal=53%	UNC subtypes
HALLMARK_WNT_BETA_CATENIN_SIGNALING	HALLMARK_WNT_BETA_CATENIN_SIGNALING		42	0.538154	1.36575	0.0802603	0.110127	0.508	11205	tags=55%, list=19%, signal=68%	UNC subtypes
HALLMARK_GLYCOLYSIS	HALLMARK_GLYCOLYSIS		197	0.475567	1.34668	0.0727273	0.120204	0.528	9780	tags=46%, list=17%, signal=55%	UNC subtypes
HALLMARK_P53_PATHWAY	HALLMARK_P53_PATHWAY		193	0.505591	1.337	0.134538	0.123612	0.541	8380	tags=46%, list=14%, signal=54%	UNC subtypes
HALLMARK_DNA_REPAIR	HALLMARK_DNA_REPAIR		147	0.464806	1.32992	0.141393	0.124945	0.548	9988	tags=39%, list=17%, signal=47%	UNC subtypes
HALLMARK_PANCREAS_BETA_CELLS	HALLMARK_PANCREAS_BETA_CELLS		40	0.57734	1.32067	0.127349	0.128198	0.561	10577	tags=48%, list=18%, signal=58%	UNC subtypes
HALLMARK_TGF_BETA_SIGNALING	HALLMARK_TGF_BETA_SIGNALING		54	0.514878	1.24353	0.200846	0.184361	0.647	10481	tags=50%, list=18%, signal=61%	UNC subtypes
HALLMARK_ESTROGEN_RESPONSE_LATE	HALLMARK_ESTROGEN_RESPONSE_LATE		196	0.441049	1.19716	0.187879	0.221953	0.709	6457	tags=40%, list=11%, signal=45%	UNC subtypes
HALLMARK_SPERMATOGENESIS	HALLMARK_SPERMATOGENESIS		133	0.421532	1.19249	0.17437	0.220402	0.713	8939	tags=35%, list=15%, signal=42%	UNC subtypes
HALLMARK_NOTCH_SIGNALING	HALLMARK_NOTCH_SIGNALING		32	0.473394	1.18746	0.207243	0.219642	0.724	8464	tags=41%, list=14%, signal=47%	UNC subtypes
HALLMARK_KRAS_SIGNALING_DN	HALLMARK_KRAS_SIGNALING_DN		194	0.414611	1.17376	0.15	0.228473	0.733	9105	tags=37%, list=16%, signal=44%	UNC subtypes
HALLMARK_ANDROGEN_RESPONSE	HALLMARK_ANDROGEN_RESPONSE		96	0.443024	1.16648	0.239437	0.230717	0.744	10014	tags=50%, list=17%, signal=60%	UNC subtypes
HALLMARK_PROTEIN_SECRETION	HALLMARK_PROTEIN_SECRETION		95	0.43203	1.14903	0.329939	0.242696	0.765	13031	tags=53%, list=22%, signal=68%	UNC subtypes
HALLMARK_ESTROGEN_RESPONSE_EARLY	HALLMARK_ESTROGEN_RESPONSE_EARLY		195	0.404157	1.06835	0.356275	0.325122	0.837	7200	tags=38%, list=12%, signal=44%	UNC subtypes
HALLMARK_MYC_TARGETS_V2	HALLMARK_MYC_TARGETS_V2		57	0.453173	1.02817	0.44898	0.366436	0.87	11420	tags=56%, list=20%, signal=70%	UNC subtypes
HALLMARK_CHOLESTEROL_HOMEOSTASIS	HALLMARK_CHOLESTEROL_HOMEOSTASIS		73	0.359856	0.943038	0.515504	0.474709	0.924	9759	tags=38%, list=17%, signal=46%	UNC subtypes
HALLMARK_XENOBIOTIC_METABOLISM	HALLMARK_XENOBIOTIC_METABOLISM		196	0.320746	0.926279	0.573864	0.489873	0.929	7920	tags=32%, list=14%, signal=36%	UNC subtypes
HALLMARK_ADIPOGENESIS	HALLMARK_ADIPOGENESIS		192	0.299022	0.874448	0.625	0.560901	0.954	10079	tags=37%, list=17%, signal=45%	UNC subtypes
HALLMARK_OXIDATIVE_PHOSPHORYLATION	HALLMARK_OXIDATIVE_PHOSPHORYLATION		184	0.26865	0.710877	0.76494	0.825944	0.986	13591	tags=38%, list=23%, signal=49%	UNC subtypes
