# Supplementary material for: The combination treatment of RC48 and STAT3 inhibitor acts as a promising therapeutic strategy for basal bladder cancer
Source: Front Immunol. 2025 Jan 7;15:1432586. doi: 10.3389/fimmu.2024.1432586 (PMC11747467; doi:10.3389/fimmu.2024.1432586)
Supplement: Supplementary file 6 [file Table5.xlsx]

## Sheet: Table S5
Table S5 Genes of JAK/STAT3 pathway based on PROGENy
Gene	Weight	P-value
STAT1	9.08394	3.53e-35
IRF9	7.52658	2.01e-19
STAT2	4.14718	2.48e-17
MYD88	4.30443	7.77e-17
CXCL11	15.0077	1.8e-13
CXCL9	10.7047	9.02e-13
SOCS1	2.61663	1.37e-09
IRF1	8.00508	1.08e-07
IL15RA	3.79197	4.54e-07
CD38	2.46368	7.64e-06
IL7	2.13289	9.68e-06
CXCL10	15.3266	9.7e-05
STAT3	1.25246	0.00052078
SOCS3	1.91448	0.000537255
BAK1	1.33562	0.000718725
FAS	2.08125	0.00183185
IL12RB1	0.39787	0.00256493
PTPN2	0.61292	0.00323005
CXCL13	1.45598	0.00393871
CCL7	1.16432	0.0103442
CSF1	1.28004	0.0104755
CCR1	1.1259	0.0116378
OSMR	1.32861	0.0146745
MAP3K8	2.0009	0.0168416
TLR2	1.33217	0.0204708
CSF3R	-0.38244	0.0270356
TNFRSF1A	0.820924	0.0450596
IL1R2	1.4257	0.0568343
PDGFC	-0.984736	0.0719607
IL6ST	0.581012	0.118424
PTPN11	-0.350649	0.12865
IL18R1	0.719859	0.134263
REG1A	0.230817	0.156311
PTPN1	0.296099	0.167037
PLA2G2A	0.555755	0.188074
ACVR1B	0.181511	0.191026
LEPR	-0.396537	0.236995
IL2RG	0.335793	0.295943
CRLF2	-0.397709	0.314949
HAX1	0.247097	0.315828
LTBR	0.187746	0.340391
DNTT	0.13435	0.349201
PIM1	0.696035	0.349942
PIK3R5	-0.182879	0.358192
IL1R1	0.368411	0.390125
CD36	-0.518096	0.407207
IL6	1.62138	0.422957
TNF	1.59181	0.426889
TNFRSF21	-0.552438	0.447117
IL10RB	0.336776	0.461711
TNFRSF1B	0.442293	0.469261
EBI3	0.670728	0.477816
CBL	-0.168532	0.481652
PF4	-0.151697	0.492116
IL17RA	-0.178604	0.492719
CXCL1	1.53205	0.526582
IL4R	0.362527	0.540083
A2M	0.217537	0.542969
STAM2	0.144571	0.566887
IL17RB	-0.190709	0.607376
CD44	0.267202	0.619468
IL1B	1.25413	0.61954
CSF2RB	-0.189643	0.624133
LTB	-0.180317	0.643403
ACVRL1	0.0727864	0.662522
ITGA4	-0.261651	0.666476
INHBE	-0.302714	0.677775
IL2RA	0.219908	0.681246
TNFRSF12A	-0.40566	0.688453
JUN	0.344468	0.728066
IL13RA1	0.126664	0.738688
ITGB3	0.135004	0.755396
GRB2	0.0662565	0.768292
TGFB1	-0.0894674	0.796423
CSF2RA	-0.0693473	0.800288
TYK2	0.0486402	0.871154
IL3RA	0.0278736	0.881505
IFNAR1	-0.0342405	0.899814
CNTFR	0.0195808	0.901976
CSF2	-0.0612142	0.921476
CXCL3	0.208476	0.923401
IL9R	-0.0135292	0.927249
CD14	0.0664358	0.928815
IFNGR2	0.0526187	0.938325
HMOX1	-0.0341249	0.974179
IFNGR1	0.0169497	0.974319
CD9	-0.00892041	0.984083
