# Supplementary material for: The combination treatment of RC48 and STAT3 inhibitor acts as a promising therapeutic strategy for basal bladder cancer
Source: Front Immunol. 2025 Jan 7;15:1432586. doi: 10.3389/fimmu.2024.1432586 (PMC11747467; doi:10.3389/fimmu.2024.1432586)
Supplement: Supplementary file 7 [file Table6.xlsx]

## Sheet: RC48暴露以后送测序TPM测序结果
Table S6 RNAseq result of RC48 exposed and control SW780
Gene Symbol	RC48_1 TPM	RC48_2 TPM	RC48_3 TPM	SW780_Control_1 TPM	SW780_Control_2 TPM	SW780_Control_3 TPM
A1BG	1.57	0.65	0.94	0.51	0.48	0.5
ADA	31.57	27.88	28.56	21.63	25.86	25.24
CDH2	8.73	11.5	9.44	5.98	5.86	6.87
AKT3	6.67	11.36	9.27	10.32	9.3	12.71
GAGE12F	0	0	1.6	0	0	0
MED6	22.68	38.88	36.18	39.59	37.43	36.79
NR2E3	0.48	0.12	0.11	0.29	0.41	0.38
NAALAD2	0.15	0.2	0.12	0.39	0.48	0.72
DUXB	0.15	0	0	0	0	0
DDTL	7.59	6.08	6.08	6.26	8.01	6.4
NAALADL1	0.04	0.04	0.04	0	0	0.05
SIGLEC14	2.71	2.04	2.15	0.79	0.55	1.07
ACOT8	69.4	46.24	53.92	48.72	45.33	43.52
ABI1	26.42	38.08	33.66	32.98	32.97	37.18
GNPDA1	115.16	105.06	114.07	110.89	110.52	120.37
KCNE3	0.07	0.04	0	0	0.11	0
ZBTB33	6.22	16.65	11	16.31	15.07	18.43
CDH3	122.29	92.53	105.74	88.82	88.3	99.31
TANK	21.38	44.65	33.1	35.09	36.68	39.88
POM121C	40.11	43.84	41.29	40.42	41.03	49
ZSCAN30	3.88	4.42	4.15	3.9	4.25	5.55
GAGE8	0.93	0.45	0	0	0	0.77
SRA1	41.58	36.53	41.57	36.67	36.24	30
TMEM170B	0.91	2.72	1.69	2.83	2.43	3.45
ZGLP1	1.93	1.26	1.99	0.71	1.77	1.52
C8orf88	0.47	3.29	1.97	2.83	1.61	1.31
FAM229A	4.81	8.28	6.42	7.25	5.36	9.88
CTAGE4	0	6.4	0.21	9.59	11.86	4.84
C19orf71	1.7	0.29	0.25	0.28	0	0
OST4	1128.8	1076.05	1027.35	984.34	938.67	862.11
ZBTB42	11.93	7.76	8.66	7.4	7.25	8.82
SMIM27	9.69	4.6	8.26	4.43	9.75	7.01
LOC100129307	0	0.09	0	0	0.18	0
SMIM10L1	8.75	13.44	12.56	11.58	11.81	12.33
FAM106C	0.15	0.08	0.08	0	0.14	0.48
MKRN2OS	23.83	14.94	21.55	15.81	12.4	10.63
LOC100129484	3.16	1.97	2.78	2.74	2.7	3.3
TEX13C	0.17	0.2	0.1	0.15	0.07	0.12
ZNF730	0.18	0.99	0.5	1.08	1.08	0.93
FAM47E	0.44	0.43	0.64	0.79	0.46	0.88
TCF24	0.09	0.65	0.3	0.55	0.55	0.36
LOC100129697	0	0	0.07	0	0	0
CCDC152	0	0.05	0.04	0.05	0	0.05
COL4A2-AS2	0.07	0.08	0	0	0	0
ZNF737	0.51	0.67	0.49	0.62	0.78	0.87
TMEM269	0.12	0.16	0.18	0.1	0.16	0.11
HDAC6	34.73	20.33	24.11	20.56	21.31	25.12
HSFX2	0.39	0.45	0.53	0.45	0.39	0.43
CCDC166	0.09	0.1	0	0	0.29	0
C17orf107	1.04	0.72	0.83	0.68	0.75	0.99
CXorf49	0	0.03	0.03	0	0	0
TMEM221	0.32	0.23	0.27	0.17	0.29	0.26
CD300H	0	0	0.37	0	0	0
PRR32	0.09	0.11	0	0	0	0
ATP6V1FNB	0.37	0.56	0.42	0.61	0.61	0.31
LRRC70	0.35	1.03	0.6	0.75	0.53	0.83
LRRC69	5.34	3.27	3.05	4.15	4.05	4.4
EFCAB10	0.23	0.53	0.85	0.72	1.31	0.8
SBK3	0	0.21	0.1	0	0.1	0.12
TSTD3	0.5	0.74	0.97	0.98	1.28	0.96
SMIM6	1.26	0.61	0.11	0.84	0.6	0.67
SYCE1L	0.41	0.41	0.37	0.13	0.13	0.18
ZNF316	19.1	15.73	18.64	17.12	17.47	21.5
LOC100131107	0.07	0	0	0	0	0
TSTD1	74.72	177.93	165.75	193.21	197.83	200.9
NEMP2	2.32	3.2	3	3.64	3.67	4.13
ANKRD63	0.07	0.05	0.12	0.08	0.13	0.25
DPEP2NB	0.1	0.23	0	0	0	0
C11orf91	0.42	0	0	0.34	0	0
ZNF705E	0.03	0.25	0.21	0.19	0.16	0.28
PET100	151.34	54.96	63.61	65.48	64.19	48.17
ZNF717	8.08	6.21	6.37	5.99	7.66	7.45
INSYN2B	0	0	0.02	0.05	0.02	0.04
FOXO6	0.8	0.5	0.54	0.99	0.96	0.94
NPIPB5	95.34	73.9	77.49	80.73	87.92	82.16
ZNF705B	0	0.07	0	0	0	0.12
GAGE12D	0	0	1.39	2.21	0	0
NBPF10	9.37	7.46	7.23	6.33	6.47	8.8
CLDN24	0.22	0	0	0	0	0
GOLGA8F	0.08	0.21	0.1	0	0.04	0.07
DPH3P1	5.45	9.69	8.32	9.02	8.86	7.47
CXorf49B	0	0.03	0.03	0	0	0
FAM25G	0.8	0	4.83	0	0	0
HSDL2-AS1	0.25	0.1	0.09	0.1	0.13	0.18
GOLGA6L3	1.53	0.39	0.84	0.52	0	0.56
PRR23D2	0.21	0.08	0.07	0.15	0.15	0.09
LOC100133315	2.36	2.49	2.06	2.41	1.53	1.67
CD24	80.78	170.73	122.27	132.03	131.55	135.8
KCNJ18	0	0	0.05	0	0	0
TEN1	45.19	50.31	56.76	48.94	44.14	46.02
UPK3BL1	36.68	20.37	18.82	16.79	21.7	19.24
JMJD7	24.23	14.95	17.56	18.89	18.55	19.06
PLA2G4B	12.17	10.8	11.69	13.05	11.35	14.88
HDAC5	30.12	17.86	20.55	14.25	16.39	16.2
C17orf99	3.98	2.14	2.04	0.92	1.04	1.61
CTAGE8	13.95	15.55	19.59	16.31	13.1	20.96
KLLN	0.41	0.28	0.3	0.25	0.32	0.3
PDCD6IP	49.6	72.02	61.33	63.11	61.11	74.08
PDCD6	177.34	137.09	133.74	140.57	140.13	121.4
BCL2L10	0.09	0.32	0	0.21	0	0
SRRM5	0.85	1.24	1.19	1.41	1.66	1.99
ERICH4	0	0	0.14	0.16	0.16	0
EPOP	21.06	17.76	21.65	21.43	19.31	20.8
BCL2L11	9.4	12.09	9.54	11.5	11.26	13.95
TOMM6	133.15	125.46	117.35	137.33	133.37	141.85
SH2B3	8.4	9.02	9.02	8.23	8.06	9.94
CDH4	0.11	0.15	0.04	0.06	0.1	0.19
GNE	17.55	22.17	20.25	19.5	20.73	25.02
HCN4	0	0	0.04	0.01	0	0
FRAT1	7.29	5.47	6.82	4.48	5.37	5.94
TROAP	76.8	108.59	98.74	114.44	101.65	113.71
MED16	69.46	39.24	50.47	38.99	40.33	39.57
PIGK	7.51	16.91	12.88	19.73	19	20
ARHGEF33	0.05	0.05	0.04	0.02	0	0.03
MEF2B	0.94	1.76	1.2	0.74	0.58	0.7
RASA4B	3.94	4.09	3.81	3.96	3.9	4.33
CMC4	11.95	27.15	26.1	22.02	24.84	28.51
LOC100287036	0.63	0.36	0.81	0.35	0.09	0.39
FAM90A26	0.08	0.09	0.34	0.18	0.18	0.1
WASHC1	336.82	192.39	217.96	209.52	218.02	196.05
MANSC4	1.37	1.74	2.08	1.04	0.59	1.25
SMKR1	1.42	1.85	1.52	2.27	1.2	1.02
LOC100287896	2.71	7.35	5.56	6.82	6.94	7.26
TTC34	0.04	0	0.04	0	0	0
TIMM23	97.13	116.81	124.38	127.21	126.56	125.28
SDR42E2	0	0	0.05	0	0	0
NBPF20	5.97	4.98	5.19	4.18	4	6.1
NPIPA5	48.13	51.76	54.81	52.64	49.55	55.59
ERVMER34-1	0.25	0.64	0.83	0.63	0.8	0.63
DUX4	0.4	0.14	0.13	0.57	0.28	0.24
LIMS4	1.6	3.04	1.62	2.69	2.86	3.54
FRG2C	0	0	0.05	0	0	0.06
CLDN34	0.87	0.45	0.53	0.29	0.14	0.16
TMEM225B	0.26	0.1	0.45	0.48	0.19	0.22
LOC100289561	11.1	11.29	11.23	12.02	10.56	13.98
ZNF605	0.83	1.7	1.27	1.72	1.63	2.11
ZNF783	7.71	7.36	7.5	7.32	7.79	8.57
ZNF587B	6.32	7.48	8.28	9.79	10.19	9.69
C4B_2	0.57	0.32	0.27	0.49	0.25	0.17
CDH5	1.06	0.56	0.55	0.6	0.79	0.59
GPR75-ASB3	1.43	3.51	9.17	0.29	2.11	2.01
TMED7-TICAM2	3.87	6.04	5.13	4.62	3.78	4.97
PET117	23.26	26.14	24.43	25.02	22.29	20.45
SPDYE2B	0.32	0.16	0.09	0.23	0.14	0.09
ANKRD61	0.97	1.09	1.07	0.98	0.71	1.59
SAP25	2.5	3.14	3.13	2.39	2.88	2.18
TRPC5OS	0	0.08	0	0	0	0.04
CHAF1A	42.58	41.06	38.51	47.71	48.82	52.49
PARP2	44.11	57.65	53.38	62.14	59.59	64.84
ZBED6	2.74	6.06	4.52	4.92	3.99	11.32
PARP3	16.87	11.75	13.31	10.1	9.26	10.76
CDH6	0.14	0.11	0.15	0.12	0.13	0.16
TOM1L1	20.62	39.21	37.68	43.56	41.1	48.39
HMGXB4	8.88	17.6	14.33	17.61	18.71	21.26
TOM1	32.17	24.01	28.31	20.55	21.7	19.96
KLRF2	0	0.25	0	0	0	0.27
SH2D3C	0.37	0.27	0.24	0.09	0	0
SH2D3A	27.96	24.88	29.06	24.96	23.5	23.1
MAMLD1	1.04	1	0.86	0.64	0.54	0.82
MTRNR2L1	532.44	229.15	184.2	218.05	231.43	200.64
MTRNR2L2	2610.54	8833.8	6437.63	7958.57	8007.74	8645.77
MTRNR2L3	9.48	0.45	1.37	0.29	0.75	0.39
MTRNR2L4	0.13	0	0	0.14	0.07	0.08
MTRNR2L5	0	0	0.07	0	0	0
MTRNR2L6	112.26	17.9	19.25	18.94	24.42	18.73
MTRNR2L8	4043.77	8621.29	6496.25	7554.8	7389.51	8106.42
MTRNR2L9	839.83	296.46	291.32	301.34	353.73	281.22
MTRNR2L10	36.05	4.83	6.15	6.43	7.45	6.19
RANBP9	34.81	47.2	40.9	38.22	41.41	42.1
DNAJB6	138.36	193.16	176.06	140.23	144.83	152.59
CDH7	0.04	0.06	0	0.03	0.01	0
IQCJ-SCHIP1	5.82	9.92	7.92	7.42	6	7.72
TEX48	0	0.2	0	0.19	0	0
INAFM2	16.74	24.95	21.27	19.86	21.44	23.09
LRRC3C	0.15	0	0	0	0	0
UBE2Q2L	2.05	1.13	0.45	1.08	1.04	0.61
SPATA1	0.05	0.06	0.1	0.17	0.11	0.25
SPDYE18	1.39	1.4	1.18	0.82	1.32	1.04
LOC100505841	0.43	0	0	0	0	0
CEBPZOS	19.16	35.96	31.36	36.36	37.32	37.57
SMIM31	0.27	0.11	0.1	0	0.04	0.04
PPP5D1P	1.52	1.59	2.26	0.85	0.93	1.81
ARL17B	15	13.11	14.88	8.8	11.33	16.23
GVQW3	1.65	1.46	1.33	1.4	1.68	2.17
TMEM35B	63.22	60.08	62.78	54.52	60.23	54.3
HSFX1	0.39	0.45	0.53	0.45	0.39	0.43
EDDM13	0.15	0	0.33	0	0.18	0
THEGL	0	0	0.07	0.07	0	0
C16orf95	4.54	1.77	2.33	3.47	2.77	2.08
OCLN	6.04	12.59	9.38	14.02	14.62	14.34
ELOA3DP	0.02	0	0	0	0	0
GFY	0	0.16	0	0	0.08	0
MRLN	0.15	0	0	0	0.47	0.2
TPBGL	0.18	0.08	0.21	0.11	0.08	0.21
CT47A12	0.02	0.01	0	0	0	0
ZNF865	19.42	15.78	18.09	15.14	15.75	15.07
TMEM178B	0	0.01	0	0	0.01	0.01
MICA	55.96	51.18	49.31	45.28	44.46	45.14
TGFBR3L	1.03	0.11	0.39	0.52	0.73	0.59
NPIPB9	0.94	1.65	1.16	1.01	1.57	1.12
C13orf46	0.05	0	0.03	0.03	0	0
SMC4	16.89	60.12	35.91	64.97	64.47	77.48
GJC1	7.35	9.17	8.56	10.09	11.16	12.07
LY75-CD302	0.45	0	0.67	0.21	0.34	1.04
ARPC4-TTLL3	11.26	4.91	6.93	5.34	5.01	5.33
MSANTD3-TMEFF1	3.4	6.12	4.72	4.89	4.64	4.38
RBM14-RBM4	12.05	6.24	12.34	9.72	14.17	7.19
CENPS-CORT	11.44	12.72	12.52	11.05	12.28	11.86
ATP5MF-PTCD1	0.31	0	0	0	0	0
RNF103-CHMP3	0.2	0.18	0.35	0	0.38	0.81
SMIM35	0.17	0	0	0	0	0
STIMATE-MUSTN1	0	0	1.05	0.54	0	2
ARPIN-AP3S2	4.99	2.5	4.84	2.59	2.7	3.19
NT5C1B-RDH14	0.06	0.35	0.05	0	0	0.06
PHOSPHO2-KLHL23	2.51	0.42	1.51	2.89	2.42	0.4
FPGT-TNNI3K	0.1	0	0	0	0	0.14
RPL17-C18orf32	6.38	27.26	19.87	27.2	24.21	18.67
TGIF2-RAB5IF	0.31	0.24	0.48	0	0.45	0.29
PMF1-BGLAP	4.87	4.27	5.77	3.97	8.78	4.93
TLCD4-RWDD3	2.01	3.08	3.05	2.99	2.65	4.69
SAA2-SAA4	0	0.61	0.18	0	0	0
ST20-MTHFS	0.53	0	0	0	0	0
POC1B-GALNT4	0.09	2.97	0.87	1.72	0.77	0.46
ARMCX5-GPRASP2	1.23	1.22	1.02	0.19	0.54	2.36
NEDD8-MDP1	6.34	3.08	3.5	2.76	3.27	1.28
BCL2L2-PABPN1	11.85	17.02	11.8	12.34	15.16	14.76
RPL36A-HNRNPH2	3.6	0.77	0.12	1.08	0	0.11
ZNF559-ZNF177	0.08	0.15	0.38	0.12	0	0.18
RPS10-NUDT3	10.74	8.55	7.49	11.87	10.82	11.99
ZNF816-ZNF321P	1.51	2.71	2.3	4.71	4.6	5.61
HSPE1-MOB4	0	0	0.35	0.17	0.17	0
CKLF-CMTM1	2.31	2.05	0.97	1.49	0.74	0
SYNJ2BP-COX16	0	0.17	0.16	0.38	0.18	0.31
CHURC1-FNTB	27.18	4.9	6.38	2.53	2.95	5.13
AP1M2	151.08	108.85	127.4	107.04	108.12	109.7
NDUFC2-KCTD14	2.17	1.71	1.51	1.96	0.5	1.03
COMMD3-BMI1	9.24	20.78	12.85	16.28	22.11	10.39
MICOS10-NBL1	6.49	2.12	2.22	1.22	0.57	0.99
C8orf44-SGK3	0.66	1.38	1.37	1.19	2.34	0.93
ZHX1-C8orf76	4.29	3.96	3.73	3.88	3.24	5.72
FXYD6-FXYD2	0.15	0	0	0	0	0
ZNF664-RFLNA	0.09	0.1	0	0	0.1	0
BIVM-ERCC5	3.85	1.84	3.11	0	0	0
TVP23C-CDRT4	15.01	10.62	12.19	3.16	6.39	5
RBAK-RBAKDN	0.57	1.03	0.18	0.4	0.2	0.45
TNFAIP8L2-SCNM1	0.65	0.42	0	0	0.23	0.24
URGCP-MRPS24	2.1	2.95	3.12	2.16	3.13	2.66
ISY1-RAB43	23.47	28.46	28.27	23.74	27.59	29.98
UBA2	86.66	140.14	125.72	154.97	152.12	173.08
SAE1	323.3	296.85	310.08	317.05	316.02	312.22
FARSB	10.49	16.53	14.32	20.15	20.59	21.02
ABCC5	40.14	46.75	44.98	47.4	46.6	60.48
ABCB6	8.79	5.01	5.82	5.57	6.56	6.75
DNM1L	36.12	61.93	50.4	54.42	52.93	64.25
CDH8	0.49	0.53	0.75	0.65	0.59	0.84
ABCC9	4.77	6.91	7.29	8.15	8.1	8.26
ABCF2	18.73	23.37	22.14	22.56	20.6	19.98
NR1H3	21.51	15.59	18.67	18.25	21.19	19.35
COX17	293.67	353.45	333.81	374.49	386.15	346.42
FAM47E-STBD1	0.19	0.82	0.17	0	0.37	0.53
TIMM23B	5.17	5.42	5.52	6.75	6.45	6.39
CEP295NL	0	0.11	0.05	0	0	0.12
SCAMP2	113.85	101.23	110.97	96.58	93.57	103.81
SCAMP3	122.48	111.88	116.44	107.25	111.46	112.43
IL18BP	5.76	5.44	4.01	4.19	4.44	5.8
RWDD2B	12.21	20.51	18.07	19	19.11	17.16
DPP3	120.25	87.24	100.55	79.37	80.88	81.59
SNUPN	25.7	28.38	30.11	32.02	30.08	30.05
HUWE1	65.65	46.5	50.44	40.81	39	56.22
PTPRU	74.26	40.94	47.39	44.37	42.71	49.57
TSSC4	63.37	37.3	39.81	30.3	32.79	30.04
ATP9A	45.75	49.14	45.79	40	36.31	50.07
CDH10	0.25	0.51	0.25	0.38	0.29	0.4
PDCD7	20.9	39.08	33.43	34.64	36.31	38.07
MYZAP	34.49	56.88	55.63	46.36	47.05	54.72
PQBP1	237.19	134.78	145.23	124.59	128.93	109.06
EDIL3	3.34	9.29	6.02	5.96	6.46	7.58
FSBP	0.1	0.86	0.53	0.47	0.37	0.93
TMEM265	46	29.78	29.63	10.34	10.47	10.06
CERT1	7.31	14.17	10.19	13.47	13.52	15.84
MED14OS	0.7	1.55	1.52	1.18	1.17	1.32
CCDC200	0.2	0	0	0	0	0
PTGES3L	0.4	0.87	1.23	0.44	0.79	1.55
PTGES3L-AARSD1	1.24	0.3	0.35	0.5	0.38	0.91
KCNK7	1.12	0.63	0.51	0.9	1.02	0.82
UST	5.69	7.01	6.88	7.1	6.41	7.94
ARPC5	28.68	72.17	51.89	66.84	65.68	64.5
ARPC4	221.23	164.34	187.15	175.78	173.4	157.17
ARPC3	293.14	807.03	578.3	773.24	787.94	751.6
ARPC1B	340.39	228.98	264.01	221.67	221.74	208.63
ACTR3	54.96	79.31	59.86	72.81	69.44	77.01
ACTR2	92.12	231.54	158.53	215.62	204.83	255.5
TSPAN5	6.12	7.42	6.6	5.94	5.62	7.13
TSPAN3	48.5	54.7	56.39	49.28	47.88	50.76
FAM106B	0.57	0.52	0.12	0.33	0.25	0.2
CTXND1	0.07	0.05	0	0.03	0.06	0.08
SPEGNB	0.16	0	0.18	0.2	0	0
NOTCH2NLC	16.27	2.17	5.08	2.29	2.45	2.84
SPDYE11	2.14	0.34	0.42	0	0.33	0
LOC100996750	0	0.12	0	0	0	0
NOTCH2NLB	0.7	0.61	0.53	0.52	0.62	0.41
LOC100996842	18.56	7.87	10.46	10.34	10.18	6.6
FMC1-LUC7L2	8.18	6.12	9.46	11.42	10.44	6.41
PYURF	68.69	131.36	115.65	114.15	125.76	133.87
ADAM8	8.54	5.39	5.82	3.21	4.11	4.86
CDH12	0.03	0.18	0.03	0.12	0.17	0.06
TSPAN2	12.96	31.3	20.24	19.39	19.3	21.25
NUBP2	107.04	95.88	107.15	99.42	103.55	88.76
TSFM	43.52	69.03	69.5	69.57	76.78	71
TSPAN1	255.34	176.37	198.59	205.28	201.14	201.63
PPIF	176.07	119.67	126.42	155.1	153.75	154.91
LOC101059915	0.24	0.13	0.12	0.06	0.06	0.07
GOLGA8R	0.13	0.06	0.09	0	0.06	0.11
NPIPA7	34.41	11.14	19.34	17.81	17.31	15.02
NPIPA8	11.94	7.43	4.38	6.42	5.06	7.01
CTDSP2	126.02	129.31	132.42	124.99	118.36	143.17
ZNF891	1.26	1.76	1.16	1.98	2.38	2.15
CT45A7	0	0.19	0	0	0	0
NBPF19	5.83	5.59	6	5.17	5.4	8.05
TBC1D3G	6.83	4.8	4.12	4.22	3.64	6.26
TBC1D3K	3.08	0.9	0.46	1.93	0.45	1.68
TBC1D3L	43.66	28.22	33.15	32.12	36.11	39.29
TBC1D3D	21.85	13.14	16.08	16.61	17.51	13
NBPF26	14.31	12.52	13.9	11.92	12.16	16.07
ARPC2	751.08	861.06	818.44	861.91	884.94	822.46
SGK2	0.36	0.39	0.26	0	0.22	0.64
RAD50	14.11	28.32	21.09	28.92	28.59	34.3
KIF20A	95.29	110.15	110.34	114.87	115.81	134.88
PREB	71.26	77.5	83.87	75.56	76.12	74.91
HIPK3	9.23	14.71	10.47	12.54	13.16	17.9
FEM1B	14.73	29.6	22.05	26.4	26.3	34.14
CDH13	17.25	19.92	16.16	11.4	11.19	13.92
ACTR1B	154.87	95.96	110.65	87.08	88.31	94.91
ACTR1A	120.06	104.15	111.29	97.95	93.94	97.22
ARL4C	17.63	19.85	17.31	18.66	17.09	20.4
ARL4A	14.64	27.84	25.1	32.88	32.57	33.45
RASGRP1	1.05	2.19	1.61	0.38	0.37	0.73
DNAL4	18.62	18.07	18.47	16.76	17.57	15.01
ZNF263	12.77	17.78	17.13	17.24	18.79	20.12
LRPPRC	20.83	34.94	30.27	39.94	40.3	44.81
FRY	7.81	8.03	7.72	9.5	9.08	12.59
CDH15	0	0	0.04	0.04	0.04	0
PDIA6	268.89	378.09	362.55	407.79	415.86	441.04
TRAP1	95.24	73.3	78.74	84.3	90.99	92.06
OPTN	37.25	64.31	48.08	37.25	34.49	35.02
BCAP31	630.94	653	673.74	637.79	646.61	635.29
NAMPT	39.66	102.84	78.38	83.21	80.77	92.58
RBM12	32.77	38.91	36.44	42.35	39.95	50.2
YAF2	3.99	10.33	5.6	9.67	9.42	10.57
ARFRP1	27.72	14.35	17.42	18.27	20.28	17.64
TOB1	139.47	236.41	151.04	241.49	242.23	248.62
MMP24OS	14.24	15.13	14.1	18.08	15.87	15.13
AKAP9	6.17	13.87	10.73	14.49	13.72	19.12
FAM13A	14.66	23.3	18.91	24.91	24.75	30.85
G3BP1	28.94	57.81	46.21	56.43	52.95	60.98
SUGP2	26.14	26.8	27.03	27.11	27.43	40.88
EBI3	1.14	2.03	0.65	0	0	0.13
ADGRG2	0.2	0.17	0.29	0.3	0.16	0.13
MBNL2	16.05	32.52	19.88	27.11	25.43	29.38
ABI2	15.12	19.6	18.43	20.86	22.5	25.78
CEBPZ	20	48.9	36.36	53.62	53.09	60.86
PLXNC1	0.11	0.18	0.12	0.12	0.23	0.18
TRIM28	745.31	472.25	561.65	508.28	508.13	501
RASA4	3.96	1.66	1.91	1.93	1.98	2.42
AASS	5.56	12.75	8.41	10.81	10.78	12.93
PDZK1IP1	0.78	0.78	1.54	0	0	0
ATP6AP2	61.7	119.01	93.81	113.3	114.46	121.08
FARP1	15.97	13.85	14.56	15.59	15.83	16.08
LPAR6	3.68	12.3	9.98	10.28	10.1	10.85
LPCAT3	131.21	118.8	133.4	135.02	134.85	136.39
WASF2	56.69	57.83	61.27	53.61	51.94	62.75
CHST4	0.05	0	0.1	0	0.05	0.06
SLC25A13	28.5	39.66	36.16	41.29	41.68	45.54
SLC25A15	3.13	3.66	3.3	4.6	4.02	5.69
ZNF197	4.41	5.31	4.81	4.85	4.7	6.57
SERF2	139.16	140.77	170.86	137.97	143.03	120.71
CDK2	59.71	96.3	81.16	115.5	108.84	126.07
DHRS9	0.23	0.44	0.29	0.63	0.68	0.68
RCL1	12.19	12.56	14.23	14.82	13.96	13.99
ZNF256	4.93	4.2	5.03	4.52	5.09	5.39
SORBS3	83.65	61.12	64.96	64.31	63.99	55.94
CNIH1	20.88	47.77	33.13	47.61	48.36	47.81
TENM1	0.68	0.96	0.82	0.71	0.84	1.36
RBM7	15.74	38.17	26.36	28.13	27.71	30.07
CDK3	27.43	16.59	19.71	16.65	18.5	15.79
RBM6	2.26	2.57	1.9	1.63	1.66	2.64
LHFPL2	8.49	12.6	10.37	12.14	12.25	15.54
LHFPL6	11.22	9.78	9.18	6.88	5.96	7.2
TNK2	49.79	35.83	36.09	37.55	39.57	42.87
ALYREF	125.2	118.54	116.11	138.86	128.34	129.98
CDK4	159.39	147.11	162.39	169.2	165.73	174.63
TXNDC9	19.3	90.83	63.45	78.63	80.76	80.78
PANO1	0.61	0.81	0.81	0.94	0.8	0.81
LOC101927572	10.3	6.56	6.95	8.25	10.05	8.59
HSFX4	0.15	0.34	0	0.2	0.44	0.33
LOC101928120	1.64	1.3	1.84	2.98	3.66	2.01
FAM243A	0.39	0.16	0.14	0.08	0	0.09
LOC101928436	0.07	0	0	0	0	0
PIGBOS1	25.48	42.84	39.86	41.19	41.02	34.77
MEI4	0	0.02	0.02	0	0	0
ARMH2	0	0	0.17	0	0	0
ETDA	0.23	0	0	0	0	0
LOC101928764	0.09	0.34	0.28	0.18	0.34	0.4
CCDC92B	0.13	0.05	0.04	0.14	0.02	0.03
LOC101929372	0	0.07	0.06	0.06	0	0
TEX52	0.72	0	0.23	0	0.12	0.28
MYMX	0.79	0.2	0.17	0.19	0.57	1.08
RNF41	15.52	14.57	13.51	13.74	14.62	16.46
TSHZ1	5.23	6.31	5.92	6.61	7.14	8.16
ALG3	81.74	58.7	63.5	59.12	56.67	54.54
PRMT3	5.42	11.29	10.18	15.37	13.7	13.47
PSME3	104.06	145.23	135.69	144.37	141.35	154.03
MPHOSPH9	2.46	6.58	5.23	7.52	7.52	9.63
MPHOSPH10	12.18	49.11	31.29	47.02	49.5	49.85
ADAM10	29.84	56.29	44.13	52.51	51.56	63.32
CDK5	60.34	53.63	57.49	49.08	48.77	45.27
MPHOSPH6	28.09	85.5	62.15	96.42	92.8	90.52
NME6	8.36	6.97	7.63	6.83	7.08	7.42
DHRS2	49.38	28.63	33.74	46.86	48.77	52.44
CALCRL	0.03	0.24	0.13	0.17	0.14	0.25
NUTF2	172.25	82.32	96.89	86.74	86.9	80.36
MPZL2	310.18	529.66	365.27	274.74	276.59	312.66
TRIM13	3.73	6.38	5.68	6.87	6.89	6.95
PATJ	9.25	12.1	9.87	10.11	9.37	13.39
USPL1	5.16	10.1	7.84	10.89	10.49	12.46
EIF1	492.85	455.17	469.24	432.68	430.43	408.48
CDK6	7	13.24	9.77	10.62	9.67	12.62
TOPORS	5.68	11.39	9.04	10.17	10.46	13.43
FLOT1	251.42	180.36	199.61	194.32	198.21	190.08
DDX39A	175.9	152.35	180.69	161.02	171.87	156.01
PSMD14	243.13	249.42	244.44	231.32	229.52	218.05
AK6	31.8	36.79	35.81	38.68	38.81	34.64
PRG4	0.02	0.23	0.09	0.14	0.07	0.1
CTDSPL	9.36	10.39	8.64	11.89	11.31	14.77
KLRG1	0.52	0.7	0.88	0.45	0.52	0.65
CDK7	35.29	70.52	55.5	55.46	65.7	59.11
GDF11	10.35	10.09	10.13	8.43	8.72	9.47
TRIB1	24.37	34.88	31.53	34.33	36.07	39.75
GPA33	0	0	0.04	0	0.04	0
ZNF443	2.17	3.6	3.62	4.64	4.75	4.65
CD96	0.84	0.82	0.64	1.11	0.75	1.26
PLIN3	104.21	71.81	78.92	67.22	63.25	65.16
MFSD10	94.73	55.38	61.36	59.27	57.88	53.71
STX6	33.3	40.28	34.81	34.84	34.74	38.62
C11orf98	141.4	213.49	195.96	234.05	250.49	213.06
COQ7	9.66	11.74	10.74	12.56	12.73	13.99
RCAN2	0	0.03	0.03	0.03	0	0.04
MSLN	0.41	0.37	0.2	0.21	0.05	0
LRRC23	8.9	7.28	8.03	7.75	7.13	5.96
LRRC17	0.05	0.22	0.25	0.05	0.38	0.43
RASGRP2	0.15	0.11	0.1	0.05	0.05	0
HNRNPR	42.14	57.57	51.05	65.11	66.97	73.04
SLC35B1	89.28	85.18	85.17	82.64	82.86	77.79
DCAF7	49.09	54.97	51.78	51.82	50.98	64.6
AP3S2	11.44	13.11	10.83	12.35	12.78	13.73
CDK8	18.98	21.74	21.66	18.74	19.88	22.16
MRPS31	9.87	25.58	18.75	24.76	25.54	25.3
CALCOCO2	43.44	54.26	48.42	50.6	51.1	56.58
KCNMB2	0.09	0.14	0.13	0.09	0.19	0.11
GPHN	7.81	7.44	6.51	8.01	8.15	8.44
RABEPK	27.15	18.33	20.23	21.6	19.77	19.18
TIMM17B	123.15	73.41	83.75	75.12	66.25	67.35
RIDA	35.37	68.26	55.84	66.09	69.17	67.02
POP7	76.32	71.18	79.24	71.68	82.05	75.51
CDK9	59.67	46.13	53.13	46.36	44.77	47.86
SRRM1	22.81	48.2	35.96	55.99	54.06	64.16
SPRY3	0.65	0.62	0.6	0.36	0.41	0.49
SPRY1	2.46	3.54	3.49	4.06	4.23	4.92
SPRY2	11.82	11.6	11.33	9.67	10.03	10.14
STAM2	6.82	12.92	8.81	11.68	11.21	13.45
CNKSR1	50.9	36.21	41.41	31.45	31.48	30.55
ABCC4	9.58	15.64	12.52	15.11	14.96	20.04
CDKN1A	340.96	321.38	340.47	189.21	189.29	200.16
DENND4A	2.59	5.13	4.03	5.39	5.75	6.81
IGSF6	0.12	0.12	0	0.08	0	0.05
SF3B4	270.83	224.15	228.51	212.49	210.59	209.35
CDK2AP2	164.86	154.4	159.18	175.96	175.09	156.36
IRX5	0.8	1.54	1.06	1.23	1.01	1.58
RAMP1	0.16	0	0.18	0	0	0
ZMPSTE24	26.77	82.65	55.7	81.4	76.09	85.8
CDKN1B	21.94	49.99	38.19	46.42	43.62	52.63
AKAP8	17.14	19.36	19.78	19.44	19.31	20.14
FSTL3	35.9	19.97	23.94	8.91	10.31	9.84
LOC102723360	1.22	5.29	4.7	7.41	8.59	8.38
FAM243B	0.39	0.16	0.14	0.08	0	0.09
KCNE1B	0.05	0	0	0.07	0	0
SMIM11B	24.32	50.09	34.38	44.98	55.21	40.48
SPDYE16	0.52	0.16	0.58	0	0.18	1.45
CT45A10	0	0	0.31	0	0.23	0.25
LOC102723655	0	0	0.03	0.66	0	0.68
LOC102723713	0.06	0.32	0.32	0.39	0	0
SPDYE17	0.59	0.56	0.75	0.86	0.38	1.13
TBC1D3E	4.46	3.68	3.21	2.27	3.04	2.34
LOC102723996	5.48	4.09	4.17	0.4	0.44	0.14
GATD3B	41.5	47.66	44.86	52.44	50.63	47.72
TP53TG3E	0.36	0.54	0	0.37	0.11	0
TP53TG3F	0	0	0.32	0.06	0.99	0.22
LOC102724159	17.83	12.02	12.39	13.32	13.76	14.78
LOC102724219	1.82	0	0	0	0	0
LOC102724265	0	0	0.04	0.05	0.05	0.1
SIK1B	53.56	55.59	53.51	42.96	44.17	53.62
GAGE10	0	0	0.35	0	0.4	0.46
LOC102724488	0.76	0.8	0.67	0.96	0.92	1.19
CBSL	30.68	17.58	26.73	24.83	20.97	27.82
U2AF1L5	703.99	505.39	538.43	468.61	498.36	446.45
CRYAA2	0	0.14	0	0.12	0	0
LOC102724770	4.58	3.44	3.64	3.13	3.89	3.19
LOC102724788	2	1.77	2.07	1.68	0.92	1.51
LOC102724843	0	1.29	0	0.58	0	0
TBC1D3I	14.3	17.84	18.31	14.28	15.25	16.26
STUB1	162.15	148.26	164.82	142.68	149.39	136.08
STAG1	15.32	25.81	20.06	25.34	23.63	30.6
NET1	82.84	156.11	118.78	143.7	142.69	170.45
UBE4B	20.27	26.69	24.74	26.22	25.08	30.72
EFS	4.57	3.25	3.06	3.09	3.9	3.8
PRSS16	8.12	10.42	8.66	10.02	9.64	10.92
CDKN1C	1.03	0.62	0.49	0.39	0.42	0.72
SIGMAR1	89.94	60.68	68.04	76.71	71.32	70.85
TPTEP2-CSNK1E	1.31	0.52	0.88	0.4	0.13	0.85
BET1	18.62	52.92	34.7	45.07	48.01	42.69
CWC27	21.09	50.38	37.87	53.11	50.32	52.77
SAP18	97.51	123.83	112.92	117.18	123.34	118.89
SMNDC1	3.97	14.34	8.82	14.42	14.52	15.37
BCAS2	53.91	126.79	97.57	120.66	114.78	116.86
RGS19	43.22	33.39	32.7	33.53	33.48	33.34
EIF1B	68.6	150.36	128.45	137.47	125.47	132.89
SPEG	7.71	5.65	4.54	3.76	3.76	3.81
SF3A1	63.84	61.21	63.85	60.52	58.09	66.35
TRAIP	15.78	14.26	15.09	13.54	15.39	16.79
DNAJA2	72.36	101.67	90.47	94.28	90.84	93.92
BCKDK	90.87	61.08	65.48	64.51	60.99	62.1
MAEA	134.29	132.45	132.55	126.52	129.99	131.2
APC2	0.23	0.2	0.2	0.18	0.14	0.32
PAK4	58.79	40.77	47.85	42.58	43.92	41.85
MARCHF6	22.29	29.35	25.02	27.83	28.87	34.53
ADAR	113.47	129.1	127.63	108.14	108.65	141.26
KATNB1	48.61	30.16	32.44	28.75	27.4	30.08
SNAPC5	54.41	45.38	48	47.25	49.3	43.49
APBB3	17.6	8.73	10.48	9.35	8.7	10.46
ZNF267	5	13.37	9.81	10.16	11.03	12.31
CCNO	18.6	10.75	13.28	11.52	11.67	12.87
CDKN2C	40.55	59.5	58.53	62.19	60.77	65.1
VPS26C	27.98	32.23	29.94	34.17	34.32	38.35
TCIRG1	155.33	78.53	94.52	86.22	81.94	85.96
RTN3	89.49	194.77	160.76	196.92	195.21	201.81
LANCL1	15.55	29.52	23.64	30.42	30.19	37.5
B3GALT5	0.65	0.48	0.36	0.56	0.53	0.81
TNIP1	200.95	199.44	212.76	98.21	98.44	94.84
LAMC3	0	0	0.03	0	0.01	0.02
CDKN2D	22.74	13.73	15.79	18.11	18.41	16.94
IKZF1	0.07	0.27	0.02	0.02	0.02	0.02
CRISP3	0.65	1.01	0.7	1.77	1.77	1.68
SMYD5	47.32	34.23	42.6	41.84	42.73	41.43
KLHL41	0.09	0.19	0.22	0.23	0.05	0.1
RRAGB	11.37	12.94	11.71	11.95	12.25	13.52
SIRPB1	0.22	0.29	0.36	0.09	0.19	0.1
AKR1A1	199.32	132.42	141.89	125.71	129.25	133.66
EMC8	45.63	51.82	49.26	59.89	59.99	54.26
RXYLT1	10.55	22.59	17.89	22.93	24.83	24.15
CDKN3	62.91	139.01	110.89	179.72	179.14	164.99
CNPY2	171.29	163.78	169.81	154.33	152.39	139.32
B3GNT3	50.34	37.89	40.15	36.8	38.8	45.35
TLR6	0.92	1.05	1.08	1.04	0.86	1.22
IRAG1	0.04	0	0.02	0	0.04	0
PCGF3	35.38	40.78	36.46	35.3	34.09	40.75
TFG	169.9	242.48	220.87	197.79	199.78	201.03
PKDREJ	0.14	0.16	0.11	0.15	0.16	0.22
CCL26	0	0	0.51	0	0	0
TRDN	0	0.05	0	0.02	0.05	0
TRIM22	30.23	52.71	40.68	28.37	31.07	34.5
ABCA7	18.77	11.61	13.02	10.6	10.43	12.66
ABCA10	2.53	6.42	4.96	3.72	4.4	4.28
ABCA9	0.16	0.16	0.08	0.07	0.11	0.18
ABCA8	0	0.07	0.02	0	0.11	0
WARS2	6.76	7.88	7.38	7.1	7.11	7.44
CDO1	0.2	0	0	0	0	0
NPM3	70.28	47.47	49.91	52.52	52.26	57.82
NPM2	0.14	0	0.29	0.38	0.55	0.19
HMG20B	70.16	86.63	89.24	83.28	83.66	78
HMG20A	13.43	20.41	18.88	18.37	19.43	22.47
KLF2	1.53	2.66	2.44	5.54	4.64	4.82
MICU1	41.61	53.98	49.55	55.48	55.11	59.25
CITED2	47.61	47.66	42.62	37.13	36.76	39.92
SEMA3A	3.28	5.65	4.89	8.18	7.74	9.03
TUBA1B	3189.4	1862.11	2122.54	2840.8	2892.78	2993.63
IRF9	107.49	81.75	87.69	31.5	31.44	35.59
BPNT1	37.3	42.76	36.8	34.4	34.76	40.12
TUBB3	41.21	18.84	22.26	16.75	16.2	14.8
TUBB4A	0.76	0.31	0.52	0.1	0.55	0.2
TUBB4B	1007.23	576.43	669.2	866.33	842.41	841.24
BTN3A3	12.01	13.65	13.75	11.16	10.51	12.88
BTN2A2	14.31	13.73	12.93	9.5	9.58	11.11
SYCP2	1.5	7.68	3.82	8.35	8.46	9.61
SCML2	0.94	1.68	1.13	2.56	2.35	2.34
CDR2	41.93	57.13	52.09	56.01	55.71	59.82
CEPT1	17.99	39.68	28.64	40.95	40.34	37.84
CORO2B	1.06	1.19	1.35	1.37	1.11	1.09
MYL12B	1283.21	1516.07	1518.44	1395.5	1443.51	1443.91
NOD1	8.31	7.41	7.44	7.02	7.62	8.19
ANAPC10	9.24	19.8	16.17	17.47	19.04	19.62
DLC1	26.91	41.48	36.21	28.25	29.21	36
ATP8A1	0.49	1.07	0.65	1.38	1.31	1.65
NDRG1	41.6	34.72	37.76	28.41	28.25	32.89
MYL9	16.82	10.78	13.62	7.08	6.68	6.61
RACK1	4556.33	2207.44	2612.93	2467.8	2501.79	2325.96
ADARB1	5.09	4.49	4.04	3.51	3.91	5.12
CDS1	15.08	28.57	21.83	27.27	27.09	29.97
PEMT	91.64	77.29	86.36	90.23	82.15	83.76
PIAS3	27.68	38.96	37.4	32.22	34.82	38.85
ST3GAL6	1.01	1.41	1.22	2.07	1.57	2.21
NDC80	38.6	100.07	73.24	102.64	99.34	105.14
CPQ	9.35	10.13	9.78	9.38	9.01	9.93
WFDC2	0.55	0	0.34	0	0.39	0
BASP1	70.49	151.4	103.32	92.61	91.97	95.01
CDSN	0.42	0.13	0.49	0.35	0.4	0.25
IFITM3	391.43	236.64	273.68	156.12	160.17	132.82
RAPGEF3	10.13	5.66	6.99	7.32	8.25	8.98
NSA2	61.99	184.17	139.03	166.77	199.98	179.04
YAP1	45.76	82.55	61.62	69.48	68.12	86.12
SPON2	0.14	0.16	0.15	0.08	0	0
SPON1	0.04	0.1	0.12	0.06	0.04	0.02
PRMT5	129	106.22	117.23	106.62	115.5	118.58
TESK2	9.68	9.51	10.57	8.85	8.66	10.27
CD2BP2	73.1	67.9	72.39	67.09	64.74	67.34
UBAC1	42.94	44.82	45.51	51.07	50.7	49.11
CDIPT	197.44	142.04	155.79	136.94	139.02	128.98
PGRMC2	30.57	60.36	44.63	48.79	47.13	46.96
ARIH2	30.75	32.23	31.54	33.63	34.47	38.16
TUBGCP3	24.16	34.23	22.25	36.95	35.62	36.98
SEC24B	16.52	22.75	18.67	21.25	19.75	25.31
CFDP1	32.84	53.8	50.79	56.51	64.35	62.69
CD52	1.92	0.67	1.06	0	0	0.72
TMEM147	381.31	260.29	285.43	266.77	263.78	259.48
RBM14	21.15	25.62	25.35	31.02	29.14	34.26
LYPLA1	36.11	96.47	62.3	92.78	94.25	98.12
CDC42EP2	57.71	42.69	48.93	27.8	26.53	28.23
EMG1	29.12	24.27	25.07	26.6	25.51	27.14
IFI30	83.35	56.9	62.86	47.18	53.59	46.2
C1D	13.11	25.65	20.38	25.49	26.23	28.01
TIMM17A	71.05	93.83	86.21	98.85	101.33	98.67
N4BP2L2	12.85	22.93	17.81	19.65	21.1	25.55
ZER1	34.58	31.23	33.2	28.96	29.1	29.67
MCRS1	106.18	85.76	93.34	87.22	86.79	84.05
LRRN2	0.18	0.06	0.09	0.06	0.16	0.07
FAM3C	90.88	170.03	130.5	176.46	172.52	187.56
ACAA2	14.36	14.72	14.31	11.72	10.94	11.89
CDX2	0.06	0.06	0.15	0.03	0.03	0.04
PPIE	64.29	64.31	76.04	70.89	65.9	72.62
VAV3	26.88	44.65	38.21	45.32	43.41	53.26
TOMM40	277.78	207.72	202.58	255.67	243.27	253.47
TAB1	42.77	25.27	29.14	24.64	23.95	25.39
ECI2	49.14	68.2	68.44	72.68	69.92	67.91
HAX1	140.86	167.71	179.98	176.95	173.47	172.77
GPNMB	15.82	18.1	16.4	15.55	16.75	17.18
BAIAP2	62.45	49.53	53.71	40.53	39.51	41.85
MAD2L2	142.32	85.69	97.55	89.87	82.66	86.59
TACC3	155.65	182.35	186.94	200.73	200.25	195.72
MERTK	0.27	0.31	0.26	0.14	0.31	0.16
SLC30A9	10.77	22.14	16.68	20.67	19.9	22.98
PIBF1	3.02	12.64	7.27	12.56	11	13.26
PPIH	74.97	80.02	88.79	105.26	109.51	94.82
COG5	8.14	13.56	11.77	12.12	12.12	13.99
ZNHIT1	145.67	195.91	222.72	198.22	194.07	174.84
FST	41.83	39.99	38.64	31.72	31.89	32.24
TIMM44	34.25	34.86	33.38	36.87	39.54	35.69
CLGN	1.47	4.67	3.07	4.4	3.78	4.92
PFDN6	123.41	217.16	193.69	214.11	208.29	202.19
ZBTB18	8.16	11.43	8.27	11.01	9.85	12.01
HMGN4	44.26	105.28	82.32	101.39	93.99	97.1
TADA3	77.37	106.31	109.7	105.26	103.79	98.16
TRIM38	7.94	12.79	10.97	11.67	11.43	13.15
ATP5PD	427.66	641.57	640.88	715.8	692.5	700.66
UBE2E3	90.33	125.93	118.08	135.06	143.55	131.03
SLC25A17	20.65	30.5	25.31	33.93	32.24	33.62
SLC9A6	9.15	14.61	11.61	13.61	13.27	15.53
CEACAM5	2.89	2.72	2.16	1.74	2.2	2.75
EIF3M	25.55	40.78	39.57	41.7	41.82	42.32
HOXB13	9.07	9.18	9.96	6.65	8.1	6.85
NXF1	70.52	68.74	69.83	65.12	60.73	66.14
SEC23B	58.78	59.29	54.88	56.56	56.18	63.44
SEC23A	40.31	65.11	49.65	64.32	63.74	78.88
MIR9-1HG	0	0	0.19	0	0	0
CAP2	8.92	13.25	11.27	10.37	10.3	11.41
CAP1	313.69	337.25	343.59	317.79	298.45	337.52
CREB3	43.59	44.2	45.94	39.07	38.73	37.58
LRRC41	66.72	79.87	83.17	75.43	71.37	79.43
VTI1B	24.39	36.77	35.12	38.34	37.12	37.3
LINC02210-CRHR1	2.83	2.77	2.91	2.44	1.91	2.67
CRTAP	42.31	52.22	49.68	52.78	53.05	57.44
SYNCRIP	65.17	132.12	109.11	137.31	136.1	158.98
VAT1	234.94	151.9	171.72	126.04	123.75	130.95
STK25	84.69	59.92	70.68	60.52	63.86	63.22
ENOX2	7.96	12.89	10.82	10.8	10.69	13.47
UNC13B	4.69	4.12	4.27	4.87	4.25	5.74
CARM1	44.49	37.09	36.07	35.69	34.94	36.56
NCOA2	6.4	11.01	8.48	10.23	9.24	12.65
CEBPA	77.64	60.41	68.11	71.88	75.27	74.39
SEMA6C	4.58	3.39	3.37	2.12	2.48	2.94
SEMA6B	2.14	1.32	1.44	1.58	1.53	1.39
SEMA4F	10.74	8.78	8.44	7.69	7.24	8.84
SEMA4D	18.53	16.15	14.9	18.54	17.79	19.8
SEMA4B	257.38	148.8	174.75	140.34	138.57	155.27
CEBPB	49.01	60.22	41.46	39.79	42.39	46.89
SEMA3C	92.48	200.03	124.96	110.38	106.15	132.63
APPBP2	9.14	17.99	13.48	15.98	17.19	18.09
MYBBP1A	40.92	29.61	33.62	39.4	38.2	42.66
FBLN5	0.08	0	0.08	0	0	0
FBXW10	0.23	0.05	0.11	0.12	0.08	0
CIB2	14.61	14.01	13.72	14.81	14.58	15.57
CIB1	202.79	191.3	202.31	201.97	201.04	182.88
CEBPD	29.91	67.99	43.63	38.24	32.43	34.49
ZNF211	15.14	15.83	16.25	15.54	14.65	16.58
DDX17	95.45	101.93	97.53	101.41	102.84	127.59
DEAF1	21.87	16.55	18.17	15.47	14.47	15.78
CHERP	34.62	29.98	30.72	31.32	33.77	31.91
KAT5	63.03	50.44	55.73	47.87	46.34	46.75
HYOU1	135.49	128.11	133.42	118.98	115.04	133.01
IPO8	19.31	34.92	28.06	36.3	34.65	45.49
IPO7	16.44	34.37	25.06	36.61	36.73	47.41
NOP56	142.18	136.84	141.62	182.81	175.81	186.37
NEBL	1.28	3.17	2.6	2.66	2.32	2.8
PITRM1	69.55	78.43	76	66.6	65.9	75.34
ATG7	21.8	18.63	19.2	15.08	16.16	16.68
ZNRD2	84.9	52.04	62.34	58.1	52.93	55.56
RNASEH2A	155.63	121.36	126.1	132.22	128.62	116.43
P3H3	5.72	4	4.83	4.16	6.16	4.74
UBD	101.58	130.07	149.53	0	0.68	0.19
PPIAL4H	0.04	0	0	0.04	0	0
GNG14	0.92	0	0	0.84	0	0
LINC01638	0	0.38	0	0.36	0.36	0
UPK3B	229.45	155.43	167.27	179.94	184.66	165.39
LRRC53	0	0	0.02	0	0	0
BATF	29.27	30.54	28.89	29.19	26.99	23.95
GLRX3	74.6	186.83	154.91	180.88	177.46	170.32
CEBPG	30.89	51.55	40.02	49.24	50.02	56.52
DCTN2	196.15	211.58	207.95	184.71	187.64	188.5
ANP32B	134.51	242.38	187.19	302.74	325.53	298.78
LAMTOR5	510.61	287.92	290.92	287.26	284.29	283.82
PROCR	62.43	56.09	61.95	51.24	59.16	53.19
TM9SF1	147.48	115.98	124.43	106.9	109.1	116.92
PRDX4	144.37	177.82	186.99	178.44	190.23	170.49
ARL6IP5	51.48	78.73	67.3	60.84	63.14	62.88
AGR2	22.06	35.75	35.72	95.12	92.69	88.53
ARPC1A	201.81	189.99	194.42	189.35	190.68	192.59
HTATIP2	62.78	102.66	93.57	86.85	86.18	86.76
AGPAT1	70.46	52.59	57.66	53.97	53.84	50.92
AGPAT2	93.85	98.18	102.57	93.94	94.34	95.39
RPP30	12.11	21.41	17.15	21.73	23.77	23.58
RPP38	25.76	41.53	34.99	42.24	37.51	35.5
SPTLC1	53.04	112.48	84.86	107.14	107.54	117.92
SLC35A1	17.09	26.25	24.43	28.53	26.83	28.2
CEL	16.63	13.91	15.64	16.82	20.73	21.96
SLC19A2	4.9	8.39	6.47	9.3	8.16	9.87
IFI44	46.82	63.96	58.25	24.29	22.02	25.76
CXCL13	0.1	0.12	0	0	0	0
ARFGEF2	23.16	32.42	25.21	26.01	24.82	36.04
ARFGEF1	16.14	30.66	24.93	30.4	27.38	37.49
AKAP3	0.03	0.07	0.09	0.03	0.03	0.07
RABAC1	937.02	550.21	665.21	469.96	466.22	416.11
SLU7	17.78	46.16	34.71	40.17	42.25	47.31
DPYSL4	4.05	2.8	2.56	1.63	2.26	1.92
SIVA1	285.21	210.07	261.34	255.23	244.24	232.87
MRPL28	207.11	150.78	163.7	149.72	148.33	138.06
CCT7	649.84	459.27	515.39	513.53	500.44	515.3
CCT4	189.11	229.63	212.43	245.86	240.62	238.53
CCT2	340.54	393.93	378.57	420.82	407.85	433.39
NPC2	683.61	871.48	764.71	877.74	888.84	795.4
TACC2	11.63	16.31	15.94	14.11	12.95	15.3
CENPA	18.56	51.85	35.49	52.42	50.79	56.69
SORBS1	2.61	3.44	3.66	2.51	2.5	3.18
IFITM2	1.13	0.74	0.43	0.24	0.71	0
COLEC10	0.17	0.07	0.03	0.03	0.14	0.16
POMT1	23.04	15.36	18.48	16.36	15.3	16.11
TXNRD2	47.14	25.93	29.61	27.24	24.14	22.08
MTHFS	22.76	22.46	24.52	21.29	22.85	20.44
DRAP1	282.69	271.58	294.81	237.8	252.54	224.76
CENPB	147.83	128.43	127.04	131.65	129.9	126.02
DNPH1	124.53	71.96	74.24	90.27	101.68	81.53
SMC2	7.04	20.11	12.46	22.77	22.63	29.02
PRPF8	196.02	130.26	144.44	135.08	131.25	170.43
ERN2	0.03	0.07	0	0.07	0.1	0.04
TRAPPC2B	48.71	77.96	68.97	70.41	68.87	63.53
AHSA1	233.73	222.27	239.82	241.02	233.27	228.65
SLCO1B1	0.34	0.81	0.71	0.68	0.76	1.02
CENPC	2.36	6.36	4.22	6.4	6.48	7.02
USP16	13.12	29.11	24.51	34.53	33.03	36.99
CDC42EP3	31.66	51.57	42.48	37.87	36.67	40.94
SH2B2	3.96	2.34	2.53	2.59	1.85	2.33
PAIP1	55.82	104.74	85.18	94.13	93.09	94.58
PAICS	50.58	77.66	69.34	106.39	105.1	113.48
TBL3	36.22	19.49	23.63	21.93	22.1	21.73
MXD4	36.99	26.62	30.34	21.37	20.93	21.8
P3H4	8.33	7.29	7.02	8.31	8.75	7.12
ST6GALNAC2	30.48	33.07	34.37	27.15	29.17	26.01
PDLIM5	32.28	60.93	43.2	47.79	51.05	52.24
TRIM3	8.99	4.96	5.48	4.86	4.47	5.44
ERLIN1	18.98	30.23	25.44	32.91	32.88	37.55
HEXIM1	66.29	69.86	69.21	61.93	64.56	66.85
SPAG5	50.28	58.11	55.8	65.44	60.47	73.14
RBCK1	148.7	109.31	117.11	104.87	97.87	103.05
STAMBP	15.26	19.49	16.4	17.7	17.71	21.74
TGOLN2	59.26	87.68	81.76	78.62	76.92	100.39
CENPE	2.73	12.52	7.13	16.03	13.83	20.33
ARID3B	8.63	5.72	5.79	5.62	5.25	6.73
POLR3F	9.76	22.65	14.63	23.86	22.61	20.57
POLR3G	0.75	2.72	1.33	3.58	3.07	3.61
POLR3C	17.31	18.25	16.69	16.19	17.1	17.08
IVNS1ABP	88.53	110.41	100.31	92.13	90.63	100.54
TRIM16	130.23	107.31	115.43	60.62	57.42	61.28
MYL12A	539.17	677.6	651.66	571.59	581.13	571.15
TXNIP	97.28	130	118.16	148.95	146.55	163.97
TAF6L	43.08	34.45	35.21	31.55	32.4	32.45
CENPF	13.94	36.28	26.92	42.51	41.57	56.04
PDPN	26.67	31.04	30.38	14.27	13.22	14.03
POSTN	0.07	0.14	0.04	0.07	0.1	0.34
ATP5MG	429.51	331.86	361.77	365.5	367	345.2
RASL10A	0.16	0.27	0.08	0.27	0.44	0.39
GAS2L1	18.51	12.26	13.14	11.79	12.98	12.74
RAD51AP1	13.5	40.64	29.8	51.56	52.51	51.79
RGS14	9.87	7.47	8.34	6.19	4.68	6.65
LEFTY1	0.14	0.15	0.07	0	0	0
EXOC5	5.19	15.87	10.12	15.3	14.92	17.97
IGF2BP1	0.02	0.02	0.01	0	0.01	0.01
IGF2BP3	3.03	5.5	4.07	5.98	5.09	7.36
IGF2BP2	6.38	8.48	6.85	8.02	9.54	9.16
CAMKK2	22.79	26.07	25.29	26.35	28.14	31.39
MTX2	48.01	69.4	65.03	80.53	86.62	75.96
YKT6	150.37	130.08	143.32	121.24	120.94	127.05
SPINT2	1873.99	1634.31	1732.45	1562.9	1577.4	1588.33
PMVK	47.1	30.16	33.18	40.23	33.55	33.8
DMRT2	0.84	1.19	0.69	1.1	1.49	1.65
KHDRBS3	0.39	0.42	0.17	0.24	0.36	0.13
KHDRBS1	126.69	196.18	159.24	196.67	189.63	205.98
CELF1	37.76	40.47	35.08	44.95	45.65	53.3
CES1	0.06	0	0.06	0.18	0.06	0.07
LBX1	0.09	0	0	0	0	0
KLF1	0.07	0	0.14	0	0	0
CTCF	38.14	56.43	49.56	52.56	56.73	65.62
CD226	0.08	0.09	0.08	0.1	0.08	0.11
FARS2	24.43	21.79	24.71	26.57	24.54	22.56
CGRRF1	11.82	17.96	16.21	17.47	18.23	18.16
CGREF1	0.26	0.25	0.31	0.45	0.61	0.25
RRAGA	70.32	74.95	79.42	68.73	69.99	63.19
PRH1-TAS2R14	0.91	2.76	1.85	2.26	1.55	1.76
DCTN6	63.25	98.54	80.31	97.11	101.75	100.37
GNA13	15.64	30.19	22.77	29.03	29.48	34.34
TNFSF13B	0.2	0.17	0.04	0.08	0.13	0.05
CSPG5	2.29	1.99	2.6	2.68	2.84	2.6
AVIL	1.26	1.11	0.69	0.66	0.92	1.39
B3GNT2	13.91	32.37	22.89	27.46	25.77	32.26
GNB5	12.87	13.73	12.51	11.98	12.02	13.43
EBP	268.24	149.06	175.37	185.99	175.5	155.99
BUB1B-PAK6	2.14	4.13	5.57	1.78	1.42	0.03
DLL3	1.32	1.74	1.96	1.58	0.92	1.26
CLDN16	0.67	2.05	1	1.63	1.9	1.67
GET1-SH3BGR	1.43	0.85	1.64	0.93	0.3	0
PNMA2	1.98	3.2	2.8	1.78	1.81	2.76
CETN2	29.47	71.87	55.67	78.6	69.87	82.38
FUT9	1.15	2.63	1.6	2.72	2.66	3.72
GMEB1	4.13	4.37	4.08	4.53	4.53	4.76
RRH	0	0.13	0.06	0	0	0
CCT6B	3.36	5.06	3.38	4.06	4.89	3.68
CCT8	172.29	277.61	251.12	303.67	308.37	306.35
CNPY3	76.08	69.1	76.19	70.22	68.86	63.64
CORIN	0.06	0.07	0.07	0.07	0.05	0
ADCY1	11.07	8.5	8.89	8.88	7.61	11.84
CETN3	10.11	30.49	24.63	31.86	33.9	35.47
TBC1D7-LOC100130357	0.3	0.4	0.07	0	0.16	0
CNPY3-GNMT	2.62	0.86	1.14	1.4	0.84	0.81
FAM189B	37.02	31.32	33.9	32.43	33.24	33.61
USP39	61.9	78.02	79.23	81.14	80.52	85.11
POLD3	14.64	22.39	18.26	28.21	29.69	33.46
CERS1	3.47	2.35	2.39	2.46	3.03	1.91
TBR1	0.03	0.03	0.03	0.06	0	0.09
AP4B1	12.8	11.74	10.97	11.29	11.69	11.21
CFL1	1927.93	1559.61	1735.97	1544.86	1506.06	1472.86
POLQ	3.85	6.75	4.85	7.12	7.55	9.56
SLC12A7	37.57	26.06	29.51	20.98	21.61	26.91
OGA	40.63	72.06	59.9	66.76	68.8	83.82
NFAT5	9.08	20.12	13.12	15.55	15.76	21.6
NUDC	169.79	195.59	194.71	187.96	190.66	174.24
PTGES3	204.69	494.44	378.87	522.47	502.23	491.83
BOLA2-SMG1P6	69.71	69.68	70.31	74.44	71.37	77.37
CFL2	7.76	17.76	11.88	17.12	18.12	16.37
YME1L1	31.22	76.77	60.61	74.34	75.01	82.64
SETDB2-PHF11	0.3	1.35	1.82	0.87	0.41	1.92
TCFL5	25.6	30.5	27.96	32.07	34.01	31.85
PLK4	5.19	11.21	8.55	11.76	12.69	13.67
STAG3	3.85	1.86	1.88	1.81	1.81	2.38
STAG2	32.62	54.18	39.45	49.31	47.24	62.57
SIX2	0.05	0.37	0.19	0.05	0.26	0.29
RFPL3	0.1	0	0.1	0	0	0.25
RFPL2	0.35	0.25	0.61	0.24	0.42	0.39
RBBP9	17.15	22.3	17.5	19.79	20.96	20.61
RAI2	3.8	4.06	4.59	2.53	2.5	3.54
RAI1	43.42	39.67	40.49	39.13	39.78	46.33
PTTG2	0	0.25	0.64	0.24	0	0.27
PHTF1	21.32	36.85	31.3	32.62	30.25	31.44
MAP3K2	6.08	15.87	10.11	13.14	12.16	15.89
MASP2	2.13	1.58	1.51	1.29	1.56	3.28
KIF1C	65.3	49.92	56.56	47.41	48.88	52.27
CTSC	110.09	126.18	123.58	138.02	145.35	152.35
GRAP	0.05	0.13	0.09	0.06	0.06	0.15
CHL1	0.1	0.21	0.14	0.08	0.1	0.05
GIPC1	283.45	219.9	253.33	226.07	224.27	213.52
TRAF3IP2	13.6	14.48	14.44	10.6	11.21	11.32
PLAC1	0.54	0.55	0.22	0.12	0.47	0.69
NUP50	24.04	39.3	32.13	40.15	38.15	48.14
NES	0.05	0.02	0.02	0.02	0.02	0.04
KDM5B	23.14	33.15	30.34	31.86	30.04	36.14
TOB2	28.06	24.1	23.27	23.59	22.52	26.38
HBS1L	10.92	18.12	15.59	16.74	16.47	20.29
AHCYL1	97.99	110.51	97.76	110.48	104.16	123.53
PLK2	74.01	105.45	94.03	62.26	57.75	66.07
ZMYND11	23.62	44.74	33.84	43.89	42.42	55.79
SRSF10	26.29	51.47	38.67	53.37	54.43	60.77
ZBTB6	2.56	9.43	5.64	9.17	9.19	9.76
POP4	59.89	64.54	68.91	62.76	59.04	61.78
ARPP19	37.49	88.49	61.56	91.53	90.46	101.44
ZNF234	4.95	6.71	6.02	6.76	7.02	8.54
ZNF266	25.22	30.88	29.23	28.14	29.33	33.29
ZNF274	10.07	12.73	12.63	15.31	13.73	17.33
NEK6	14.79	11.75	12.23	10.27	8.52	10.73
WDR4	21.2	18.01	20.17	23.12	22.84	25.54
NCKAP1	14.17	27.71	20.76	25.08	24.58	30.6
IQGAP2	0.13	0.19	0.22	0.16	0.04	0.06
VAMP5	122.49	66.48	67.68	50.77	60.49	51.19
ZNF273	0.88	3.02	1.48	2.08	2.06	2.57
ZNF460	0.73	1.37	1.08	0.9	0.95	1.2
ZNF268	2.3	3.36	2.72	2.89	2.85	3.33
MTHFD2	39.61	48.24	40.05	61.24	60.37	63.86
UPK3BL2	14.94	8.7	7.45	9.89	11.12	8.74
SMIM38	0.05	0.05	0	0	0	0.11
LOC107984974	2.91	2.37	2.29	3.01	3.02	2.91
RPP40	7.39	15.69	11.16	16.39	14.31	15.84
CFTR	0	0.02	0	0	0	0
SEPTIN9	454.62	274.22	311.58	296.87	295.37	311.16
SEC24A	10.24	17.32	12.22	14.54	13.12	17.31
CCR9	0	0	0.04	0	0	0
GJB6	52.67	62.97	47.18	63.61	61.43	66.34
SDCCAG8	8.48	14.06	12.32	13.65	12.72	13.3
ENTR1	31.98	39.23	37.01	45.45	44.27	45.16
HSPH1	48.01	103.47	81.6	91.69	93.16	105.83
STARD10	90.78	53.6	63.42	46.74	45.47	40.14
CGA	0	0.52	0.45	0.25	0	0
WASF3	4.9	8.04	5.97	7.61	7.96	8.61
NOXA1	5.12	4.24	4.33	4.54	4.76	4.58
UTP14A	15.71	40.9	31.06	44.95	42.93	45.02
CPLX1	0.41	0.44	0.46	0.27	0.44	0.73
FRS3	11.03	7.3	7.78	7.63	8.1	6.97
FRS2	6.69	15.57	10.46	12.42	12.76	16.34
CGB3	5.5	3.98	4.14	2.97	2.58	3.83
NEU3	6.46	5.66	6.8	7.7	6.18	6.85
FAXDC2	0.89	0.38	0.49	0.34	0.34	0.38
FAM114A2	4.84	8.84	7.02	8.72	8.48	10.09
ZNF275	5.9	6.47	5.89	5.57	6.23	7.45
ALDH1L1	208.98	118.13	143.96	167.92	166.06	167.31
FTCD	0.58	0.44	0.29	0.19	0.44	0.07
TUBGCP2	37.28	28.93	31.35	32.17	30.06	32.37
CLPX	21.98	37.48	33.21	36.34	35.06	37.88
PDE10A	0.17	0.18	0.18	0.09	0.07	0.24
SRCAP	48.61	30.23	34.07	29.72	29.11	37.8
PPP1R13L	151.27	91.41	104.43	85.15	85.79	82.05
POLR1G	9.96	15.29	11.8	19.62	17.64	19.37
HPSE	0.45	0.51	0.41	0.6	0.48	0.49
RUVBL2	531.94	324.6	368.68	348.7	355.29	338.43
PGRMC1	111.86	205.97	168.59	204.56	202.13	215.12
CYP46A1	0.2	0.05	0.2	0.16	0.05	0.23
SLC26A1	12.81	2.25	3.82	2.72	3.16	5.81
ADAM28	15.68	19.99	18.76	14.84	15.73	23.12
ARID5A	10.44	9.59	9.59	7.68	7.94	7.66
TSPAN9	16.29	10.19	12.02	9.94	9.62	10.73
USP20	15.04	8.23	10.16	7.75	8.11	9.28
USP19	26.31	20.28	22.48	17.6	20.05	21.6
CEACAM7	0.29	0.16	0.15	0	0.24	0
HCST	4.09	0	1.03	1.09	3.36	0.9
CD300C	0.07	0.08	0.15	0	0	0.18
ME3	12.44	7.3	10.4	7.66	7.85	8.67
NMU	2.71	3.09	2.46	3.72	4.57	2.74
FGL2	0	0.03	0.02	0	0	0
CFHR4	0	0.1	0.09	0.1	0	0.06
CFHR3	0.14	0.45	0.48	0.74	0.52	0.48
CEACAM8	0.1	0.1	0.06	0.05	0	0
C1QL1	9.05	5.45	5.82	7.73	7.22	7.09
MRPS30	25.87	45.34	40.93	39.92	41.11	42.76
WDR3	4.69	7.3	6.36	10.02	9.25	11.22
GPR83	0.02	0.05	0.09	0.03	0.18	0.06
RAB10	73.39	127.24	101.87	115.97	113.44	130.69
PPARGC1A	0.04	0.1	0.09	0.13	0.08	0.15
MALT1	3.05	6.31	5.05	5.69	5.85	7.21
MMP24	0.21	0.34	0.2	0.18	0.13	0.09
YIF1A	127.18	81.89	99.69	95.92	97.44	86.01
CPSF4	47.15	33.72	38.26	40.77	38.83	38.37
JTB	131.89	240.11	248.95	256.32	252	246.71
ADCY3	60.73	43.21	47.87	48.88	45.75	56.59
RUNDC3A	0.76	0.39	0.66	0.17	0.23	0.33
DHRS4	138.89	86.92	102.63	85.84	89.89	80.6
BRD8	95.28	90.84	92.09	83.19	79.19	92.6
MTMR11	5.59	6.07	6.8	5.93	5.69	6.85
BLCAP	508.11	497.56	491.28	450.11	453.89	473.43
MAN1A2	5.65	15.98	10.04	13.18	13.03	17.33
TRAFD1	115.72	117.18	122.26	93.82	92.9	102.82
TXNL4A	18.38	21.23	18.47	23.77	21.55	23.13
PNPLA6	101.08	54.63	62.45	42.51	44.32	45.58
SUGT1	4.51	8.6	7.18	8.97	8.56	8.93
GADD45G	6.29	3.5	4.71	4.22	4.72	2.65
EDAR	2.46	2.31	1.93	2.68	2.29	2.69
PAPOLA	54.9	134.61	96.12	136.08	133.49	152.37
TCERG1	26.33	49.86	33.17	54.74	52.54	60.9
MAGED2	61.63	106.83	98.33	85.61	87.31	86.94
EHMT2	95.4	51.19	62.43	50.35	50.99	54.7
COPS8	28.27	39.45	34.75	39.44	37.25	37.25
RNPS1	184.63	208.6	220.19	238.48	239.3	233.26
FASTK	80.8	54.45	64.46	55.8	55.48	56.95
SUB1	19.57	67.33	54.1	75.56	75.77	72.2
SMPDL3A	5.04	8.16	5.47	5.66	5.1	6.39
DBF4	7.13	24.54	14.95	25.22	25.23	24.81
SPIN1	31.3	53.82	45.06	48.92	47.59	57.22
RALBP1	49.54	80.63	64.2	75.01	76.6	84.99
SRSF8	17.95	25.37	22.12	24.33	24.73	25.69
APOBEC2	0	0.23	0.14	0	0	0.08
MORF4L1	249.84	504.81	435.59	501.37	485.67	545.04
PRDX3	154.39	236.29	210.06	240.8	251.76	257.6
GPR75	2.9	2.69	1.92	2.1	1.27	3.71
EHD1	54.85	35.51	42.18	31.06	30.57	29.64
AFG3L2	85.12	110.5	110.92	116.98	115.75	125.48
POP1	6.84	8.66	8.01	8.11	9.5	9.59
UGT2A1	0.17	0.24	0.06	0.32	0.23	0.17
MSL3	27.44	37.62	36.24	36.61	34.15	38.01
C11orf58	18.4	47.69	34.71	43.07	41.88	41.9
KDELR1	395.24	469.68	428.42	466.3	457.99	451.43
SF3A3	95.15	125.04	117.68	131.01	134.88	133.45
AP3M2	10.61	15.83	14.2	21.28	19.81	24.4
STARD3	73.77	49.85	57.2	46.91	49.93	48.64
HNRNPA0	72.42	64.64	68.59	65.55	66.86	70.79
BTG3	36.8	89.75	63.67	82.16	79.39	80.38
ERV3-1-ZNF117	0.55	0.76	0.36	0.84	1.58	0.97
CBX1	69.84	119.61	105.83	123.97	120.62	130.65
SEC61B	375.01	395.55	332.59	371.22	377.05	349.38
TOMM34	99.64	109.02	106.82	104.84	105.35	102.63
PDIA5	18.04	20.33	22.06	23.26	21.49	24.31
SERINC3	177.37	156.11	139.55	126.66	128.86	163.42
OS9	232.35	254.77	248.47	224.37	213.47	224.54
PNRC1	23.54	54.03	38.71	33.36	34.56	34.07
TMED2	109.88	262.72	184.08	253.63	248.57	281.64
LMAN2	327.82	274.69	298.52	270.13	267.66	257.06
ERP29	99.7	93.09	107.39	98.92	103.89	93.13
MLLT11	25.88	49.93	45.94	34.23	32.82	33.78
STIP1	226.35	292.72	289.35	310.19	309.49	323.3
IFI44L	4.01	7.28	5.19	0.85	0.71	1.15
ACOT2	3.77	4.15	3.85	3.41	2.88	4.07
RAB40B	5.9	6.82	7.2	7.5	6.72	8.71
EBNA1BP2	99.67	174.13	165.73	190.49	193.06	175.15
CKAP4	48.71	67.36	60.84	59.1	56.34	58.77
HTD2	3.53	4.7	3.42	3.25	4.47	4.47
YWHAQ	220.35	381.25	326.69	377.61	367.51	397.62
TMED10	78.09	110.79	100.35	114.38	112.94	122.38
ASCC3	15.61	23.11	18.83	22.56	22.19	30
ADIRF	448.76	493.42	549.87	565.7	592.27	551.99
UQCR11	125.86	91.63	110.79	104.1	100.24	90.88
CLP1	38.77	36.07	35.91	31.11	28.74	33.57
FERMT2	8.97	15.71	13.15	15.21	14.08	17.77
COPS6	242.7	175.05	188.83	165.75	167.09	165.12
RAB32	29.62	48.13	45.37	42.57	41.02	37.58
MAPRE2	8.25	7.81	7.93	7.14	6.35	7.66
CCNI	121.95	138.42	125.68	138.71	128.9	130.54
GCN1	101.71	64.98	78.7	71.46	71.69	92.88
COPS5	112.91	131.46	131.97	133.83	138.38	135.92
METAP2	50.27	83.99	71.2	87.3	86.01	92.67
IMMT	98.51	121.89	115.34	140.68	139.62	141.8
LILRB5	0.11	0.17	0.11	0.04	0.15	0.04
SF3B2	166.88	222.32	211.86	236.15	227.29	229.01
ILVBL	82.99	50.32	63.95	62.08	60.39	59.77
SLC27A5	18.46	5.72	7.12	8.1	9.69	8.07
SLC27A4	35.18	23.46	27.63	23.39	24.12	23.6
SLC27A3	23.83	19.72	21.77	23.77	23.27	21.4
SLC27A2	20.69	29.71	23.67	27.69	29.62	29.81
KIF2C	82.96	87.31	91.65	91.46	90.51	97.2
SPINK5	2.19	5.14	3.91	3.62	4.55	5.11
CCDC85B	74.56	98.93	115.11	101.38	101.14	87.13
CFAP298-TCP10L	0.23	0.37	0.36	0.25	0.28	0.24
CHAD	2.22	0.29	0.66	0.35	0.78	1.66
GLIPR1	2.75	8.17	4.89	4.37	4.94	5.38
TLK2	16.09	26.25	22.79	24.33	23.24	25.26
ZNF765-ZNF761	3.74	1.25	1.07	1.5	1	1.58
KLK11	1.62	0.62	1.03	0.95	1.67	0.82
TMSB15A	0.69	1.94	1.64	2.18	1.23	1.05
KDELR2	109.65	177.3	139.85	188.06	184.81	194.04
KDELR3	6.35	9.56	10.36	10.09	13.15	11.77
ATF7	15.13	19.22	17.28	19.86	16.42	23.14
SNRNP27	16.08	46.33	33.34	46.91	49.27	44.36
TMED1	56.95	41.76	46.68	38.66	39.26	35.9
LIAS	3.2	7.71	4.71	9.59	7.05	5.75
RCBTB2	2.77	4.13	3.27	3.12	4.36	4.41
IFT27	29.48	29.19	27.65	24.59	26.77	24.66
RAB35	70.33	65.15	64.05	60.38	60.76	66.88
TDRKH	10.36	16.24	14.64	15.6	14.88	17.76
LILRB3	1.76	0.6	0.39	0.51	0.32	0.69
LILRA2	0.02	0	0	0.02	0.02	0.02
RBPMS	47.78	57.59	48.68	63.99	60.29	61.31
RAB31	7.2	12.08	9.8	11.19	9.53	12.23
ADAP1	61.72	46.72	53.38	46.59	48.55	44.1
DSTN	0	0	0.03	0	0	0.04
RIPK3	6.81	7.89	8.74	7.4	7.71	7.27
GTF2A1L	0	0.31	0.31	0.3	0.13	0
STON1	2.63	3.45	2.89	3.85	3.29	4.02
LOC110384692	0.04	0	0	0.25	0.12	0.45
RCC1	112.16	87.49	93.26	91.55	90.3	98.04
PIM2	12.77	13.55	14.23	11.86	11.07	11.86
B4GAT1	23.95	19.83	22.63	22.58	20.3	20.92
MID2	2.99	3.76	3.12	3.24	2.92	3.69
TENT4A	28.17	30.6	25.66	32.33	31.89	35.01
UPK1A	40.83	23.3	25.35	31.57	28.78	29.81
SLC35D2	18.59	30.68	29.65	25.92	28.51	26.52
ADRM1	539.71	402.51	469.71	350.79	345.34	327.66
CHD1	4.01	11.23	7.4	11.65	10.33	14.63
NUDT21	45.36	73.9	57.09	82.95	81.63	93.49
CPSF6	25.53	25.41	24.15	30.58	30.04	33.26
OGFR	143.76	145.38	162.12	133.61	136.34	122.34
DDX52	10.08	25.2	19.23	20.9	21.81	22.85
ABHD2	53.97	65.41	59.41	75.71	70.6	96.07
WWP1	15.69	31.54	24.92	25.25	27.46	31.98
EEF1AKMT4	33.09	19.31	19.65	22.42	20.53	19.34
EEF1AKMT4-ECE2	0.03	0	0	0	0	0
ASDURF	2.11	11.28	5.08	6.21	8.23	13.48
CHD2	28.67	28.68	25.54	27.61	27.93	36.12
WWP2	36.02	32	36.27	29.85	29.81	35.04
DUS4L	2.17	6.82	4.64	6.61	7.83	6.48
CNTRL	3.09	7.87	5.39	7.53	7.15	10.36
UBE2C	305.08	451.21	455.5	522.53	517.59	512.58
SNRNP35	42.99	45.04	44.88	45.25	47.93	41.66
DEPP1	21.76	16.03	17.86	21	20.94	19.6
RAPGEF4	1.45	1.34	1.31	1.4	1.26	2.26
CHD3	108.98	84.51	90.34	80.93	83.49	100.1
DUSP14	49.83	50.23	57.14	41.18	42.1	46.66
TOPBP1	16.94	34.25	25.92	38.38	38.75	47.57
TRIM31	210.37	198.33	202.32	94.98	89.96	128.75
TPPP	0.71	0.51	0.28	0.33	0.3	0.6
HSF2BP	3.58	3.78	3.42	2.61	2.73	2.43
TRIOBP	75.88	68.04	74.56	65.55	68.57	70.95
RER1	74.51	68.7	70.85	69.32	70.03	69.98
CHD4	114.03	106.93	109.15	107.77	104.09	135.67
DNAJB4	4.59	13.8	7.99	11.4	10.35	12.5
SMIM28	0	0	0.06	0	0	0
MYOCOS	0	0	0.17	0	0	0
C17orf113	5.81	3.51	5.04	4.09	4.87	4.49
ESM1	0	0.12	0	0	0	0
DIDO1	32.86	42.56	39.99	43.64	43.51	57.95
WDR5	41.43	42.66	41.87	47.35	48.32	49.22
SPACA9	5.75	3.41	4.22	3.33	5.58	4.38
ADAMTS13	1.5	0.7	0.89	0.54	0.71	0.96
CACFD1	16.23	11.75	13.61	11.06	11.01	11.78
ADAMTS8	0.06	0.06	0.03	0	0.03	0
ADAMTS5	0.25	0.65	0.31	0.19	0.3	0.39
NUP42	36.16	59.08	51.04	63.44	64.06	68.21
PRSS23	39.08	53.71	49.44	46.45	47.72	50.44
PTPN21	6.11	7.87	6.79	6.13	5.87	7.03
ADCY5	1.37	0.91	0.79	0.76	0.33	0.41
HNRNPUL1	387.28	365.31	373.29	374.34	380.58	415.88
ATE1	6.86	11.86	9.04	12.13	11.39	14.06
RPP14	2.87	3.96	4.41	4.74	4.48	5.22
KRR1	4.78	14.15	9.14	14.21	14.06	16.97
KATNA1	24.14	29.41	27.04	28.43	28.22	32.34
PRDM7	0.19	0.1	0.1	0.03	0.03	0
PRDM5	0.04	0.25	0.15	0.04	0.08	0.2
PRDM4	21.77	23.34	24.36	18.18	17.62	22.54
MMP24-AS1-EDEM2	0.72	0	0.52	0.14	0	0
CHEK1	22.43	36.39	29.79	44.55	41.96	46.84
HIBADH	51.2	73.51	70.29	67.87	69.44	73.79
CIT	12.45	13.74	13.37	16.64	16.08	20.65
CEP43	5.49	13.64	9.3	12.37	12.45	13.48
EMILIN1	2.84	1.64	2.21	1.38	1.21	1.41
BTN3A2	21.39	18.59	20.81	19.72	18.61	20.24
BTN3A1	14.9	16.76	15.41	13.67	13.52	16.71
FOXN3	13.25	18.31	15.06	14.18	13.55	19.02
BTN2A1	26.55	22.42	21.62	20.12	20.79	22.83
RCAN3	7.47	12.61	11.78	12.34	13.24	13.57
FAF1	20.48	26.72	22.76	26.31	25.44	24.85
CRYZL2P-SEC16B	0	0.16	0	0.16	0	0
CD160	0.14	0	0.08	0.08	0.08	0.17
KIF3A	4.86	13.29	7.27	11.79	10.65	13.05
POLR3A	8.3	8.63	8.08	7.77	8.45	9.87
CLASRP	106.34	73.18	81.18	77.47	74.76	82.76
CHGA	0.15	0.08	0.15	0	0.08	0.13
ZWINT	79.93	106.12	98.96	133.73	128.49	139.73
CAPN11	0.04	0.08	0	0.08	0	0.09
CAPN10	24.82	16.25	19.19	16.04	18.11	16.31
KPTN	82.73	50.64	65.5	55.92	54.91	52.66
CDC42EP1	27.77	19.46	22.34	17.21	17.31	15.42
SLC7A9	0.2	0.44	0.47	0.07	0.14	0.24
PWP1	45.48	65.02	60.38	60.02	63.24	66.53
TBC1D8	17.94	17.44	17.56	24.24	23.69	28.04
CHGB	0.04	0.09	0.09	0.23	0.09	0.1
CDC37	263.77	183.18	213.09	178.06	185.28	178.56
IL1RAPL1	0.09	0.03	0.08	0.06	0.03	0.03
PKIG	47.78	72.38	71.02	61.55	54	56.81
KAT7	11.85	14.78	13.81	14.25	13.7	15.6
DMC1	0.05	0.11	0	0	0	0.06
PLAAT3	491.41	335.63	387.59	305.61	307.43	332.2
GLMN	7.83	29.67	22.54	28.81	28.37	27.4
HHLA3	12.91	8.72	6.21	7.06	6.68	7.8
HHLA2	0.09	0.1	0.09	0.1	0.05	0
BVES	2.02	3.06	2.21	1.9	2.1	2.25
CORO1A	40.14	24.18	23.93	19.77	21.28	20.78
WDR45	87.88	61.11	67.38	50.75	48.41	48.15
FICD	3.2	2.88	3.46	2.71	2.44	3.47
AP4S1	3.5	6.6	5.53	5.44	6.19	6.88
LDB3	0.32	0.22	0.35	0.21	0.44	0.41
PTP4A3	2.94	2.12	1.47	1.29	1.03	1.32
LSM6	13.7	16.86	15.24	20.14	20.34	16.61
RABL2B	18.92	18.17	19.92	17.43	18.39	19.53
RABL2A	5.99	4.61	3.85	5.99	4.2	4.47
ERLIN2	19.43	23.54	21.37	20.66	21.4	24.55
ERG28	50.31	71.18	54.69	75.6	81.93	69.95
NUDT6	7.97	10.48	10.65	9.72	11.51	10.67
NUDT4	8.72	27.87	21.82	33.29	32.37	36.89
NUDT5	43.43	44.33	45.89	46.94	49.67	49.05
NUDT3	13.47	18.01	16.48	19.53	18.19	20.41
SOX21	1.19	2.45	1.7	2.68	2.27	3.12
FSTL1	3.53	4.42	4.33	3.68	3.83	3.84
PSIP1	7.61	28.98	17.98	33.23	33.69	38.18
WDHD1	6.48	11.44	9.24	15.92	14.65	18.43
CHI3L2	0.57	0.27	0.91	0	0.18	0.2
FAM107A	0	0.04	0	0	0.04	0
STRAP	107.23	219.91	168.09	210.22	206.41	207.76
ADAMTS7	33.83	19.77	23.95	16.14	14.93	17.83
ADAMTS6	1.17	1.02	1.1	0.58	0.73	0.81
BAZ2A	35.43	31.07	30.51	30.95	29.61	43.08
BAZ1A	10.21	24.76	18.72	21.04	21.39	27.73
LZTS1	0.18	0.09	0.17	0.04	0.04	0.1
ZNF277	7.41	15.4	11.91	13.82	11.78	13.57
WDR6	121.43	63.12	76.53	60.78	62.87	74.01
TREH	0.19	0.17	0.17	0.33	0.06	0.12
SLC2A6	49.67	29.86	37.51	22.59	21.57	23.87
MAP4K5	17.63	40.6	29.74	35.99	35.8	43.38
MAP4K1	1.45	1.08	1.71	1.53	1.15	1.66
INMT	0.66	0.04	0.12	0.17	0.18	0.15
PKP3	66.48	59.99	67.28	58.08	60.59	63.04
NISCH	33.21	18.08	20.06	18.79	17.83	23.57
CELF3	0	0.06	0.05	0.04	0.06	0.06
CHKA	75.36	91.18	85.51	87.59	90.26	91.35
CEP250	16	16.86	17.5	20.03	20.57	26.11
WBP4	9	20.49	14.24	21.27	20.89	22.36
ABCB8	22.62	13.51	17.23	14.27	14.99	15.45
SEC23IP	9.98	16.53	13.66	16.41	16.39	19.45
SUPT16H	78.7	116.12	106.33	131.2	126.44	154.1
ANXA10	301.4	356.8	336.36	425.57	437.91	442.49
ADCY6	33.55	22.37	24.47	22.22	21.96	28.23
CHKB	34.54	26.96	30.98	27.68	24.56	32.5
CHEK2	9.65	23.56	18.61	28.44	26.92	28.51
POLI	2.08	4.29	3.29	4.73	4.09	4.89
KLK8	4.94	5.22	6.22	13.08	12.61	11.42
CHM	4.89	10.21	7.58	9.64	9.64	12.48
PLPBP	32.02	39.75	36.2	42.52	47.45	49.52
AKAP13	13.4	11.73	12.14	10.15	9.95	13.11
AKAP11	3.83	10.41	6.93	9.91	9.04	14.27
AKAP10	12.01	17.03	13.42	15.23	17.11	18.3
DDX20	13.43	23.65	18.56	23.53	22.15	27.21
TREX2	0.37	0.32	0.68	0.84	0.52	1.06
CHML	1.22	5.29	3	4.61	4.8	6.39
DUSP10	27.64	34.14	27.49	27.91	26.66	27.76
MRPL3	78.72	145.61	119.24	166.02	159.62	175.25
MST1L	0.99	0.8	0.51	0.72	0.41	0.65
RPL35	1778.18	3203.97	3262.42	3490.44	3595.7	3184.11
GALNT6	2.89	2.85	3.39	2.56	2.07	2.7
GALNT5	3.52	5.22	4.35	3.18	3.22	3.72
RASSF8	3.83	12.23	7.24	9.81	9.36	11.33
CHN1	2.04	2.61	2.7	2.47	2.75	3.08
PRAF2	23.54	18.07	21.1	20.99	19.15	15.87
SEC63	15.62	32.08	24.79	33.09	32.5	36.28
POLG2	8.97	9.88	7.88	9.18	9.16	11.12
HPS5	3.92	8.12	7.03	6.08	6.72	7.65
PDCD10	41.28	118.14	91.84	114.81	110.35	113.33
RNF139	20.37	29.48	26.44	29.76	29.24	34.11
RNF24	12.24	12.66	11.6	11.02	10.59	14.23
CA5B	1.75	2.28	1.92	2.08	2.05	2.12
EGLN2	185.81	98.86	116.84	92.1	92.44	84.52
EGLN3	141.27	206.6	187.91	140.69	138.94	146.83
CHN2	2.94	4.49	3.55	5.15	6.14	7.16
PADI2	0.07	0.2	0.16	0.24	0.17	0.27
PMF1	135.92	134.24	141.83	135.11	123.34	120.95
ZHX1	7.78	17.82	13.27	20.39	19.8	24.89
SHLD3	4.77	8.74	5.83	8.52	7.3	7.45
GPR176	3.89	4.06	4.66	3.06	2.83	3.63
NXPH4	12.24	10.2	12.15	10.51	11.16	11.15
PRRT2	1.06	0.59	0.6	0.6	0.32	0.8
ERI2	4.47	13.6	7.5	14.47	13.29	14.83
NXPH3	2.45	1.27	1.49	0.91	1.37	1.22
SAT2	64.78	92.83	92.43	78.23	88.45	78.34
DTD2	5.94	15.33	9.68	14.48	15.89	14.56
NXPH2	0	0.04	0.04	0.04	0	0.05
GTF3C6	89.13	211.52	189.01	202.62	197.37	176.3
GPR45	0.06	0	0	0.07	0.14	0
PTGDR2	0.04	0	0.07	0.08	0.12	0.09
PACSIN2	38.53	39.16	40.28	37.47	35.52	40.92
MAN1B1	57.5	51.64	58.87	48.7	47.2	46.35
SLC6A14	0.02	0.14	0.11	0.02	0.02	0
HRH3	0.04	0	0.04	0	0	0
SNX18	17.81	23.99	18.78	19.5	20.25	24.67
DCTN3	146.01	101.2	113.88	96.77	92.49	89.85
FILIP1L	2.89	3.9	4.06	0.96	0.9	1.29
XPOT	24.7	38.17	34.04	46.03	45.72	54.64
MRAP2	0.53	0.88	1.05	0.76	1.34	1.08
CHP1	73.31	94.97	89.82	91.53	92.88	86.01
RWDD2A	3.01	2.97	3.42	3.02	3.32	3.6
CMTM7	32.5	28.6	35	36.87	39.04	34.93
SP140	0	0.19	0	0.04	0	0
PXMP4	11	10.47	10.43	10.09	11.91	11.43
DUSP12	50.5	42.72	47.63	45.88	43.6	43.23
SNF8	123	76.31	92.05	77.89	70.34	70.75
DDX19B	39.4	39.34	41.11	39.92	38.19	41.77
LOC112694756	7.71	10.45	12.1	13.11	12.42	11.67
NRM	40.87	40.9	45.04	52.55	52.47	45.74
FAM71E1	12.23	7.57	7.18	5.17	5.26	5.54
PRR4	5.85	5.02	5.16	6.02	4.31	10.1
RDH13	16.08	11.18	12.09	11.78	10.95	13.15
ATXN2L	137.65	93.83	94.68	87.88	84.11	96.91
USP18	15.36	17.51	18.85	8.95	9.83	10.35
KLHL2	22.45	25.3	19.21	21.06	23.08	27.84
IFT43	73.24	78.45	76.37	74.67	73.18	62.72
STX1B	0.17	0.05	0.02	0.02	0.05	0.05
SYNRG	9.63	15.33	13.27	13.39	13.01	16.07
TREX1	45.52	18.16	30.9	22.26	23.46	21.97
GLMP	57.67	48.88	56.14	43.72	41.77	43.8
KLF12	1.6	2.76	1.87	2.23	2.01	2.82
KLF8	0.19	0.25	0.28	0.24	0.24	0.27
SCN11A	0.3	0.12	0.11	0.08	0.08	0.11
POU6F2	0.07	0.05	0.1	0.14	0.03	0.06
FDX2	66.58	47.22	52.08	46.39	46.95	36.5
HOGA1	1.73	2.13	1.56	1.59	1.98	1.95
MGAT4B	218.82	201.66	222.73	164.75	170.37	161.41
CYP4F8	0.22	0.15	0.21	0.16	0.28	0.04
PNKP	75.09	55.72	70.79	67.7	70.04	73.88
WDR89	5.55	9.13	6.79	10.35	10.82	10.4
L3HYPDH	6.35	6.28	6.44	7.08	6.99	7.87
B4GALT7	71.64	34.86	42.59	32.56	34.65	33.01
TP53RK	11	18.79	17.31	16.86	16.73	20.52
SGF29	44.39	38.51	38.3	33.35	37.16	32.18
PHF21B	0.64	0.34	0.34	0.26	0.26	0.41
VPS26B	58.37	49.28	57.31	51.19	52.64	56.54
GLB1L3	0.03	0	0	0	0	0
NACC1	50.51	39.62	40.1	41.5	39.37	44.48
CFAP36	36.9	80.78	70.7	86.25	83.19	79.17
MED8	54.47	45.91	49.27	45.47	44.42	46.91
KTI12	25.61	25.92	25.23	24.83	27.33	24.72
ADCY7	3.02	1.34	1.25	1.44	1.65	2.33
LYST	2.43	3.44	2.75	3.54	3.16	4.49
RPUSD1	80.7	50.27	64.87	49.56	52.62	44.52
PLCD3	86.61	62.77	69.68	59.21	63.48	65.75
SLCO2B1	0.03	0	0.05	0	0	0
CHRM3	8.11	3.26	3.92	3.49	3.71	6.06
VPS45	40.28	58.78	54.63	59.77	59.98	63.78
MTFR2	7.96	19.02	12.51	23.27	21.81	24.96
LYPLA2	170.32	135.62	158.23	137.45	131.62	132.97
CDCA5	65.72	66.04	69.1	78.37	76.69	78.23
CD300A	0.27	0	0.07	0.11	0.3	0.08
AHNAK2	2.48	2.8	2.78	1.51	1.49	2.11
PARK7	438.84	545.25	530.3	584.85	601.38	544.99
COPE	323.55	223.6	264.54	216.36	218.68	194.66
SAAL1	15.83	19.9	19.59	21.31	22.29	25.55
IZUMO4	2.26	0.65	0.61	0.34	0.17	1.28
SCAMP4	48.25	37.29	39.54	38.15	38	37.67
ADAT3	10.55	8.67	9.77	10.37	9.61	7.24
GPR182	0.09	0	0	0	0.03	0.04
CHST14	48.34	45.72	50.07	47	49.08	48.13
ECD	23.65	37.94	31.85	36.58	34.14	39.62
CHRM4	1.22	0.59	1.06	0.7	0.62	0.48
MGAT4A	3.77	7.33	5.81	5.03	5.57	6.29
GOLM2	26.48	69.8	47.76	62.96	64.81	65.67
GPN1	34.19	58.81	53.08	62.63	59.69	59.06
TMC6	121.59	75.28	88.72	71.02	73.99	77.56
KIF12	0.65	0.53	0.55	0.06	0	0.13
MISP3	0.89	1.33	1.14	0.9	1.38	1.46
SLC46A1	16.2	11.97	14.41	11.6	12.54	14.39
C12orf57	379.63	416.2	435.83	370.67	390.08	379.06
DDX42	82.24	76.27	73.23	78.26	80.07	91.49
LARP4	13.09	29.92	21.22	25.78	25.01	32.48
GLCCI1	5.44	9	7.3	10.04	10.55	11.2
TMEM106A	0.07	0.08	0	0	0.04	0.08
SLC52A3	26.81	19.92	22.12	13.49	13.75	15.5
FKBP9	92.05	73.88	74.82	72.02	73.49	81.59
STK38	43.65	87.33	74.04	77.84	78.26	81.61
CHRM5	0.07	0	0.07	0.06	0.11	0.04
CTRC	0.15	0.22	0.07	0.16	0.16	0.07
PHB2	248.43	285.44	296.27	322.87	325.97	318.63
ACOT7	173.63	120.8	129.66	142.24	144.45	137.81
PDAP1	90.94	93.15	99.67	104.25	102.7	93.17
CBX3	80.3	285.69	168.4	314.95	322.91	312.27
EXOC3	67.33	53.31	57.65	46.04	48.53	50.88
GABARAP	249.38	349.44	359.33	345.94	336.07	313.83
U2AF2	252.52	211.32	210.82	213.94	218.06	229.07
OIP5	26.05	48.35	39.08	56.1	61.83	61.67
CHRNA1	0	0	0.06	0	0	0
EXOSC8	29.99	34.78	31.33	41.14	41.85	34.73
SFT2D1	59.76	97.96	94.42	101.62	88.97	92.1
TEX261	83.48	87.53	89.58	87.25	90.77	99.01
RNF13	27.58	45.55	38.27	40.68	40.77	43.98
MGLL	12.04	11.63	11.58	11.66	11.37	12.81
TWF2	98.82	72.35	77.48	64.04	61.8	63.54
SMIM12	28.89	20.55	22.89	19.66	20.12	20.32
GABARAPL2	194.34	258.45	228.28	234.03	246.18	223.55
AZIN2	4.14	1.38	1.65	2.31	2.03	1.58
TMEM54	270.41	145.4	165.78	156.65	172	140.24
DERPC	64.88	37.99	43.95	55.98	39.78	36.03
TUBA3D	0.45	0.08	0.3	0	0.24	0.37
SYNPO	15.16	12.26	14.59	3.77	3.31	3.32
HELQ	1.69	1.77	1.73	1.44	1.9	1.61
SMIM41	2.48	0.54	0.66	1.24	0.88	0.49
CMTM1	1.36	2.32	1.76	1.68	1.01	1.76
CHRNA3	1.1	0.59	1.06	1.17	1.09	1.46
CYP2U1	5.92	9.53	7.73	9.82	8.56	11.32
ADPRHL1	3.33	3.75	3.74	3.06	3.06	3.56
MFSD3	19.72	11.66	16.51	12.83	14.16	14.15
SDSL	4.9	2.89	3.5	2.89	3.18	3.34
CHRNA4	0	0	0.02	0	0	0
KLHDC7B	0.81	0.87	0.83	0.04	0.04	0
ZBED6CL	33.51	30.25	29.6	19.88	18.16	20.29
PIK3IP1	65.5	79.7	73.69	37.72	36.36	40.4
CHRNA5	4.97	9.09	7.62	10.86	10.4	11.32
HENMT1	28.45	36.03	36.71	39.02	37.41	39.79
FAM83F	2.48	2.13	2.69	2.52	2.59	2.89
SLC35A4	102.47	67.36	77.25	69.59	66.59	66.1
ZNF257	0.06	0.22	0.11	0.21	0.33	0.31
DTX2	89.28	71.78	85.96	43.45	48	38.58
CHRNA7	0.02	0	0.02	0.03	0.04	0.09
CHRNB1	11.07	8.03	9.17	9.25	8.2	8.06
ZIM3	0.04	0	0	0	0	0
TOE1	31.31	21.61	23.98	23.18	22.66	23.08
BUD23	223.3	219.65	248.82	250.2	237.26	230.75
TRIM9	1.05	1.35	1.25	0.89	0.82	1.23
CHRNB2	0.09	0.09	0.1	0.05	0.02	0.06
ATF7-NPFF	0.39	0.16	0	0.17	0	0
TXNRD3	9.05	11.66	10.01	10.82	11.2	12.08
ARHGAP11A-SCG5	0.5	0	0	0	0.12	0.47
SLC2A13	1.06	3.03	1.25	2.33	2.32	2.4
LACTB	14.73	25.68	21.18	17.07	18.15	19.16
CHRNB4	0.04	0	0.04	0.17	0.08	0
EFHC1	3.29	3.77	3.92	4.64	4.25	4.39
CGB1	0.33	0.3	0.29	0	0	0
CGB2	0.28	0.29	0	0.26	0	0
ABCF2-H2BK1	35.91	29.91	31.52	32.36	30.68	39.02
CHRNE	0.09	0.05	0.26	0.09	0.09	0.1
NLRP3	0.38	0.54	0.37	0.11	0.16	0.11
MAL2	40.38	106.46	77.27	140.3	137.56	142.14
CHRNG	0.03	0.05	0	0.08	0.03	0
TIRAP	10.24	7.74	8.23	7.76	6.47	8.03
ERMAP	6.74	9.5	7.9	8.62	7.94	9.83
LRRC37B	5.13	6.5	5.42	5.85	5.1	6.48
CHUK	12.23	23.08	17.49	21.38	21.41	26.12
CYGB	6.96	6.97	6.03	6.4	6.21	6.41
CARD16	25.84	24.49	24.49	19.24	26	23.68
PGLYRP2	0.18	0.06	0	0	0	0
PGLYRP3	0.71	0.35	0.21	0	0.11	0.13
PKD1L2	0.03	0.08	0.02	0	0.08	0.02
BTBD9	5.99	4.37	4.38	3.55	3.59	4.67
LMTK3	4.63	8.15	7.99	8.63	7.53	7.53
CSMD2	0	0.01	0	0	0	0
MBD6	26.62	25.17	22.19	23.93	23.1	28.4
XKR4	0	0.01	0.01	0.01	0	0.01
GPRIN1	5.09	11.85	9.56	9.96	10.55	10.15
CSMD3	0	0.01	0	0	0	0
SLC25A25	12.97	11.47	12.26	10.97	11.61	11.74
STK11IP	18.25	14	14.72	12.74	13.15	14.58
TUBGCP5	13.03	17.43	15.4	18.57	19.38	22.04
KLHL32	0.06	0	0	0	0.14	0.13
FMNL2	2.97	6.32	3.81	4.73	4.93	5.81
ELFN2	0.2	0.15	0.12	0.21	0.21	0.24
TMEM132B	0	0	0.02	0.03	0.02	0.03
SLITRK1	0.08	0.11	0	0.07	0.02	0.1
ESCO1	2.78	11.62	6.49	10.65	10.12	11.43
CCDC85A	4.64	6.32	4.95	3.74	4.6	5.26
MYSM1	4.41	9.09	5.55	8.88	8.77	13.51
RNF157	1.75	1.32	1.51	1.43	1.83	1.64
KLHL29	12.98	11.48	11.07	10.24	9.73	11.83
ZBED9	1.75	3.97	2.61	2.72	2.15	3.33
RHPN1	16.87	9.77	11.29	10.09	10.95	12.75
LENG8	131.25	80.47	90.64	90.56	90.54	122.46
PWWP2A	4.74	12.31	7.68	10.2	10.68	12.43
SMYD4	7.09	8.99	8.95	9.23	8.16	10.94
FHAD1	0.16	0.29	0.35	0.35	0.2	0.43
LOC114841035	11.31	7.67	8.97	7.47	6.16	7.05
GUCA1ANB	0.21	0	0.24	0	0	0
OSBPL1A	9.18	19.19	13.51	14.41	17.16	17.15
OSBPL5	3.45	2.53	3.61	2.29	2.45	2.43
OSBPL6	0.34	0.5	0.23	0.51	0.39	0.64
OSBPL7	7.42	4.84	5.59	6.96	7.11	7.89
OSBPL8	3.7	16.78	8.11	13.38	14.09	18.08
OSBPL9	52.39	70.58	63.4	69.98	68.49	79.59
OSBPL10	5.29	6.33	5.24	5.64	5.47	5.94
OSBPL11	11.29	16.66	14.02	14.71	14.83	19.5
C1QTNF1	1.39	0.89	0.93	0.5	0.74	0.78
C1QTNF2	1.08	0.29	0.56	0.52	0.61	0.37
C1QTNF3	0.85	0.8	0.97	1.21	1.16	1.32
CIDEA	0.61	0.29	0.39	0.14	0.57	0.18
C1QTNF4	0.08	0.37	0	0	0.09	0.1
C1QTNF6	49.84	44.23	47.44	46.94	44.26	49.96
FBXO32	4.7	6.52	5.42	2.8	2.99	3.06
TMEM123	63.61	198.46	126.32	191.37	187.83	214.32
SMIM19	9.78	13.4	13.68	14.72	14.57	13.58
GPRASP2	3.17	5.95	4.13	4.94	5.41	4.8
MRFAP1L1	86.5	107.01	92.56	103.72	104.06	103.8
TSGA13	0.31	0	0.31	0.17	0.1	0.13
PTPMT1	60.19	53.82	49.41	50.18	52.21	54.54
FLYWCH2	98.96	90.34	103.98	84.92	86.65	86.1
WDR31	1.1	1.06	1.05	1.35	1.1	1.45
VASN	3.33	2.35	2.7	1.49	1.26	1.05
ZNF618	10.16	8.87	8.51	7.92	7.72	10.59
ADCY9	7.98	5.75	6.12	5.26	4.97	6.32
CGAS	1.34	5.38	2.69	3.95	4.67	5.17
SLC26A9	0.04	0.12	0.04	0	0.09	0.1
NT5C3B	82.91	83.94	93.2	78.51	77.75	75.6
SLCO1B3-SLCO1B7	0.21	1.6	0.52	2.42	1.54	1.46
CCDC124	155.77	165.6	173.52	150.9	162.09	131.32
HAUS1	51.15	106.94	87.78	109.01	104.66	99.72
SLC26A7	0.04	0.1	0.11	0.06	0.08	0.2
MARCHF3	2.71	1.42	2.27	1.9	1.36	2.17
ZNF554	4.73	4.31	4.35	3.54	2.93	4.27
CKB	13.36	9.07	11.16	8.21	6.14	8.47
ATG4A	12.82	19.14	17.07	17.25	15.7	17.63
KCTD12	0.99	2.79	1.45	1.94	2.25	2.17
OMA1	5.91	11.44	9.87	11.09	12.16	13.73
DUS4L-BCAP29	1.68	2.12	1.71	2.48	2.18	2.78
DDIT4L	0.29	0.3	0.4	0.52	0.34	0.34
RAB42	0.75	0.59	0.49	0.44	0.69	0.7
SLC25A26	13.77	14.44	16.72	14.43	14.45	13.46
FBXO17	0.15	0	0.15	0.05	0.05	0
PCMTD1	9.27	24.95	16.78	20.85	21.35	24.86
CIRBP	148.43	117.55	128.15	129.02	127.75	124.98
GPR146	0.82	0.57	0.64	0.82	0.44	0.77
LRRC42	51.26	70.49	71.07	70.83	76.79	73.31
GBP4	27.98	55.03	41.27	33.81	32.97	43.43
GBP5	1.01	1.02	1.02	0.87	1.02	1.21
LRRC56	3.74	1.75	2.07	1.97	2.17	2.51
MALSU1	29.37	28.75	26.85	33.73	31.87	31.41
UHRF2	6.81	10.32	8.93	11.23	10.94	14.07
TBCB	401.3	310.26	331.97	278.91	293.7	272.41
ZNF689	12.76	11.81	11.83	11.86	12.88	13.06
FCHO2	8.33	23.97	13.46	20.4	20.63	25.67
ARHGEF25	38.97	24.9	29.86	21.07	21.89	23.28
ZNF501	0.78	1.24	1.14	1.44	1.02	1.7
TENT5B	0.04	0	0.04	0.05	0.05	0
SLC5A11	0.11	0.12	0.05	0.05	0.15	0.06
TNFRSF13C	1.22	0.49	0.29	1.12	0.48	0.89
NOSTRIN	1.22	0.89	0.71	1.13	0.98	1.63
ALPK2	0	0	0.03	0.01	0	0.02
ARHGAP33	11.64	5.85	7.23	8.31	8.15	12.2
EVI5L	20.22	16.05	16.16	12.56	12.24	13.36
TRMT61A	20.56	11.52	14.19	12.81	13.13	13.99
RASGRP4	0.07	0	0.04	0.04	0.04	0.09
C12orf56	0.9	1.43	1.46	2	1.55	1.52
DIS3L	23.53	33.17	32.02	35.51	34.99	42.76
ARL11	3.06	3.53	3.78	3.98	4.5	4
CKM	0.07	0	0.07	0	0	0
IQCD	2.03	1.75	1.83	1.24	1.82	1.54
DHRS1	56.18	31.28	36.48	32.55	31.22	33.19
WDFY2	5.43	5.16	4.96	5.69	5.66	6.88
CKMT1B	53.48	37.56	46.62	45.63	49.21	46.3
CTHRC1	0.28	0.25	0.34	0.53	0.85	0.24
TSR3	83.6	98.29	96.12	102.81	103.59	98.87
ODAD3	0.29	0.51	0.41	0.6	0.38	0.43
ZNF653	9.39	7.92	7.16	7.12	6.31	6.51
RNF166	18.8	19.45	20.9	23.4	22.92	20.67
RMI2	31.14	49.32	43.31	62.97	67.67	68.95
OSR2	7.81	7.25	8.96	8.82	8.23	9.06
LRRC58	5.79	17.03	10.6	16.48	16.47	19.28
LYSMD3	4.13	14.25	8.55	10.79	10.2	12.76
BATF2	2.74	2.39	2.78	1.93	1.72	2.48
DNTTIP1	123.38	114.64	119.39	102.34	100.72	106.81
ERCC8	10.28	11.58	10.92	10.47	11.2	10.83
FOXP4	15.26	11.33	12.44	10.53	10.11	10.47
ZNF526	11.99	7.55	8	7.31	7.36	9.11
KLHDC3	220.99	135.43	156.38	140.49	138.32	144.15
DNAAF10	8.99	14.57	12.16	14.33	12.86	16.39
NUS1	12.74	35.22	24.03	33.68	35.65	36.84
FAM210B	44.76	76.53	64.92	67.06	67.59	69.39
PHACTR3	1.95	2	2.05	1.97	1.76	1.96
TM4SF19	0.24	0	0.26	0.42	0	0
PABIR1	3.59	6.32	5.64	5.42	5.81	5.98
ZMYND19	44.92	38.54	38.57	44.66	41.25	41.83
COX20	15.02	32.93	24.94	35.03	34.62	34.66
ABHD15	33.19	34.41	35.91	34.79	34.34	36.32
TLCD1	20.14	16.08	19.41	17.66	21.2	18.83
GINM1	35.11	77.74	61	82.96	77.86	73.31
ACSM1	0.21	0	0.05	0	0.06	0.06
CKS1B	341.52	369.53	372.17	484.19	470.47	464.77
C8orf34	0.12	0.09	0.17	0.33	0.24	0.23
PANX3	0.13	0.07	0	0.14	0.21	0
RBP7	0	0	0.28	0	0	0
SLC26A8	0	0.04	0.03	0	0	0
LYPD1	0.89	0.65	0.9	0.78	0.58	0.53
CKS2	244.9	390.76	331.06	449.99	461.64	446.45
ZNF837	2.2	2.4	2.72	1.94	1.27	1.29
TM4SF18	0.17	0.15	0.08	0.21	0.2	0.33
RAB39B	0.12	0.19	0.3	0.22	0.22	0.14
GRIN3A	0.05	0.09	0.07	0.07	0.04	0.04
GRIN3B	0.38	0.2	0.09	0.13	0.17	0.41
TOP1MT	35.91	31.78	36.68	37.77	37	37.75
OLIG1	0.14	0.15	0.28	0.15	0.05	0.06
CLNK	0.04	0	0.02	0	0	0
TSEN15	31.65	59.63	42.08	57.84	55.28	57.67
NIBAN1	6.43	9.14	8.18	6.75	6.49	9.39
MRGPRD	0.13	0	0	0	0	0
APOA5	0	0	0.06	0	0	0
MRPL53	417.95	283.93	298.73	268.42	270.37	248.4
MRPL54	99.9	73.01	97.7	79.2	78.72	76.46
PPP1R27	0.33	0.42	0	0.61	0	0.23
HSPA12B	0.17	0.15	0.17	0.22	0.11	0.2
CNTROB	37.71	27.15	30.91	26.46	28.35	30.29
SNAP47	51.76	43.84	44.68	38.34	42	38.4
LEAP2	2.61	1.91	1.68	2.61	2.95	2.09
SLC18B1	19.01	38.06	29.89	33.99	32.47	36.28
LRG1	8.84	9.7	9.56	8.68	8.68	7.97
MED12L	0.97	1.22	1	1	0.99	1.64
WDR17	0	0.03	0.03	0.01	0.04	0.03
ACAP3	28.93	24.45	25.39	26.21	27.15	29.42
ARAP2	2.19	7.5	4.24	6.42	5.83	8.16
ARAP1	109.05	71.94	85.13	65.26	64.55	73.33
AGAP2	2.99	1.55	1.38	1.63	1.9	2.03
AGAP1	9.54	7.73	8.14	8.13	7.67	9.5
AGAP3	158.27	91.92	112.03	92.42	97.82	88.43
ADCYAP1R1	0	0	0.03	0	0.02	0
TADA1	11.14	21.66	15.84	23.25	21.19	21.06
CATSPER1	3.33	2.73	4.16	2.17	3.08	2.42
THEM4	6.4	9.82	8.2	9.63	9.49	10.3
DACH2	6.93	6.92	9.48	6.55	6.16	7.05
CATSPER2	1.9	2.04	2.18	2.72	1.85	1.84
SH2D1B	0.04	0.27	0.12	0.27	0	0.05
WFIKKN1	2.87	1.26	1.38	1.13	1.13	1.65
RAB3IP	4.33	6.48	6.17	6.9	6.13	7.34
SSX2IP	4.29	14.48	8.76	16.13	16.87	17.32
MRGPRX3	0.23	0.08	0.07	0	0	0.17
FTSJ3	78.92	61.11	70.04	62.3	60.33	64.9
SLC16A10	0.11	0.23	0.28	0.44	0.36	0.46
GALNT15	0.04	0.03	0.04	0.03	0.16	0
TAGAP	1.23	1.4	1.04	0.64	0.59	0.67
AP2M1	1022.12	608.77	669.93	622.76	626.66	610.09
AP1S1	164.65	119.94	118.55	115.63	120.45	119.54
AP2S1	827.2	649.23	599.41	694.86	627.67	589.47
TMC1	0.2	0.1	0.1	0.07	0	0.08
TMC2	0	0	0.03	0	0.03	0
PARD3B	0.27	0.52	0.46	0.39	0.36	0.59
RFFL	8.14	9.79	7.99	9.35	9.21	10.26
AP3S1	46.46	127.99	86.08	119.82	114.38	117.89
ZNF354B	2.81	7.31	5.58	7.72	6.81	9.12
TRIM6	2.53	4.8	3.49	3.9	4.24	4.1
ADD1	96.36	112.36	110.86	112.19	106.84	113.92
CLCN1	0.03	0.03	0.03	0.07	0	0.04
CLCN2	8.47	5.2	8.09	6.15	6.39	6.44
CLCN3	19.43	30.05	24.57	27.49	25.73	34.08
CLCN4	3.17	3.42	3.1	2.29	2.55	3.29
CLCN5	2.44	2.3	2.15	2.69	2.86	3.45
UBE2J2	48.49	57.44	62.62	58.4	56.06	55.13
BORCS5	1.42	1.44	1.21	1.67	1.55	1.51
ANTXR2	2.42	3.03	3	2.66	2.03	3.18
MUCL1	0.36	0	0	0	0	0
EXOSC6	9.98	16.33	12.47	14.94	16.7	15.33
ZNF511	39.82	41.29	48.95	38.68	44.43	43.54
CHCHD1	49.86	101.93	100.3	107.99	116.19	93.35
MSS51	0.62	0.71	0.83	1.07	0.93	1.2
CFAP70	0.25	0.25	0.43	0.37	0.12	0.31
CLCN6	13.46	11.09	11.8	12.08	11.18	14.94
CLCN7	78.86	52.72	64.1	47.16	48.76	52.5
C10orf90	0.21	0.37	0.34	0.4	0.73	0.45
BTBD16	22.41	25.12	28.61	37.56	37.08	34.15
PSTK	3.41	5.26	5.84	5.26	4.4	4.32
CLCNKA	3.57	2.2	2.68	2.31	2.08	3.37
ZNF488	109.65	81.25	82.66	70.15	67.32	81.41
PIK3AP1	0.11	0.09	0.04	0.04	0.13	0.05
CLCNKB	0.04	0	0.04	0.04	0.09	0.1
MORN4	5.51	6.52	5.26	5.66	6.68	5.71
ZFYVE27	22.03	15.64	18.67	18.29	16.97	19.26
MMP21	0	0.12	0.06	0	0.06	0
COMTD1	16.35	13.22	14.02	15.41	16.2	13.8
FRA10AC1	3.42	13.43	8.47	14.46	16.04	13.95
ANKRD22	5.77	8.95	7.35	4.44	3.83	3.93
SFXN2	6.78	6.65	7.42	8.68	8.65	9.75
PDZD8	4.88	10.58	7.83	8.72	8.69	10.82
ADD2	1.63	1.88	2.07	1.95	2.27	1.94
AGAP4	20.07	17.84	16.08	16.87	16.31	17.95
BORCS7	6.75	13.65	11.91	13.14	12.73	12.72
CLU	658.15	538.73	583.66	661.74	652.05	618.69
CLIC1	774.75	643.57	682.75	639.72	643.56	638.67
CLIC2	0.69	0.95	0.48	0.85	0.94	1.19
AGAP11	17.02	13.61	12.87	13.27	14.15	18.67
GSTO2	0	0.02	0.18	0	0.18	0.2
SFR1	1.7	8.71	3.11	8.42	7.92	7.6
CALHM3	2.23	3.07	1.99	3.76	2.35	1.89
CLRN3	0	0.24	0	0.12	0	0.27
CLK1	18.36	30.74	27.63	30.7	29.66	32.48
ANAPC16	36.71	37.1	37.84	41.15	40.75	39.11
PNLIPRP3	0.68	1.36	1.17	1.67	1.53	1.81
SFXN4	9.65	19.77	17.56	26.37	25.52	25.46
CPXM2	0.03	0	0.03	0.03	0	0
CLK2	70.99	50.55	52.88	52.94	56.1	58.46
IFTAP	14.31	23.98	17.25	18.07	17.96	19.02
CLK3	74.34	54.44	63.93	53.7	54.83	52.86
SERPINA3	0.21	0.32	0.44	0.08	0.16	0.09
ADD3	6.47	15.36	11.38	16.13	15.52	18.58
TPP1	35.85	29.92	30.48	28.9	29.58	31.88
OR5P3	0	0	0.14	0	0	0
LARGE2	5.99	4.23	5.16	4.34	3.61	4.69
CLN3	79.51	64	80.21	64.89	66.17	63.14
SLC36A4	3.65	11.98	7.08	10.55	10	10.86
FAT3	0.03	0.02	0.01	0.03	0.04	0.03
TMEM45B	8.65	8.54	6.68	6.72	8	7.67
CYP2R1	3.74	7.37	6.12	7.19	6.27	6
CLN5	4.98	10.17	8.41	9.61	9.01	8.62
COLCA2	1.13	1.43	1.63	2.6	3.43	2.87
PIH1D2	1.51	4.66	4.02	3.19	4.98	5.82
NXPE1	0	0	0.02	0	0	0
NXPE2	0.06	0	0	0	0	0
JAML	0.06	0	0.06	0.14	0	0
DNAJC24	2.08	5.87	3.31	6.74	5.56	4.75
ARL14EP	2.93	7.56	4.84	5.83	6.27	6.46
CLNS1A	146.24	125.22	141.73	129.04	128.66	143.05
DEPDC4	1.15	2.22	1.95	2.13	2.99	2.9
LRRK2	0.1	0.32	0.31	0.32	0.34	0.38
CLPTM1	326.53	296.7	323.66	285.07	283.25	277
TMEM52B	39.48	46.54	42.96	24.48	22.79	25.49
FAM186A	0.03	0	0.03	0.03	0	0
NOPCHAP1	1.18	1.45	1.3	1.82	1.61	2.15
CLTA	160.19	237.12	234.53	236.15	223.94	200.76
CLTB	876.16	676.19	723.72	442.29	488.91	430.37
SDR9C7	0	0.07	0	0	0	0.07
LRIG3	12.52	11.5	11.96	10.93	9.54	11.54
SLC15A4	12.59	12.88	12.37	12.84	14.35	16.09
RHEBL1	4.99	6.3	7.04	7.18	4.93	4.98
C12orf54	0.42	0.17	0.3	0	0	0
ZNF641	4.11	5.14	4.82	4.41	4.43	5.37
CLTC	95.8	129.3	114.12	118.87	114.21	140.17
SP7	0.07	0.11	0.07	0.04	0.07	0.04
KRT74	0.04	0.04	0.07	0	0.12	0.04
NEDD1	12.24	30.32	18.57	30.54	31.07	35.01
IKBIP	14.07	49.62	32.23	43.44	40.3	43.01
H4-16	4.41	5.94	6.86	3.7	4.4	5.28
ERP27	19.82	25.11	24.73	18.17	14.37	15.5
FGD4	2.14	4.39	3.25	3.51	3.74	4.56
AEBP2	12.11	22.08	14.33	20.24	20.95	23.03
BTBD11	3.32	4.09	3.38	5.13	4.64	5.16
ANO4	0.03	0	0	0	0	0
ALKBH2	26.14	29.38	30.65	35.62	38.34	31.82
FOXN4	0.03	0	0	0.03	0.03	0.04
SPPL3	33.68	45.93	42.28	46.79	44.9	47.84
TEX29	0.19	0	0	0	0	0
SLAIN1	1.73	1.93	1.34	2.52	1.77	1.92
PRR20A	0.05	0.04	0.05	0.02	0.03	0.09
TDRD9	0.02	0	0	0	0	0.02
ANKRD9	32.43	26.22	27.33	30.31	30.61	35.39
AK7	0.47	0.47	0.89	1.36	1.38	1.17
IFI27L1	40.49	21.27	28.26	21.1	27.91	20.01
C14orf28	0.89	3.69	3	2.93	3.34	3.23
TRAPPC6B	20.93	40.38	28.87	37.45	39.8	43.21
CLBA1	12.5	11.31	10.59	10.97	10.93	10.42
PLD4	0	0.02	0.03	0	0.02	0
ADSS1	11.47	8.48	9.14	10.4	8.66	9.41
TPPP2	0	0	0.08	0	0	0
MRPL52	59.16	40.39	43.48	46.05	50.23	47.37
OR11H6	0.12	0	0	0	0	0
LRR1	46.28	50.99	45.99	57.79	58.87	57.04
KLHDC1	0.56	1.52	1.1	1.04	0.96	1.21
FRMD6	38.01	82.07	52.13	61.09	59.23	67.04
SOCS4	4.85	15.52	9.62	15.32	14.52	18.41
NAA30	5.98	11.58	8.8	10.53	10	12.6
NOXRED1	0.36	0.65	0.6	0.32	0.45	0.64
JDP2	12.61	14.14	12.61	12.47	13.72	12.9
ISCA2	16.34	34.42	31.62	32.88	34.36	30.38
ACOT4	2.75	2.36	4.04	2.25	2.76	1.67
PLIN2	21.64	18.76	17.9	21.29	21.27	20.99
CCR1	0.2	0.64	0.71	0.59	0.34	0.42
TTC8	30.59	37.07	31.26	33.78	31.95	35.13
TC2N	4.49	11.64	8.12	11.74	10.75	12.9
SLC24A4	0.03	0	0	0	0.01	0
SLC25A29	27.9	21.26	24.32	16.36	17.89	17.68
DEGS2	2.74	2.36	2.09	2.84	3.21	2.95
KLHL33	2.47	1.45	2.39	2	2.27	2
LEO1	37.31	68.16	59.54	73.1	72.34	78.88
CCR3	0.14	0	0	0.07	0	0
C15orf40	45.53	29.84	29.36	29	23.47	25.85
SENP8	1	2.5	1.41	1.89	2.22	1.87
MTFMT	12.96	18.11	17.6	18.78	16.72	19.14
SLC51B	0.14	0	0	0	0.32	0
TARS3	1.31	2.77	2.19	2.39	1.87	2.11
CCR4	0.07	0	0.03	0.04	0	0
LRRC28	7.22	7.99	7.67	6.47	7.35	6.78
CCR6	0.24	0.17	0	0	0.03	0.19
TMEM266	0.36	0.19	0.18	0.29	0.19	0.21
CCR7	1.54	1.16	1.47	1.59	1.31	1.64
NIPA1	7.84	9.04	7	8.1	8.39	9.64
HYKK	7.08	13.75	12.62	12.92	10.36	12.77
WHAMM	9.49	10.9	9.64	9.65	9.03	11.5
FSD2	0.23	0.34	0.29	0.4	0.46	0.64
PLA2G4E	0	0.02	0	0	0	0
C16orf46	1.2	1.85	1.76	1.69	1.49	1.73
ACKR2	0.28	0.15	0.17	0.15	0.18	0.04
NTAN1	65.73	92.03	88.9	93.26	92.26	92.8
CEP20	9.95	28.93	19.6	27.02	28.66	28.41
DNAAF1	0.13	0.1	0.18	0.05	0.24	0.15
DCUN1D3	8.65	8.43	8.89	7.01	6.7	7.75
NRN1L	0.71	0.33	0.56	0.96	0.31	0.36
CMTM3	41.5	70.3	57.28	46.97	49.53	47.11
SPATA2L	13.29	10.04	11.39	10.4	11.23	10.35
SPATA33	6.31	7.78	7.9	8.31	7.33	8.77
NOXO1	0.22	0	0.23	0.24	0.08	0.18
CCDC78	0.36	0.55	0.43	0.31	0.54	0.7
LTB4R	22.04	14.96	15.97	13.74	14.5	18.71
IQCK	2.74	4.5	3.92	4.03	4.15	3.47
ZG16B	36.59	30.52	39.85	25.12	26.61	25.54
PAQR4	32.22	32.71	32.77	38.6	40.93	42.18
ZC3H18	39.74	49.07	46.94	52.72	52.89	55.48
CDYL2	8.14	9.77	8.58	9.6	8.6	11.31
ABCC2	1.34	1.41	1.62	1.59	1.63	1.92
ANKS3	14.98	12.76	15.16	12.52	12.12	12.34
UBALD1	60.06	36.97	41.3	36.29	39.32	30.31
SEPTIN12	1.02	0.48	0.79	0.66	0.54	0.53
ZNF720	1.94	3.4	2.48	4.08	3.24	2.95
TMEM219	85.83	72.58	88.77	74.15	78.62	75.19
EARS2	10.89	10.38	9	11.1	9.95	14.13
SNX20	0.04	0.05	0.04	0	0	0.04
TMEM170A	6.56	12.75	8.58	12.67	13.34	13.06
METTL23	72.86	63.97	62.75	64.73	66.97	64.31
HSF5	0	0	0.02	0	0	0
MSI2	26.24	33.36	26.17	31.09	32.83	38.45
SLC38A10	70.36	71.02	80.81	67.98	69.45	76.78
CANT1	69.27	71.31	66.07	67.15	66.76	72.61
USH1G	0.03	0.09	0.2	0.09	0.18	0.17
CYB5D1	12	14.04	13.68	14.54	15.04	18.31
OVCA2	56.08	99.25	101.83	97.11	97.31	94.73
USP43	5.44	4.53	5.1	4.76	4.13	6.07
KRBA2	3.22	2.82	3.18	2.82	3.08	4.09
SPATA32	0	0.11	0.1	0	0.21	0.23
HEXIM2	13.05	12.51	16.58	13.24	13.89	15.44
LSM12	44.79	67.41	58.75	66.65	70.41	65.69
CCDC43	15.19	34.75	27.27	33.71	30.6	33.05
CNTD1	1.08	1.7	1.03	1.94	1.73	2.22
TMEM132E	0.02	0	0.03	0	0.02	0
WFIKKN2	0	0	0.03	0	0	0
B4GALNT2	1.83	1.64	1.56	1.38	1.24	2.17
RSKR	5.67	6.04	5.41	7.45	7.92	10.59
SEZ6	0.03	0	0	0	0.03	0.03
ANKRD13B	10.51	7.81	8.42	6.69	6.76	7.53
SLC43A2	18.3	11.62	14.42	9.9	10.13	10.77
CYB5D2	43.28	33.79	39.07	26	28.22	25.87
C17orf49	84.35	100	106.99	87.98	94.24	84.64
ZFP3	2.24	2.34	2.4	2.25	2.59	3.52
GGT6	32.84	23.79	24.1	32.43	34.24	35.33
SPNS2	0.34	0.26	0.36	0.13	0.32	0.25
EFCAB13	0.81	1.36	0.83	1.01	0.95	1.52
MRPL10	91.87	59.62	64.99	59.94	61.64	61.75
WDR81	59.08	33.21	40.22	27.12	30.55	28.94
TBC1D16	17.37	10.77	14.01	10.34	9.94	13.35
AFMID	14.35	11.61	13.64	15	12.39	13.31
GJD3	22.67	14.03	15.4	12.15	12.64	12.56
KRT222	0.12	0.17	0.08	0.16	0	0.05
KRT40	0	0.12	0	0.12	0.06	0.14
ZSWIM7	13.78	9.75	11.54	10.72	10.98	8.97
MIEF2	17.55	11.88	14.84	11.3	12.88	12.19
SLC5A10	0.05	0	0.22	0	0.06	0.17
FAM210A	6.96	12.68	9.67	12.73	12.14	12.26
INO80C	96.9	104.36	97.75	81.52	87.33	72.49
TTC39C	7.28	15.53	11.16	14.25	14.52	14.81
CNGB1	0.66	0.63	0.45	0.24	0.18	0.39
CLDND2	0.13	0	0	0	0	0.34
ZNF816	4.49	6.95	6.77	6.92	6.49	9.22
CNGA1	2.26	2.48	2.87	4.07	2.64	3.66
ZNF543	3.76	4.56	4.85	4.05	3.92	5.39
CEACAM20	0.2	0	0	0	0	0
RAVER1	38.82	35.59	41.1	39.2	37.67	38
COX6B2	2.58	1.71	2.4	1.26	1.44	2.21
CALR3	0	0.21	0.1	0.1	0.1	0.23
ACER1	0.32	0	0	0	0.35	0
MICOS13	77.9	47.96	62.39	53.84	53.95	49.31
ADH1C	0.08	0	0	0	0	0
TRAPPC5	13.03	8.43	10.64	8.78	8.01	6.73
PCP2	4.18	0.65	1.64	0.48	0.59	1.55
OSCAR	0.93	0.48	0.31	0.46	0.54	0.58
ZNF813	9.66	13.45	11	13.13	12.75	15.62
ZNF441	0.99	2.38	1.77	2.07	1.95	2.78
ZNF491	0.95	1.16	1.11	1.45	0.96	1.54
ZNF440	5.02	7.99	6.81	8.6	9.98	9.62
SWSAP1	13.76	10.19	10.97	10.78	10.05	8.41
CCDC159	1.63	0.96	0.74	1.08	1.47	1.2
CNGA3	0	0	0.03	0	0	0
JOSD2	151.38	123.01	125.89	99.64	105.75	86.98
CPT1C	30.47	21.05	22.52	20.09	18.79	20.56
ALDH16A1	102.11	67.63	81.35	67.92	68.53	71.61
NTN5	1.32	1	0.81	0.56	0.31	0.83
CNGA4	0.23	0	0.29	0.06	0.06	0.14
NLRP13	0.03	0	0	0	0	0
NLRP5	0.05	0	0.05	0	0.03	0.03
ZNF787	51.52	48.79	49.84	52.15	49.47	50
ZNF573	1.13	1.2	1.42	1.07	0.83	2.17
WDR88	0.52	0.22	0.2	0.28	0.28	0.24
TMIGD2	0.56	0.11	0.15	0	0.1	0.23
EID2B	7.61	9.73	8.9	9.72	9.84	10.29
TNFAIP8L1	10.2	9.77	9.75	9.72	10.75	10.55
ZNF57	4.77	2.96	5.29	4.77	5.42	6.32
IRGQ	13.47	12.68	12.03	10.53	10.15	10.71
ZNF428	54.7	34.44	44.17	33.58	34.79	27.89
PLK3	13.65	12.02	11.61	8.55	9.04	10.14
JSRP1	0.11	0.12	0.11	0.24	0	0
MOB3A	10.65	15	13.65	11.62	13.01	12.39
MFSD12	34.08	22.62	23.46	15.94	17.39	18.46
GIPC3	0	0	0.05	0.02	0	0.03
NDUFA11	442.37	285.24	319.1	317.7	283.22	265.67
MISP	88.56	76.45	87.6	53.21	55.77	50.26
LRRC25	0	0	0.04	0	0	0
WTIP	2.39	1.2	1.14	0.94	1	1.28
ZNF792	11.25	9.38	10.62	12.16	10.76	14.08
NR2C2AP	32.32	24.23	28.73	30.99	28.06	27.68
HSPB6	0.78	0.79	0.88	0.86	0.94	0.96
CNN1	0	0.08	0	0	0.08	0
CYP4F22	0.49	0.39	0.36	0.43	0.56	1
RINL	15.54	19.34	18.3	15.83	15.52	17.51
FBXO27	25.17	20.14	21.26	25.1	22.3	21.75
CNN2	202.97	187.25	208.3	184.86	194.73	187.16
C19orf47	44.79	38.84	41.88	38.27	37.42	37.55
ANKLE1	1.62	1	0.92	0.99	1.28	0.83
CNN3	164.92	214.27	206.89	179.42	175.9	198.57
GABPB2	2.4	3.36	2.1	4.26	2.75	3.8
RPTN	0.03	0.03	0	0	0	0
CCDC163	3.16	3.08	3.21	2.93	2.53	3.4
SHE	0	0.02	0	0.05	0.02	0
KDF1	45.15	32.7	31.63	27.63	29.52	32.27
CNP	45.75	44.07	49.03	43.04	43.46	40.83
CCSAP	5.22	14	9.55	13.85	13.32	15.05
LRRC38	0.55	0.38	0.55	0.05	0.05	0.18
PUSL1	32.05	25.05	29.91	29.31	28.88	25.65
B3GALT6	36.32	35.81	37.06	35.02	36.94	33.95
CNR1	0.07	0.04	0.02	0.02	0.02	0
DNAI3	0.33	0.41	0.52	0.6	0.22	0.49
KLHDC9	7.19	3.59	4.32	4.02	5.33	4.8
AXDND1	0	0.13	0.06	0.03	0.06	0.07
MAB21L3	4.23	5.09	4.99	5	4.8	7.04
CNR2	0.21	0.1	0.04	0.08	0.1	0.11
IFFO2	18.86	18.3	18.03	18.72	18.64	21.8
H3C14	0.83	0.27	1.3	0.51	0.5	0.29
SLC44A3	82.85	87.03	83.94	74.33	72.07	79.97
CNTF	1.04	1.39	1.57	1.18	1.55	1.46
ATXN7L2	8	6.46	8.34	5.55	6.44	7.56
LYPLAL1	7.96	13.6	12.66	15.62	15.95	13.16
CNTFR	0	0.06	0	0.06	0	0
CNTN1	6.21	11.95	7.79	4.28	4.43	4.97
TYW3	12.17	21.09	14.28	20.49	20.27	24.48
ERICH3	0	0.01	0	0	0.01	0
LRRIQ3	0.63	0.78	0.99	0.62	0.67	0.91
TPRG1L	44.53	48.99	48.17	42.89	46.19	43.64
PRXL2B	36.07	31.31	36.05	28.46	28.83	30.05
MYOM3	0.53	0.31	0.38	0.27	0.22	0.26
DMBX1	7.82	6.12	6.57	7.77	8.04	8.09
ZNF684	2.16	3.22	2.92	3.53	3.41	4
TCEANC2	2.82	3.73	3.15	3.85	3.78	4.25
PODN	0.03	0	0	0	0	0
LRRC39	1.83	3.8	2.56	3.36	2.4	2.76
GJB4	150.77	83.72	106.24	74.6	74.14	85.76
RNF19B	72.88	53.32	57.03	37.41	33.39	38.11
A3GALT2	0	0.14	0.26	0.14	0.14	0
DCST2	1.02	0.38	0.48	0.65	0.23	0.57
DNAH14	4.23	16.08	10.41	14.13	16.42	16.82
ZNF648	0	0	0.03	0.03	0	0
TEDDM1	0.04	0.09	0	0.04	0.04	0
C1orf122	59.32	80.7	72.96	81.3	74.86	62.44
COL1A1	5.39	3.77	5.25	3.15	2.84	3.18
OSCP1	13.39	12.79	14.47	13.86	10.88	11.95
C1orf216	28.37	17.16	22.54	20.37	20.01	21.96
KLHDC7A	7.08	5.99	6.46	6.47	6.04	7.12
UBXN10	1.04	1.08	1.36	1.31	1.18	1.75
C1orf87	0	0.23	0	0.06	0.34	0.13
ARL8A	40.57	45.87	35.29	40.15	40.04	42.9
SYT2	0	0.08	0.05	0.13	0.06	0.11
GOLT1A	5.36	6.19	8.29	8.4	8.73	8.44
UHMK1	11.55	36.44	21.55	33.19	33.27	41.26
FCRLB	1.46	1.48	1.78	1.72	1.97	1.27
ADH5	164.32	147.74	146.47	138.45	139.6	147.7
COL2A1	0	0.02	0	0.02	0	0.05
C1orf131	16.19	40.67	24.77	39.57	37.53	37.28
LIX1L	3.84	6.15	5.55	5.29	4.44	5.58
COL3A1	108.61	144.93	143.87	91.65	86.39	107.63
SPATA17	0.87	1.78	1.15	1.24	1.23	1.29
EDARADD	47.95	54.39	55.35	55.54	57.3	58.17
COL4A1	21.45	35.11	30.82	19.26	20.45	26.75
TMEM125	32.29	17.54	20.33	16.35	14.27	16.77
TSACC	1.45	3.26	4.18	2.83	3.82	4.03
IQGAP3	31.71	24.02	25.52	26.49	27.06	36.51
NAXE	285.99	198.04	245.22	211.99	204.39	190.82
ARHGEF19	19.93	12.38	14.78	17.14	17.12	17.84
MRPL55	159.97	80.01	95.06	83.97	76.69	66.9
H2BU1	2.45	2.22	1.16	1.4	2.02	1.59
DRAM2	23.79	35.31	30.55	38.83	42.32	40.14
PIFO	0.14	0.05	0.19	0.1	0.3	0.17
C1orf162	0	0	0.18	0.2	0.19	0.22
TATDN3	6.55	10.45	7.86	9.83	8.23	8.66
COL4A2	26.32	29.26	29.76	21.04	22.28	23.5
VSTM2L	0.23	0.43	0	0.06	0.18	0.07
FITM2	17.85	16.2	16.67	16.82	16.64	20.26
SPATA25	6.08	3.35	4.77	3.49	3.45	5.48
COL4A3	0.37	0.72	0.55	0.5	0.47	0.64
TSHZ2	0.62	1.01	0.75	0.71	0.59	0.62
COL4A4	1.06	1.84	1.48	1.22	0.94	1.65
[truncated: 14,392 more rows]
