# Supplementary material for: The combination treatment of RC48 and STAT3 inhibitor acts as a promising therapeutic strategy for basal bladder cancer
Source: Front Immunol. 2025 Jan 7;15:1432586. doi: 10.3389/fimmu.2024.1432586 (PMC11747467; doi:10.3389/fimmu.2024.1432586)
Supplement: Supplementary file 8 [file Table7.xlsx]

## Sheet: gsea_report_for_H_1685338069612
Table S7 Hallmark pathways enriched in the RC48-exposed SW780
NAME	GS<br> follow link to MSigDB	GS DETAILS	SIZE	ES	NES	NOM p-val	FDR q-val	FWER p-val	RANK AT MAX	LEADING EDGE
HALLMARK_ALLOGRAFT_REJECTION	HALLMARK_ALLOGRAFT_REJECTION	Details ...	164	0.572324	1.79047	0	0.049	0	1569	tags=29%, list=10%, signal=31%
HALLMARK_IL6_JAK_STAT3_SIGNALING	HALLMARK_IL6_JAK_STAT3_SIGNALING	Details ...	79	0.694357	1.75178	0	0.0907715	0.092	1613	tags=41%, list=10%, signal=45%
HALLMARK_TNFA_SIGNALING_VIA_NFKB	HALLMARK_TNFA_SIGNALING_VIA_NFKB	Details ...	192	0.706155	1.7383	0	0.0768477	0.092	933	tags=36%, list=6%, signal=38%
HALLMARK_COMPLEMENT	HALLMARK_COMPLEMENT	Details ...	184	0.526021	1.71306	0	0.0803286	0.092	2267	tags=31%, list=14%, signal=36%
HALLMARK_INFLAMMATORY_RESPONSE	HALLMARK_INFLAMMATORY_RESPONSE	Details ...	175	0.631306	1.68319	0	0.0953346	0.153	1634	tags=37%, list=10%, signal=40%
HALLMARK_INTERFERON_GAMMA_RESPONSE	HALLMARK_INTERFERON_GAMMA_RESPONSE	Details ...	192	0.671913	1.6659	0	0.0876122	0.153	1795	tags=44%, list=11%, signal=49%
HALLMARK_EPITHELIAL_MESENCHYMAL_TRANSITION	HALLMARK_EPITHELIAL_MESENCHYMAL_TRANSITION	Details ...	186	0.560615	1.66246	0	0.0820962	0.153	1535	tags=31%, list=9%, signal=34%
HALLMARK_APOPTOSIS	HALLMARK_APOPTOSIS	Details ...	155	0.482121	1.63347	0	0.0898593	0.195	1600	tags=25%, list=10%, signal=28%
HALLMARK_INTERFERON_ALPHA_RESPONSE	HALLMARK_INTERFERON_ALPHA_RESPONSE	Details ...	97	0.755028	1.58242	0	0.0853193	0.195	1795	tags=54%, list=11%, signal=60%
HALLMARK_COAGULATION	HALLMARK_COAGULATION	Details ...	117	0.516205	1.56199	0	0.0869007	0.241	1585	tags=26%, list=10%, signal=29%
HALLMARK_HYPOXIA	HALLMARK_HYPOXIA	Details ...	192	0.392819	1.54016	0	0.0874293	0.277	3147	tags=31%, list=19%, signal=38%
HALLMARK_KRAS_SIGNALING_UP	HALLMARK_KRAS_SIGNALING_UP	Details ...	179	0.446851	1.50621	0	0.0886585	0.277	641	tags=15%, list=4%, signal=16%
HALLMARK_UV_RESPONSE_UP	HALLMARK_UV_RESPONSE_UP	Details ...	147	0.290054	1.47511	0	0.103489	0.335	1877	tags=18%, list=11%, signal=20%
HALLMARK_IL2_STAT5_SIGNALING	HALLMARK_IL2_STAT5_SIGNALING	Details ...	187	0.349249	1.42031	0	0.147255	0.388	2066	tags=21%, list=13%, signal=24%
HALLMARK_XENOBIOTIC_METABOLISM	HALLMARK_XENOBIOTIC_METABOLISM	Details ...	182	0.358398	1.35173	0	0.236518	0.732	1269	tags=17%, list=8%, signal=18%
HALLMARK_P53_PATHWAY	HALLMARK_P53_PATHWAY	Details ...	193	0.319819	1.34499	0	0.241646	0.775	2633	tags=26%, list=16%, signal=31%
HALLMARK_HEME_METABOLISM	HALLMARK_HEME_METABOLISM	Details ...	178	0.27513	1.31318	0.196597	0.26151	0.812	2176	tags=20%, list=13%, signal=22%
HALLMARK_ANGIOGENESIS	HALLMARK_ANGIOGENESIS	Details ...	30	0.368951	1.26305	0.200385	0.299294	0.812	2991	tags=37%, list=18%, signal=45%
HALLMARK_TGF_BETA_SIGNALING	HALLMARK_TGF_BETA_SIGNALING	Details ...	53	0.402113	1.23537	0.200385	0.337865	0.865	1794	tags=21%, list=11%, signal=23%
HALLMARK_KRAS_SIGNALING_DN	HALLMARK_KRAS_SIGNALING_DN	Details ...	156	0.367433	1.212	0.117083	0.357595	0.865	3106	tags=32%, list=19%, signal=39%
HALLMARK_MYOGENESIS	HALLMARK_MYOGENESIS		178	0.41204	1.18553	0.117083	0.399956	0.865	3647	tags=44%, list=22%, signal=56%
HALLMARK_APICAL_JUNCTION	HALLMARK_APICAL_JUNCTION		192	0.395052	1.1792	0.203065	0.399237	0.865	3916	tags=40%, list=24%, signal=51%
HALLMARK_ESTROGEN_RESPONSE_LATE	HALLMARK_ESTROGEN_RESPONSE_LATE		189	0.231534	1.15474	0.331933	0.438732	0.913	1912	tags=16%, list=12%, signal=18%
HALLMARK_HEDGEHOG_SIGNALING	HALLMARK_HEDGEHOG_SIGNALING		35	0.342776	1.12726	0.321839	0.462951	0.95	4089	tags=46%, list=25%, signal=61%
HALLMARK_WNT_BETA_CATENIN_SIGNALING	HALLMARK_WNT_BETA_CATENIN_SIGNALING		40	0.299641	1.11583	0.388889	0.458007	0.95	3930	tags=43%, list=24%, signal=56%
HALLMARK_NOTCH_SIGNALING	HALLMARK_NOTCH_SIGNALING		31	0.301089	1.08992	0.402647	0.486733	0.95	1525	tags=19%, list=9%, signal=21%
HALLMARK_PI3K_AKT_MTOR_SIGNALING	HALLMARK_PI3K_AKT_MTOR_SIGNALING		100	0.245234	1.08856	0.412632	0.47052	0.95	1196	tags=12%, list=7%, signal=13%
HALLMARK_GLYCOLYSIS	HALLMARK_GLYCOLYSIS		195	0.235164	1.08526	0.190945	0.458683	0.95	2883	tags=23%, list=18%, signal=28%
HALLMARK_REACTIVE_OXYGEN_SPECIES_PATHWAY	HALLMARK_REACTIVE_OXYGEN_SPECIES_PATHWAY		47	0.240891	1.00637	0.338552	0.577403	1	4568	tags=34%, list=28%, signal=47%
HALLMARK_ESTROGEN_RESPONSE_EARLY	HALLMARK_ESTROGEN_RESPONSE_EARLY		194	0.23006	0.95935	0.476744	0.624033	1	2027	tags=18%, list=12%, signal=20%
HALLMARK_ADIPOGENESIS	HALLMARK_ADIPOGENESIS		192	0.156582	0.937903	0.473888	0.618152	1	3623	tags=22%, list=22%, signal=28%
HALLMARK_APICAL_SURFACE	HALLMARK_APICAL_SURFACE		42	0.313213	0.903659	0.652259	0.641923	1	4092	tags=43%, list=25%, signal=57%
HALLMARK_PANCREAS_BETA_CELLS	HALLMARK_PANCREAS_BETA_CELLS		25	0.216961	0.733501	0.81741	0.865228	1	3314	tags=32%, list=20%, signal=40%
HALLMARK_UV_RESPONSE_DN	HALLMARK_UV_RESPONSE_DN		140	0.163502	0.582402	0.806584	0.929723	1	1342	tags=11%, list=8%, signal=12%
