# Supplementary material for: The combination treatment of RC48 and STAT3 inhibitor acts as a promising therapeutic strategy for basal bladder cancer
Source: Front Immunol. 2025 Jan 7;15:1432586. doi: 10.3389/fimmu.2024.1432586 (PMC11747467; doi:10.3389/fimmu.2024.1432586)
Supplement: Supplementary file 9 [file Table8.xlsx]

## Sheet: Sheet1
Table S8: Summary of information on siRNA sequences.
		sense（5'-3'）	antisense（5'-3'）
siERBB2	siHER2-2-homo	GCAGUUACCAGUGCCAAUATT	UAUUGGCACUGGUAACUGCTT
siSTAT3	siStat3#1	CCACUUUGGUGUUUCAUAATT	UUAUGAAACACCAAAGUGGTT
